# Supplementary material for: Lipidomic analysis of facial skin surface lipid reveals the causes of pregnancy-related skin barrier weakness
Source: Sci Rep. 2021 Feb 5;11:3229. doi: 10.1038/s41598-021-82624-3 (PMC7864992; doi:10.1038/s41598-021-82624-3)
Supplement: Supplementary file 2 — Supplementary Table. [file 41598_2021_82624_MOESM2_ESM.xlsx]

## Sheet: sheet1
																	Control
Compound	Compound ID	Formula	Link	Description	Neutral mass (Da)	m/z	Retention time (min)	Chromatographic peak width (min)	Identifications	Anova (p)	Max Fold Change	Highest Mean	Lowest Mean	Isotope Distribution	Maximum Abundance	Minimum CV%	HPJ1	HPJ2	HPJ3	HPJ4	HPJ5	HPJ6	HPJ7	HPJ8	HPJ9	HPJ10	HPJ11	HPJ12	HPJ13	HPJ14	HPJ15	HPJ16	HPJ17	HPJ18	HPJ19	HPJ20	HPJ21	HPJ22	HPJ23	HPJ24	HPJ25	HPJ26	HPJ27	HPJ28	HPJ29	HPJ31	HPJ32	HPJ33	HPJ34
0.81_637.3539m/z	LMST05050017	C32H54O11	http://www.lipidmaps.org/data/LMSDRecord.php?LMID=LMST05050017	Kurilensoside H		637.354	0.809883	0.2136	1	0.000403553	1.51944	Pregnant	Control	100 - 54.4 - 54	35.206	185.19	87.4555	84.598	0	0	0	3.36527	101.679	2.3729	106.634	0	0	0	129.309	0	0	0	105.645	0	99.6773	0	26.1866	84.0215	0	0	0	0	0	0	0	0	0	0	0
1.29_621.3622m/z	LMST05050016	C32H54O10	http://www.lipidmaps.org/data/LMSDRecord.php?LMID=LMST05050016	Kurilensoside G		621.362	1.29355	0.177883	3	0.213806	5.04701	Control	Pregnant	100 - 45.5 - 42.7 - 4.22	33.8695	103.3	72.8459	68.5462	0	0	0	0	103.546	0	149.201	16.0114	0	0	72.3178	0	0	0	100.167	0	134.187	0	0	85.6969	0	0	0	0	0	5.30196	0	0	0	0	0
2.16_653.3847m/z	LMST05050015	C33H58O11	http://www.lipidmaps.org/data/LMSDRecord.php?LMID=LMST05050015	Kurilensoside F		653.385	2.16157	0.11365	1	0.00765902	9.11401	Control	Pregnant	100 - 22.8	8.43404	183.01	40.7368	21.5043	0	0	0	0	26.7562	0	34.7616	0	0	0	56.2776	0	0	0	33.4615	0	36.2104	0	0	40.685	0	0	0	0	0	0	0	0	0	0	0
1.30_491.3024m/z	LMST05050007	C28H42O7	http://www.lipidmaps.org/data/LMSDRecord.php?LMID=LMST05050007	Ximaosteroid D		491.302	1.3007	0.1493	1	0.000427178	1.58746	Control	Pregnant	100 - 63 - 65.4	15.5117	87.88	46.3823	45.1955	0	0	0	0	58.0599	11.5096	39.9869	30.9086	0	0	43.1389	0	0	0	49.9051	0	66.4146	0	0	49.9458	0	47.4739	0	0	0	0	0	0	0	0	0
2.73_579.3888m/z	LMST05050006	C33H54O8	http://www.lipidmaps.org/data/LMSDRecord.php?LMID=LMST05050006	Pandaroside D		579.389	2.73022	0.433633	3	0.0538675	3.29872	Control	Pregnant	100 - 44	16.8333	224.55	6.26588	5.30798	0	0	0	0	5.18178	0	16.9469	0	0	0	8.20701	0	0	0	4.22115	0	9.04095	0	0	7.70881	0	0	0	0	0	0	0	0	0	0	0
2.18_578.3791n	LMST05050006	C33H54O8	http://www.lipidmaps.org/data/LMSDRecord.php?LMID=LMST05050006	Pandaroside D	578.379	579.386	2.183	0.497983	3	0.0840217	8.01165	Control	Pregnant	100 - 35.2 - 12.7	176.582	108.35	559.757	759.483	0	0	0	0	886.248	0	802.169	0	0	0	693.851	0	0	0	693.27	0	830.028	0	0	637.067	0	0	0	0	0	0	0	0	0	0	0
0.52_601.3713m/z	LMST05050006	C33H54O8	http://www.lipidmaps.org/data/LMSDRecord.php?LMID=LMST05050006	Pandaroside D		601.371	0.518417	0.113583	3	0.000124458	2.65804	Pregnant	Control	100 - 86.1	4.39776	200.23	18.6435	0.394125	0	0	0	0	4.0386	0	10.3995	0	0	0	0.573199	0	0	0	0.149895	0	0	0	0	0.502308	0	0	0	0	0	0	0	0	0	0	0
1.57_635.3785m/z	LMST05050004	C35H54O10	http://www.lipidmaps.org/data/LMSDRecord.php?LMID=LMST05050004	Pandaroside B		635.379	1.57073	0.277883	2	2.28509e-10	1.45119	Pregnant	Control	100 - 53.8	42.3261	57.52	83.0462	114.494	0	0	0	9.67603	124.554	0	151.54	0	0	0	77.4717	0.598542	0	0	114.024	5.63472	124.345	0	0	79.9434	0	0	0	0	0	0	0	0	0	0	0
1.28_635.3794m/z	LMST05050004	C35H54O10	http://www.lipidmaps.org/data/LMSDRecord.php?LMID=LMST05050004	Pandaroside B		635.379	1.27927	0.12145	2	3.27027e-12	2.26154	Pregnant	Control	100 - 92.1	25.8831	78.8	30.621	28.5441	0	0	0	0	46.9768	0	48.4043	0	0	0	28.5678	0	0	0	32.6501	0	52.6142	0	0	28.58	0	0	0	0	0	0	0	0	15.0423	0	0
7.28_558.3458m/z	LMST05040007	C29H51NO7S	http://www.lipidmaps.org/data/LMSDRecord.php?LMID=LMST05040007	(25R)-3alpha,7alpha,12alpha-trihydroxy-5beta-cholestan-27-oyl taurine		558.346	7.27605	0.184317	2	1.49051e-05	102441	Pregnant	Control	100 - 29.4	17.585	263.15	0.00415674	0	0	0	0	0	0	0	0	0	0	0	0	0	0	0	0	0	0	0	0	0	0	0	0	0	0	0	0	0	0	0	0
2.23_506.2918m/z	LMST05040003	C26H45NO5S	http://www.lipidmaps.org/data/LMSDRecord.php?LMID=LMST05040003	Taurolithocholic acid		506.292	2.22515	0.04285	1	0.018404	446.121	Pregnant	Control	100	8.1246	622.29	0.00366027	0	0	0	0	0	0	0	0	0	0	0	0	0	0	0	0	0	0	0	0	0	0	0	0	0	0	0	0	0	0	0	0
17.55_967.6066m/z	LMST05040003	C26H45NO5S	http://www.lipidmaps.org/data/LMSDRecord.php?LMID=LMST05040003	Taurolithocholic acid		967.607	17.5487	0.0285833	1	2.65041e-06	Infinity	Pregnant	Control	100 - 46.8	6.07945	175.92	0	0	0	0	0	0	0	0	0	0	0	0	0	0	0	0	0	0	0	0	0	0	0	0	0	0	0	0	0	0	0	0	0
0.61_450.3213m/z	LMST05030006	C26H43NO5	http://www.lipidmaps.org/data/LMSDRecord.php?LMID=LMST05030006	glycodeoxycholic acid		450.321	0.610583	0.0571333	5	0	2.08727	Pregnant	Control	100 - 19.4	10.1141	61.31	196.878	0.110566	0	0	0	21.8312	0.147289	0	5.10667	0	0	0	0.0291583	0	0	0	0.00473655	0	0.522776	0	0	0.340649	0	0	0	0	0	0	0	0	0	0	0
0.48_618.2385m/z	LMST05020031	C26H45NO10S2	http://www.lipidmaps.org/data/LMSDRecord.php?LMID=LMST05020031	Taurocholic acid 3-sulfate		618.238	0.4827	0.0778833	1	0.134409	25.0975	Pregnant	Control	100	2.11161	494.21	0	0	0	0	0	0	0	0	0	0	0	0	0	0	0	0	0	0	0	0	0	0	0	0	0	0	0	0	0	0	0	0	0
2.93_419.1882m/z	LMST05020014	C21H32O5S	http://www.lipidmaps.org/data/LMSDRecord.php?LMID=LMST05020014	pregnenolone sulfate		419.188	2.92953	0.476583	1	0.00279341	Infinity	Pregnant	Control	100 - 24.1	36.5632	266.49	0	0	0	0	0	0	0	0	0	0	0	0	0	0	0	0	0	0	0	0	0	0	0	0	0	0	0	0	0	0	0	0	0
1.71_505.2981m/z	LMST05020013	C27H46O5S	http://www.lipidmaps.org/data/LMSDRecord.php?LMID=LMST05020013	26-hydroxycholesterol 3-sulfate		505.298	1.70575	0.120733	1	0.00252477	1.90842	Control	Pregnant	100 - 14.9 - 29.4	12.7424	75.41	50.5221	55.6138	0	0	0	2.98656	58.417	0	44.2897	0	0	0	48.9659	0	0	0	43.4682	0	54.9506	0	0	48.5725	0	0	0	0	0	0	0	0	0	0	0
8.46_626.3552m/z	LMST05010048	C32H51NO11	http://www.lipidmaps.org/data/LMSDRecord.php?LMID=LMST05010048	Glycochenodeoxycholic acid 3-glucuronide		626.355	8.46413	0.1	1	0.00139954	Infinity	Pregnant	Control	100 - 31.4	16.2626	626.14	0	0	0	0	0	0	0	0	0	0	0	0	0	0	0	0	0	0	0	0	0	0	0	0	0	0	0	0	0	0	0	0	0
4.51_626.3526m/z	LMST05010048	C32H51NO11	http://www.lipidmaps.org/data/LMSDRecord.php?LMID=LMST05010048	Glycochenodeoxycholic acid 3-glucuronide		626.353	4.50918	0.469333	1	0.00014304	Infinity	Pregnant	Control	100 - 41.6	136.943	209.81	0	0	0	0	0	0	0	0	0	0	0	0	0	0	0	0	0	0	0	0	0	0	0	0	0	0	0	0	0	0	0	0	0
3.45_626.3517m/z	LMST05010048	C32H51NO11	http://www.lipidmaps.org/data/LMSDRecord.php?LMID=LMST05010048	Glycochenodeoxycholic acid 3-glucuronide		626.352	3.44898	0.753667	1	0.000969896	888.655	Pregnant	Control	100 - 40.5 - 11 - 2.95	221.781	232.64	0	0	0	0	0	0	0	0	0	0	0	0	0.0536746	0	0	0	0.312541	0	0	0	0	0	0	0	0	0	0	0	0	11.1596	0	0	0
1.14_485.2762m/z	LMST05010036	C25H40O9	http://www.lipidmaps.org/data/LMSDRecord.php?LMID=LMST05010036	17-hydroxyandrostane-3-glucuronide		485.276	1.14425	0.0500333	1	0.0245729	6.83002	Pregnant	Control	100 - 11.9	2.09194	238.58	0.673271	0	0	0	0	0	1.70194	0	0.358591	0	0	0	0.0269179	0	0	0	0.528056	0	1.41611	0	0	0.0335181	0	0	0	0	0	0	0	0	0	0	0
0.59_507.2558m/z	LMST05010036	C25H40O9	http://www.lipidmaps.org/data/LMSDRecord.php?LMID=LMST05010036	17-hydroxyandrostane-3-glucuronide		507.256	0.58915	0.0642833	1	1.16173e-06	1.39089	Pregnant	Control	100 - 39.2	2.38803	93.43	2.10116	1.06604	0	0	0	0	6.1865	0	51.4718	0	0	0	1.88277	0	0	0	2.15728	0	5.17134	0	0	0.943845	0	0	0	0	0	0	0	0	0	0	0
1.62_589.3736m/z	LMST05010021	C34H52O8	http://www.lipidmaps.org/data/LMSDRecord.php?LMID=LMST05010021	25-hydroxyvitamin D2 25-(beta-glucuronide) / 25 hydroxyergocalciferol 25-(beta-glucuronide)		589.374	1.62075	0.255767	1	5.60104e-08	1.02554	Control	Pregnant	100 - 80.7	32.7629	52.55	102.347	131.104	0	0	0	0	137.404	0	143.186	0	0	0	98.8736	0	0	30.8578	123.239	0	131.686	0	0	103.597	0	0	0	0	0	0	0	0	0	0	0
1.29_1177.7386m/z	LMST05010021	C34H52O8	http://www.lipidmaps.org/data/LMSDRecord.php?LMID=LMST05010021	25-hydroxyvitamin D2 25-(beta-glucuronide) / 25 hydroxyergocalciferol 25-(beta-glucuronide)		1177.74	1.29355	0.0643	1	0.000339589	Infinity	Control	Pregnant	100 - 77.1	2.42972	225.44	8.10424	6.08071	0	2.50482	0	0	14.2962	0	22.9911	0	0	0	0.920506	0	0	0	13.337	0	18.8385	0	0	6.25548	0	0	0	0	0	0	0	0	0	0	0
2.71_509.3468m/z	LMST04080001	C29H48O7	http://www.lipidmaps.org/data/LMSDRecord.php?LMID=LMST04080001	3alpha,7alpha,12alpha-trihydroxy-27-carboxymethyl-5beta-cholestan-26-oic acid		509.347	2.70878	0.0214333	1	0.000225754	3.37108	Pregnant	Control	100 - 10.5	1.94248	135.03	2.43555	2.89187	0	0	0	0	0.759434	0	2.03549	0	0	0	4.14695	0	0	0	2.04093	0	0.629816	0	0	1.78688	0	0	0	0	0	0	0	0	0	0	0
0.57_509.3454m/z	LMST04080001	C29H48O7	http://www.lipidmaps.org/data/LMSDRecord.php?LMID=LMST04080001	3alpha,7alpha,12alpha-trihydroxy-27-carboxymethyl-5beta-cholestan-26-oic acid		509.345	0.567717	0.0214333	1	0.0363358	1.28192	Control	Pregnant	100 - 41.2	4.30134	152.05	106.837	3.15195	0	0	0	30.706	8.35556	0	4.64073	0	0	0	1.80735	0	0	0	0.941798	0	2.7614	0	0	1.81351	0	0	0	0	0	0	0	0	0	0	0
0.67_485.3238m/z	LMST04030214	C30H44O5	http://www.lipidmaps.org/data/LMSDRecord.php?LMID=LMST04030214	(25S)-3-oxo-12beta-acetoxy-cholest-1,4-dien-26-oic acid		485.324	0.674867	0.0493	3	5.59432e-10	95.6173	Pregnant	Control	100 - 48.3 - 11.9	487.685	261.69	78.1865	8.6783	0	0	0	0	14.0531	0	40.6189	0	0	0	20.6663	0	0	0	13.9185	0	16.1933	0	0	9.94504	0	0	0	0.428198	0	0	0	0	0	0	0
2.28_489.3176m/z	LMST04030189	C27H46O6	http://www.lipidmaps.org/data/LMSDRecord.php?LMID=LMST04030189	(25R)-1beta,3alpha,7alpha,12alpha-tetrahydroxy-5beta-cholestan-26-oic acid		489.318	2.2823	0.235067	22	1.59872e-14	1.40918	Control	Pregnant	100 - 39.1	10.0421	87.35	2.66094	2.99642	0	0	0	0	2.89581	0	2.58026	0	0	0	4.91825	0	0	0	2.98666	0	1.99675	0	0	1.16303	0	0	0	0	0	0	0	0	0	0	0
2.30_469.3524m/z	LMST04030173	C27H48O6	http://www.lipidmaps.org/data/LMSDRecord.php?LMID=LMST04030173	5beta-scymnol		469.352	2.29658	0.199317	9	0.959965	1.31319	Control	Pregnant	100 - 38.2 - 24.2	80.6706	116.06	179.759	311.379	53.604	35.7751	51.9996	39.0392	305.068	21.9058	271.788	7.91746	16.3504	9.45614	193.195	0	0.570724	13.4134	227.459	21.7083	271.074	17.3236	28.1231	188.822	31.5503	2.47357	36.0375	11.6025	35.4862	24.7768	53.7309	2.80717	25.9404	18.3405	62.0397
2.18_469.3516m/z	LMST04030173	C27H48O6	http://www.lipidmaps.org/data/LMSDRecord.php?LMID=LMST04030173	5beta-scymnol		469.352	2.183	0.163633	9	0.513504	1.57356	Control	Pregnant	100 - 45.9	58.4652	67.35	122.805	182.648	46.9503	30.957	17.6186	14.1846	209.872	23.0582	195.938	14.6208	34.4894	39.2404	129.093	5.80582	6.1156	0	164.279	24.7022	172.732	3.8356	54.177	109.564	20.2785	45.0052	42.5511	44.3598	35.9418	38.6531	3.32273	29.321	0	0	57.8789
1.75_469.3510m/z	LMST04030173	C27H48O6	http://www.lipidmaps.org/data/LMSDRecord.php?LMID=LMST04030173	5beta-scymnol		469.351	1.74862	0.20575	9	0.00254405	1.90225	Pregnant	Control	100 - 25.9	57.5625	134.09	37.3234	56.0068	4.36234	28.1897	7.75113	6.31501	77.5087	12.6138	74.1884	10.8094	36.7723	16.5437	98.342	13.3316	4.61782	63.0831	56.9227	0	58.5137	0	2.68128	50.8711	25.4604	0	0	0	0	138.478	22.7569	5.71864	35.4431	23.6143	0
9.36_901.6784m/z	LMST04030062	C27H46O5	http://www.lipidmaps.org/data/LMSDRecord.php?LMID=LMST04030062	3alpha,7alpha,24-Trihydroxy-5beta-cholestan-26-oic acid		901.678	9.36073	0.10645	21	6.03724e-07	9.68885	Control	Pregnant	100 - 71.9	9.86312	132.09	14.9271	22.1882	0	0	0	5.78539	23.0692	8.18709	26.2893	5.35868	23.2651	0	23.9712	0	0.388183	54.4286	16.9294	0	26.5853	0	0	22.3556	0	0	0.997713	0	11.8005	14.0023	0	10.8186	0	0.395331	0
9.04_901.6759m/z	LMST04030062	C27H46O5	http://www.lipidmaps.org/data/LMSDRecord.php?LMID=LMST04030062	3alpha,7alpha,24-Trihydroxy-5beta-cholestan-26-oic acid		901.676	9.04063	0.590133	21	6.14254e-07	8.64225	Control	Pregnant	100 - 65.1	92.7921	143.05	264.906	277.499	0	9.83153	8.64468	41.1344	349.82	3.36161	365.982	23.515	0	34.6908	296.691	26.7088	16.7378	1.98839	291.664	44.7515	403.278	0	29.988	313.212	71.7355	24.1612	43.8026	35.6037	6.73875	26.776	4.05484	15.4229	0.123956	35.7256	0
3.01_477.3177m/z	LMST04020029	C26H46O6	http://www.lipidmaps.org/data/LMSDRecord.php?LMID=LMST04020029	27-Norcholestanehexol		477.318	3.0081	0.0214167	1	0.0169166	5.63507	Control	Pregnant	100 - 15.3	1.40124	202.99	3.75506	5.70254	0	0	0	1.59257	4.29763	0	11.8869	0	0	0	6.53206	0	0	0	8.65074	0	4.4692	0	0	4.77407	0	0	0	0	0	0	0	0	0	0	0
2.17_455.3364m/z	LMST04020029	C26H46O6	http://www.lipidmaps.org/data/LMSDRecord.php?LMID=LMST04020029	27-Norcholestanehexol		455.336	2.16872	0.106483	1	0.0756421	2.52114	Control	Pregnant	100 - 26.1 - 50.6 - 15.2 - 9.44	43.5917	154.01	138.154	184.847	0	0	0	25.1979	218.24	0	176.718	0	0	0	128.828	0	0	0.397426	150.294	0	166.841	0	0	120.421	0	0	0	0	0	0	0	0	0	0	0
2.07_477.3182m/z	LMST04020029	C26H46O6	http://www.lipidmaps.org/data/LMSDRecord.php?LMID=LMST04020029	27-Norcholestanehexol		477.318	2.06867	0.51225	1	0.00911869	8.44991	Control	Pregnant	100 - 31.1 - 14.2	204.252	55.4	538.291	729.014	0	0	0	150.263	892.4	0	790.342	0	0	0	625.53	0	0	0	681.648	0	874.422	0	0	672.335	0	0	0	0	0	196.332	30.784	0	0	0	0
3.19_489.2523m/z	LMST04010444	C24H40O8S	http://www.lipidmaps.org/data/LMSDRecord.php?LMID=LMST04010444	7-Sulfocholic acid		489.252	3.19323	0.0493	1	0.0073075	Infinity	Pregnant	Control	100 - 12.8	1.86217	602.9	0	0	0	0	0	0	0	0	0	0	0	0	0	0	0	0	0	0	0	0	0	0	0	0	0	0	0	0	0	0	0	0	0
3.11_489.2516m/z	LMST04010444	C24H40O8S	http://www.lipidmaps.org/data/LMSDRecord.php?LMID=LMST04010444	7-Sulfocholic acid		489.252	3.1074	0.0428667	1	0.0203118	Infinity	Pregnant	Control	100 - 10	7.31227	677.19	0	0	0	0	0	0	0	0	0	0	0	0	0	0	0	0	0	0	0	0	0	0	0	0	0	0	0	0	0	0	0	0	0
0.73_489.2500m/z	LMST04010444	C24H40O8S	http://www.lipidmaps.org/data/LMSDRecord.php?LMID=LMST04010444	7-Sulfocholic acid		489.25	0.731317	0.0857167	1	0.0970422	1.19105	Control	Pregnant	100 - 19.3	2.40428	125.25	5.30909	8.14864	0	0	0	0	11.4132	0	16.8311	0	0	0	9.77246	0	0	0	12.0926	0	14.3981	0	0	9.58828	0	0	0	0	0	0	0	0	0	0	0
1.23_405.2653m/z	LMST04010440	C24H36O5	http://www.lipidmaps.org/data/LMSDRecord.php?LMID=LMST04010440	6alpha-Hydroxy-3,7-dioxo-5beta-cholan-24-oic Acid		405.265	1.22927	0.149317	20	0.0115245	1.27631	Control	Pregnant	100 - 38.1	11.3454	173.71	29.6455	32.7293	0	0	0	0	34.8341	23.186	28.7878	0	0	0	32.5839	0	21.4202	0	36.8206	0	53.31	0	0	42.5546	0	0	0	0	0	0	0	0	0	0	0
2.16_395.3142m/z	LMST04010303	C24H42O4	http://www.lipidmaps.org/data/LMSDRecord.php?LMID=LMST04010303	5beta-Cholane-3alpha,7alpha,23,24-tetrol		395.314	2.16157	0.135067	4	0.388264	3.70963	Control	Pregnant	100 - 31.1 - 21.2 - 6.39 - 14.1	22.3582	172.47	75.8942	108.613	0	0	0	6.37631	119.182	0	98.8401	0	0	0	78.18	0	0	0	82.2966	0	90.409	0	0	60.7821	0	0	0	0	0	0	0	0	0	0	0
0.55_423.2721m/z	LMST04010262	C24H38O6	http://www.lipidmaps.org/data/LMSDRecord.php?LMID=LMST04010262	3alpha,7beta,12alpha-Trihydroxy-6-oxo-5alpha-cholan-24-oic Acid		423.272	0.546283	0.120733	5	0.00800642	1.41344	Pregnant	Control	100 - 10 - 0.529	19.4058	205.54	67.1222	25.7597	0	0	0	99.2863	39.2533	0	29.7155	0	0	0	18.779	0	0	0	26.1239	0	68.7941	0	0	28.0649	0	0	0	0	0	0	0	0	0	0	0
2.96_413.2662m/z	LMST04010222	C24H38O4	http://www.lipidmaps.org/data/LMSDRecord.php?LMID=LMST04010222	3alpha,12alpha-Dihydroxy-5beta-chol-7-en-24-oic Acid		413.266	2.9581	0.127867	53	0	69.1599	Control	Pregnant	100 - 19.6 - 3.28 - 0.263	244.257	80.92	11.9078	12.5078	196.793	221.633	338.715	102.831	6.14708	288.572	2.01001	304.702	336.316	352.033	4.93318	382.954	281.668	204.013	6.86861	356.071	8.30004	311.063	239.57	12.4024	367.599	270.886	255.54	313.103	389.877	270.939	308.306	414.903	203.281	334.761	154.303
2.40_390.2765n	LMST04010222	C24H38O4	http://www.lipidmaps.org/data/LMSDRecord.php?LMID=LMST04010222	3alpha,12alpha-Dihydroxy-5beta-chol-7-en-24-oic Acid	390.277	391.284	2.3959	0.441517	53	2.29705e-13	3.20052	Control	Pregnant	100 - 24.3 - 8.34 - 0.54	1908.33	54.96	2205.98	5823.78	1361.99	1401.61	1785.25	1367.05	3065.81	1123.72	2123.21	1227.88	1361.8	1423.66	1959.55	1349.16	1374.12	1587.6	2325.03	1396.73	3043.12	1341.61	1732.68	3225.54	1371.4	1311.16	1794.01	1778.33	1665.44	2790.52	1716.74	1783.08	1589.75	1419.08	1240.2
3.31_409.2937m/z	LMST04010094	C24H40O5	http://www.lipidmaps.org/data/LMSDRecord.php?LMID=LMST04010094	3beta,7alpha,12alpha-Trihydroxy-5alpha-cholan-24-oic Acid		409.294	3.31397	0.05715	76	0.502989	32.588	Pregnant	Control	100	0.975635	686.01	0	0	0	0	0	0	0	0	0	0	0	0	0	0	0	0	0	0	0.0124901	0	0	0	0	0	0	0	0	0	0	0	0	0	0
4.66_359.2566m/z	LMST03020687	C23H34O3	http://www.lipidmaps.org/data/LMSDRecord.php?LMID=LMST03020687	(1S)-1-hydroxy-23-oxo-24,25,26,27-tetranorcalciol		359.257	4.65848	0.212883	1	0	140.519	Control	Pregnant	100 - 17.9 - 1.91	59.1884	68.46	30.5621	28.6275	120.802	147.786	157.731	23.2504	28.9378	56.0688	32.4274	40.6485	44.9124	193.891	32.9645	31.497	34.5216	68.1245	27.8578	99.1316	31.9266	62.4326	47.3227	28.5064	83.415	60.7841	71.929	81.7719	35.1399	28.2667	73.6429	30.3731	27.1337	85.37	127.816
1.14_480.3825m/z	LMST03020684	C30H51NO2	http://www.lipidmaps.org/data/LMSDRecord.php?LMID=LMST03020684	3'-O-Aminopropyl-25-hydroxyvitamin D3		480.382	1.14425	0.0142833	1	0.870371	1.4312	Pregnant	Control	100 - 44.7	0.686718	202.64	1.27944	1.63337	0	0	0	0	1.84978	0	3.18063	0	0	0	2.55545	0	0	0	2.54107	0	2.50033	0	0	0.786337	0	0	0	0	0	0	0	0	0	0	0
3.58_517.3305m/z	LMST03020683	C32H46O4	http://www.lipidmaps.org/data/LMSDRecord.php?LMID=LMST03020683	Atocalcitol		517.33	3.57685	0.0921667	4	0.0100645	1.3695	Pregnant	Control	100 - 15.3	3.03873	130.01	8.80604	5.98407	0	0	0	0	13.4286	0	8.68415	0	0	0	9.85869	0	0	0	8.94651	0	7.9292	0	0	12.5056	0	0	0	0	0	0	0	0	0	0	0
11.99_383.3308m/z	LMST03020665	C27H42O	http://www.lipidmaps.org/data/LMSDRecord.php?LMID=LMST03020665	24-Dehydroprevitamin D3		383.331	11.9854	0.177867	11	0.013178	3.75211	Control	Pregnant	100 - 27.5	4.46784	262.59	0.531521	77.0041	0	18.2212	0	0	11.3256	2.83903	12.0652	0	0	0	3.21398	0	0	0	9.64067	8.51735	3.58291	10.0363	0	0	0	0.872202	14.1363	0	0	0	0	7.73095	0	0	7.06907
6.06_511.3555m/z	LMST03020651	C30H52O3Si	http://www.lipidmaps.org/data/LMSDRecord.php?LMID=LMST03020651	1alpha,25-Dihydroxyvitamin D3 25-trimethylsilyl ether		511.356	6.0594	0.284367	1	0.000939265	5.4555	Control	Pregnant	100 - 33.5 - 12.5 - 3.34	104.616	105.56	1.9087	36.0375	41.9318	22.2531	72.2366	395.486	77.0016	12.4276	407.703	2.70834	28.4653	22.7949	58.279	49.9895	52.19	43.9232	6.87385	19.6312	2.83493	34.6561	30.7441	1465.42	22.2926	60.8198	29.4394	19.047	0.426464	28.3851	0.157878	26.5281	34.1206	47.5546	12.8343
11.70_453.3366m/z	LMST03020644	C30H44O3	http://www.lipidmaps.org/data/LMSDRecord.php?LMID=LMST03020644	VD 2736		453.337	11.7011	0.142167	6	0.68111	2.3781	Control	Pregnant	100 - 31.4 - 10.6	11.815	128.04	39.2886	34.7288	0	0	0	4.79863	36.9745	0	44.1213	2.19126	3.23146	0	52.8176	0.870766	0	0	41.6094	0	42.9876	0	19.5402	46.9461	0	0	0	0	0	0	22.9662	0.312491	0.296596	0	3.34762
12.55_455.3511m/z	LMST03020638	C30H46O3	http://www.lipidmaps.org/data/LMSDRecord.php?LMID=LMST03020638	1alpha,24-Dihydroxy-22-ene-24-cyclopropylvitamin D3		455.351	12.5476	0.127883	12	0.00470403	11.479	Control	Pregnant	100 - 32.6	5.84579	176.12	24.1446	22.689	0	0	0	4.40089	20.2715	0	26.7836	0	0	0	29.2131	0	0	0	23.4246	0	27.891	0	0	27.2343	0	0	0	0	0	0	0	0	0	0	0
9.50_1013.8006m/z	LMST03020632	C31H54O5	http://www.lipidmaps.org/data/LMSDRecord.php?LMID=LMST03020632	(20S)-24-Hydroxy-19-norgeminivitamin D3		1013.8	9.49575	0.05	2	0.412177	2.24229	Control	Pregnant	100 - 94.7	13.0394	145.02	33.7108	38.123	0	0	0	13.7689	44.0214	0	58.0549	0	0	24.7306	42.6022	0	0	0	45.653	0	54.9397	0	8.69277	44.4009	0	0	0	19.0853	0	0	0	0	0	0	0
16.23_925.7532m/z	LMST03020627	C29H50O4	http://www.lipidmaps.org/data/LMSDRecord.php?LMID=LMST03020627	2alpha-(3-Hydroxypropyl)-1alpha,25-dihydroxy-19-norvitamin D3		925.753	16.2326	0.0493167	1	0	51.42	Control	Pregnant	100 - 8.21	244.313	54.31	197.022	67.0925	250.783	276.273	244.324	316.755	30.8171	365.333	18.9712	279.298	372.25	185.935	34.4799	542.823	338.705	375.765	35.508	264.072	80.4857	262.725	226.857	76.8513	386.966	387.486	204.265	348.618	298.228	205.133	246.581	199.834	372.237	340.693	351.798
13.19_925.7456m/z	LMST03020627	C29H50O4	http://www.lipidmaps.org/data/LMSDRecord.php?LMID=LMST03020627	2alpha-(3-Hydroxypropyl)-1alpha,25-dihydroxy-19-norvitamin D3		925.746	13.1877	0.0142833	1	0	54.5345	Control	Pregnant	100 - 25.2	22.8308	147.02	3.97202	3.2703	45.4237	76.2986	23.6152	8.70298	3.40379	1.94353	1.73029	10.6955	4.40364	11.1756	3.97	12.248	62.2199	52.7805	2.23524	12.5249	3.70153	29.463	25.1603	1.70485	144.607	0.056492	29.2853	16.2323	9.74737	20.5798	4.43093	2.43294	3.44665	30.2942	79.3543
3.11_535.3398m/z	LMST03020621	C32H48O5	http://www.lipidmaps.org/data/LMSDRecord.php?LMID=LMST03020621	ZK 159222		535.34	3.1074	0.128683	1	0.277994	4.03739	Control	Pregnant	100 - 29.3 - 17.8	20.0348	106.78	78.2394	98.416	0	0	0	6.03431	105.692	0	56.7331	0	0	0	83.3416	0	0	0	76.0863	0	86.4279	0	0	89.0067	0	0	0	0	0	0	0	0	0	0	0
5.31_369.3518m/z	LMST03020618	C27H44	http://www.lipidmaps.org/data/LMSDRecord.php?LMID=LMST03020618	3-Deoxyvitamin D3		369.352	5.31288	0.142867	1	0.438088	82.0959	Control	Pregnant	100 - 28.6	3.66778	285.01	0.369122	0	0	0	0	0	0.250974	0	0	0	0	0	0	0	0	0	0	0	0	0	0	0	0	0	0	0	0	0	0	0	0	0	0
4.67_369.3498m/z	LMST03020618	C27H44	http://www.lipidmaps.org/data/LMSDRecord.php?LMID=LMST03020618	3-Deoxyvitamin D3		369.35	4.66563	0.185033	6	0.402043	1.63882	Control	Pregnant	100 - 30 - 2.06	25.0095	180.08	88.1518	244.145	1.61111	2.64618	0.542767	0.0299469	141.128	0.387352	50.8731	0.532029	0.43754	2.71907	67.1191	0.414403	0.0911046	1.29935	88.9586	0.365333	72.8239	0.178694	1.16977	52.2716	0.016585	5.39411	0	0.446521	1.49545	0	0.586843	0	0	0	0.600241
2.55_369.3517m/z	LMST03020618	C27H44	http://www.lipidmaps.org/data/LMSDRecord.php?LMID=LMST03020618	3-Deoxyvitamin D3		369.352	2.5452	0.10645	1	0.409658	1.00411	Control	Pregnant	94.4 - 100	2.18815	318.14	3.21465	4.67917	0	0	0	1.66058	5.85476	0	7.37378	0	0	0	2.82696	0	0	0	3.42609	0	5.59378	0	0	8.3282	0	0	0	0	0	2.21777	0	0	0	0	0
16.30_369.3516m/z	LMST03020618	C27H44	http://www.lipidmaps.org/data/LMSDRecord.php?LMID=LMST03020618	3-Deoxyvitamin D3		369.352	16.2963	0.3058	1	0.00201311	1.0439	Pregnant	Control	100 - 30.8	8.25956	135.76	0.222617	1.03178	0	0	0	3.79019	2.65871	5.12134	1.09171	4.99684	0	0	1.42984	0	0	1.75272	3.24583	0	0.225536	0	0	0.402509	0	0	14.7306	0	0	0	0	0	0	22.0398	0
15.49_369.3514m/z	LMST03020618	C27H44	http://www.lipidmaps.org/data/LMSDRecord.php?LMID=LMST03020618	3-Deoxyvitamin D3		369.351	15.4925	0.170733	1	0.467312	2.23908	Control	Pregnant	100 - 24.3 - 3.85	13.0896	163.05	0.148488	3.57095	0.461317	1.16042	1.37193	9.11793	0.910664	0.858935	0.652499	1.33238	1.5942	1.87862	1.47229	6.51161	4.70921	0.860024	2.65337	0.794996	0.373949	0.244022	6.26263	0.250013	0.586196	1.87125	1.49451	0	0.92654	6.90671	0.147385	0.83847	3.47331	0.502249	37.187
14.03_369.3516m/z	LMST03020618	C27H44	http://www.lipidmaps.org/data/LMSDRecord.php?LMID=LMST03020618	3-Deoxyvitamin D3		369.352	14.0343	0.1493	1	0.264221	3.1933	Control	Pregnant	100 - 29.3	6.39282	209.11	19.7268	30.0415	0	0	0	16.4237	20.5072	0	13.2301	0	0	0	17.3981	0	0	0.14417	36.7323	0	10.6021	0	0	26.2144	0	0	0	0	0	0	0	0	0	0	0
0.80_545.3836m/z	LMST03020617	C33H52O6	http://www.lipidmaps.org/data/LMSDRecord.php?LMID=LMST03020617	11alpha-Hemiglutaryloxy-1,25-dihydroxyvitamin D3		545.384	0.7956	0.0285833	1	0	9.41296	Pregnant	Control	100 - 69.8	15.6802	73.38	7.30894	8.92351	0	0	0	0	9.32557	0	6.46134	0	0	0	6.59997	0	0	0	8.4739	0	8.22549	0	0	6.27324	0	0	0	0	0	0	0	0	0	0	0
13.61_519.2880m/z	LMST03020614	C31H44O3S	http://www.lipidmaps.org/data/LMSDRecord.php?LMID=LMST03020614	GS 1500		519.288	13.6143	0.348617	1	0	Infinity	Pregnant	Control	100	12.8306	164.24	0	0	0	0	0	0	0	0	0	0	0	0	0	0	0	0	0	0	0	0	0	0	0	0	0	0	0	0	0	0	0	0	0
5.13_503.4077m/z	LMST03020613	C32H54O4	http://www.lipidmaps.org/data/LMSDRecord.php?LMID=LMST03020613	1alpha,25-Dihydroxy-21-(3-hydroxy-3-methylbutyl)vitamin D(3)		503.408	5.12783	0.355767	6	0.000395284	61.9836	Control	Pregnant	100 - 32.6 - 53.4	34.1567	175.31	116.129	149.967	0	0	0	2.48717	179.946	0	136.677	0	0	0	127.653	0	0	0	117.015	0	155.717	0	0	142.97	0	0	0	0	0	0	0	0	0	0	0
3.43_503.4109m/z	LMST03020613	C32H54O4	http://www.lipidmaps.org/data/LMSDRecord.php?LMID=LMST03020613	1alpha,25-Dihydroxy-21-(3-hydroxy-3-methylbutyl)vitamin D(3)		503.411	3.42755	0.220733	6	2.51295e-05	1.19163	Control	Pregnant	100 - 23.7	5.25589	145.75	8.55024	0.850778	0	0	0	0	1.94084	0	4.81251	0	0	0	6.11204	0	0	0	1.74809	0	4.41118	0	0	2.00745	0	0	0	0	0	0	0	0	0	0	0
1.59_525.3893m/z	LMST03020613	C32H54O4	http://www.lipidmaps.org/data/LMSDRecord.php?LMID=LMST03020613	1alpha,25-Dihydroxy-21-(3-hydroxy-3-methylbutyl)vitamin D(3)		525.389	1.59217	0.220733	6	0.00076952	2.52013	Pregnant	Control	52 - 100	135.684	50.38	108.167	133.411	46.3717	66.9401	56.8221	26.5253	135.691	26.0443	130.996	33.7909	13.304	17.2199	105.242	12.3366	11.1582	65.3297	119.371	21.4513	128.674	28.3632	71.1405	108.262	0	11.0887	23.8021	61.5106	24.8754	7.79755	0	54.3447	16.2807	27.1601	16.845
3.08_583.3633m/z	LMST03020610	C33H52O7	http://www.lipidmaps.org/data/LMSDRecord.php?LMID=LMST03020610	Vitamin D3 glucosiduronate		583.363	3.07883	0.09215	1	0.0709737	2.28679	Control	Pregnant	100 - 29.6 - 4.07	21.8326	100.15	73.4924	60.7059	0	0	0	0	86.3121	0	128.439	0	0	0	67.4963	0	0	0	86.1294	0	132.206	0	0	74.0853	0	0	0	0	0	0	0	0	0	0	0
3.21_461.3615m/z	LMST03020588	C29H48O4	http://www.lipidmaps.org/data/LMSDRecord.php?LMID=LMST03020588	1alpha-hydroxy-18-(5-hydroxy-5-methylhexyloxy)-23,24,25,26,27-pentanorvitamin D3 / 1alpha-hydroxy-18-(5-hydroxy-5-methylhexyloxy)-23,24,25,26,27-pentanorcholecalciferol		461.361	3.20682	0.177983	16	0.296321	5.45804	Control	Pregnant	100 - 42.6 - 53.4	9.88503	173.44	29.7367	39.5724	0	0	0	2.18866	48.1964	0	45.7813	0	0	0	38.9393	0	0	0	28.7539	0	42.3105	0	0	51.4251	0	0	0	0	0	10.1821	0	0	0	0	0
4.38_477.3343m/z	LMST03020585	C32H44O3	http://www.lipidmaps.org/data/LMSDRecord.php?LMID=LMST03020585	(20R)-1alpha,25-dihydroxy-20-phenyl-16,17-didehydro-21-norvitamin D3 / (20R)-1alpha,25-dihydroxy-20-phenyl-16,17-didehydro-21-norcholecalciferol		477.334	4.3806	0.127867	8	0.191704	1.0192	Control	Pregnant	100 - 50.2	2.16475	585.6	0.281412	1.32526	0	0	0	0	0.94184	0	0.85724	0	0	0	0.802453	0	0	0	0.436471	0	0.293373	0	0	0.239462	0	0	0	0	0	0	0	0	0	0	0
3.79_477.3344m/z	LMST03020585	C32H44O3	http://www.lipidmaps.org/data/LMSDRecord.php?LMID=LMST03020585	(20R)-1alpha,25-dihydroxy-20-phenyl-16,17-didehydro-21-norvitamin D3 / (20R)-1alpha,25-dihydroxy-20-phenyl-16,17-didehydro-21-norcholecalciferol		477.334	3.79045	0.199317	8	0.0397771	2.23498	Control	Pregnant	100 - 39.9 - 18.8 - 2.36	37.9419	166.66	130.383	162.186	0	0	0	43.5068	185.051	0	77.8896	0.111072	0	0	136.925	23.0364	0	0	126.118	0	153.929	0	0	157.771	0	0	0	0	0	57.2831	0	0	0	0	0
2.70_499.3190m/z	LMST03020585	C32H44O3	http://www.lipidmaps.org/data/LMSDRecord.php?LMID=LMST03020585	(20R)-1alpha,25-dihydroxy-20-phenyl-16,17-didehydro-21-norvitamin D3 / (20R)-1alpha,25-dihydroxy-20-phenyl-16,17-didehydro-21-norcholecalciferol		499.319	2.70165	0.120733	2	0.0372182	4.26424	Control	Pregnant	100 - 17.6 - 4.26	8.45321	140.67	23.5386	27.7088	11.5166	0	0	10.4371	25.3191	0	16.5201	0	0	0	26.8166	0	0	0	23.546	0	23.1034	23.5572	0	33.4263	0	0	0	0	0	10.0644	0	0	0	0	0
2.30_441.3329m/z	LMST03020558	C27H46O3	http://www.lipidmaps.org/data/LMSDRecord.php?LMID=LMST03020558	1alpha,25-dihydroxy-2alpha-methyl-19-nor-20-epivitamin D3 / 1alpha,25-dihydroxy-2alpha-methyl-19-nor-20-epicholecalciferol		441.333	2.29658	0.09215	42	0.00134257	4.33404	Control	Pregnant	100 - 92.7 - 32 - 13.5 - 1.89	27.2017	131.31	51.5603	64.1492	0	9.0912	36.2374	6.08243	62.0498	0	46.5499	0	7.17574	8.41626	58.1234	11.0557	8.40562	16.3066	58.6118	25.0197	54.7872	11.7265	29.4935	55.5429	8.93334	9.00752	32.6164	22.6334	8.45429	8.43513	8.18418	20.4355	12.7578	0	0
3.80_501.3562m/z	LMST03020550	C29H50O5	http://www.lipidmaps.org/data/LMSDRecord.php?LMID=LMST03020550	1alpha,25-dihydroxy-2beta-(3-hydroxypropoxy)-19-norvitamin D3 / 1alpha,25-dihydroxy-2beta-(3-hydroxypropoxy)-19-norcholecalciferol		501.356	3.80473	0.177867	2	0.00711588	1.16266	Control	Pregnant	100 - 59.5 - 16.1	11.8691	109.73	33.1368	31.8023	0	0	11.7434	2.60143	37.9466	0	47.3416	0	6.35416	0	42.8856	0	14.415	0	33.945	0	40.9764	0	0	38.7635	0	0.719874	0	0	0	6.53534	20.679	0	0	0	0
3.59_501.3540m/z	LMST03020550	C29H50O5	http://www.lipidmaps.org/data/LMSDRecord.php?LMID=LMST03020550	1alpha,25-dihydroxy-2beta-(3-hydroxypropoxy)-19-norvitamin D3 / 1alpha,25-dihydroxy-2beta-(3-hydroxypropoxy)-19-norcholecalciferol		501.354	3.59115	0.2136	2	0.000318594	1.24316	Control	Pregnant	100 - 46.1 - 17.8	23.3126	87.12	72.45	70.4909	0	0	0	22.8961	77.35	0	51.55	0	0	0	73.2402	0	0	0	61.1474	0	76.5895	13.9886	0	81.7846	8.35082	0	0	0	21.06	11.6536	0	0	23.6439	0	0
3.19_501.3560m/z	LMST03020550	C29H50O5	http://www.lipidmaps.org/data/LMSDRecord.php?LMID=LMST03020550	1alpha,25-dihydroxy-2beta-(3-hydroxypropoxy)-19-norvitamin D3 / 1alpha,25-dihydroxy-2beta-(3-hydroxypropoxy)-19-norcholecalciferol		501.356	3.19323	0.142267	2	0.141821	1.15185	Pregnant	Control	100 - 17.1 - 3.97 - 0.392	9.27643	161.44	19.3171	26.0922	0	0	0	5.60677	26.6261	9.05785	22.8682	0	0	0	28.0131	0	0	21.3761	22.5603	0	25.3537	0	0	29.8449	0	0	0	0	0	0	0	0	0	0	0
1.79_529.2161m/z	LMST03020545	C26H32F6O3	http://www.lipidmaps.org/data/LMSDRecord.php?LMID=LMST03020545	1alpha,25-dihydroxy-26,26,26,27,27,27-hexafluoro-16,17,23,23,24,24-hexadehydro-19-norvitamin D3 / 1alpha,25-dihydroxy-26,26,26,27,27,27-hexafluoro-16,17,23,23,24,24-hexadehydro-19-norcholecalciferol		529.216	1.79148	0.128583	1	0.0426216	1300.6	Pregnant	Control	100 - 39	3.03313	518.03	0	0	0	0	0	0	0.0109445	0	0	0	0	0	0	0	0	0	0.0823256	0	0.00437789	0	0	0	0	0	0	0	0	0	0	0	0	0	0
14.01_730.4539m/z	LMST03020542	C42H59N5O6	http://www.lipidmaps.org/data/LMSDRecord.php?LMID=LMST03020542	(6S)-vitamin D3 6,19-[4-{2-(6,7-dimethoxy-4-methyl-3-oxo-3,4-dihydroquinoxalinyl)ethyl}-1,2,4-triazoline-3,5-dione] adduct / (6S)-cholecalciferol 6,19-[4-{2-(6,7-dimethoxy-4-methyl-3-oxo-3,4-dihydroqu inoxalinyl)ethyl}-1,2,4-triazoline-3,5-dione] adduct		730.454	14.0129	0.135017	2	0.0350941	2.89368	Pregnant	Control	100 - 88.7	20.3402	213.03	0	0.0166291	11.3043	13.4749	2.27639	1.26217	0.46133	28.558	0	2.35474	0	0	0	0	61.2131	0	0	0	0	6.60394	9.33921	0	0	1.59701	64.2889	0	0	0	0	0	1.76604	3.79601	0
13.16_730.4568m/z	LMST03020542	C42H59N5O6	http://www.lipidmaps.org/data/LMSDRecord.php?LMID=LMST03020542	(6S)-vitamin D3 6,19-[4-{2-(6,7-dimethoxy-4-methyl-3-oxo-3,4-dihydroquinoxalinyl)ethyl}-1,2,4-triazoline-3,5-dione] adduct / (6S)-cholecalciferol 6,19-[4-{2-(6,7-dimethoxy-4-methyl-3-oxo-3,4-dihydroqu inoxalinyl)ethyl}-1,2,4-triazoline-3,5-dione] adduct		730.457	13.1591	0.21295	2	0.022927	2.62032	Pregnant	Control	100 - 53.3 - 29.5	62.5344	105.03	0.00561251	1.32139	42.5399	8.85446	23.1096	16.9426	0.80407	64.4995	0	21.6076	11.3293	15.0738	0.22856	0	59.7463	13.5208	0.00992053	21.5691	1.66177	23.5913	72.489	0.967788	57.7278	16.1542	0	46.02	24.3661	22.9247	31.8124	51.6577	67.1071	35.5726	97.1747
3.46_563.3747m/z	LMST03020539	C36H50O5	http://www.lipidmaps.org/data/LMSDRecord.php?LMID=LMST03020539	11-(4-acetoxymethylphenyl)-1alpha,25-dihydroxy-9,11-didehydrovitamin D3 / 11-(4-acetoxymethylphenyl)-1alpha,25-dihydroxy-9,11-didehydrocholecalciferol		563.375	3.46327	0.235017	1	8.06657e-07	1.68641	Pregnant	Control	100 - 39.2	34.2414	76.3	64.101	64.7312	0	0	15.5817	7.04434	85.2052	0	76.4737	0	0	0	75.5329	0	0	0	65.2762	0	80.5489	0	0	69.0973	9.32955	0	0	0	0	0	0	0	0	0	0
3.33_563.3756m/z	LMST03020539	C36H50O5	http://www.lipidmaps.org/data/LMSDRecord.php?LMID=LMST03020539	11-(4-acetoxymethylphenyl)-1alpha,25-dihydroxy-9,11-didehydrovitamin D3 / 11-(4-acetoxymethylphenyl)-1alpha,25-dihydroxy-9,11-didehydrocholecalciferol		563.376	3.32825	0.0707333	1	4.48767e-07	2.31061	Pregnant	Control	100 - 38.5	11.3088	91.53	16.8446	24.596	5.96757	0	0	0	21.6044	0	12.7206	0	0	0	20.3214	0	0	0	17.2331	0	11.6158	0	0	21.5046	0	0	0	0	0	0	0	0	0	0	0
0.96_558.3937m/z	LMST03020538	C35H53NO3	http://www.lipidmaps.org/data/LMSDRecord.php?LMID=LMST03020538	11alpha-(4-dimethylaminophenyl)-1alpha,25-dihydroxyvitamin D3 / 11alpha-(4-dimethylaminophenyl)-1alpha,25-dihydroxycholecalciferol		558.394	0.9592	0.391517	1	5.55112e-16	7.57556	Pregnant	Control	100 - 34.6 - 42.2	496.132	49.91	242.959	231.557	22.8086	27.2127	10.2484	14.1148	296.3	35.5892	276.322	9.82681	13.8123	0	242.479	12.1044	0	44.8847	227.261	20.2952	243.655	0	0	215.703	0	0	0	49.3049	0	22.2187	11.937	0	17.1414	10.1754	29.9261
6.10_1033.8411m/z	LMST03020534	C33H56O4	http://www.lipidmaps.org/data/LMSDRecord.php?LMID=LMST03020534	1alpha,25-dihydroxy-2beta-(6-hydroxyhexyl)vitamin D3 / 1alpha,25-dihydroxy-2beta-(6-hydroxyhexyl)cholecalciferol		1033.84	6.10227	0.177883	1	0.0373533	24.7028	Control	Pregnant	100 - 69.7 - 27.7	4.98904	289.69	0.703096	0.297165	0	0	0	0	0.781738	0	47.9229	0	0	0	0.47129	0	0	0	1.03465	0	0.973614	0	0	27.8164	0	0	0	0	26.4715	0	0	0	0	0	0
5.43_517.4237m/z	LMST03020534	C33H56O4	http://www.lipidmaps.org/data/LMSDRecord.php?LMID=LMST03020534	1alpha,25-dihydroxy-2beta-(6-hydroxyhexyl)vitamin D3 / 1alpha,25-dihydroxy-2beta-(6-hydroxyhexyl)cholecalciferol		517.424	5.43362	0.192167	1	5.73034e-05	138.32	Control	Pregnant	100 - 47.8	12.7602	173.64	40.6619	54.8235	0	0	0	4.04044	59.601	0	48.1454	0	0	0	44.9837	0	0	0	42.7519	0	54.3533	0	0	66.3272	0	0	0	0	0	0	0	0	0	0	0
12.55_483.3855m/z	LMST03020514	C32H50O3	http://www.lipidmaps.org/data/LMSDRecord.php?LMID=LMST03020514	1alpha,25-dihydroxy-26,27-dimethyl-22,22,23,23-tetradehydro-24a,24b,24c-trihomo-20-epivitamin D3 / 1alpha,25-dihydroxy-26,27-dimethyl-22,22,23,23-tetradehydro-24a,24b,24c-trihomo-20-epicholecalciferol		483.385	12.5476	0.05	2	0.000336558	3.15079	Pregnant	Control	100 - 17.4	4.85674	119.81	7.02377	5.61022	0	0	0	0	5.37639	0	6.31483	0	0	0	6.19669	0	0	0	7.11996	0	7.21164	0	0	8.56543	0	0	0	0	0	0	0	0	0	0	0
11.70_481.3680m/z	LMST03020512	C32H48O3	http://www.lipidmaps.org/data/LMSDRecord.php?LMID=LMST03020512	(22E,24E,24bE)-1alpha,25-dihydroxy-26,27-dimethyl-22,23,24,24a,24b,24c-hexadehydro-24a,24b,24c-trihomovitamin D3 / (22E,24E,24bE)-1alpha,25-dihydroxy-26,27-dimethyl-22,23,24,24a,24b,24c-hexadehydro-24 a,24b,24c-trihomocholecalciferol		481.368	11.7011	0.106433	1	0.0129871	1.43707	Pregnant	Control	100 - 20.5	6.68447	140.78	19.7409	16.7526	0.677949	0	0.321424	0.101506	16.3716	0	20.4304	0.0043602	0.0210187	0	23.9079	0	0.233586	0	17.2112	0	21.7413	0	0	20.9485	0	0	0	7.17133	0	0.0696931	0	0	0	0	0
4.99_475.3196m/z	LMST03020510	C32H42O3	http://www.lipidmaps.org/data/LMSDRecord.php?LMID=LMST03020510	1alpha-hydroxy-23-[3-(1-hydroxy-1-methylethyl)phenyl]-22,22,23,23-tetradehydro-24,25,26,27-tetranorvitamin D3 / 1alpha-hydroxy-23-[3-(1-hydroxy-1-methylethyl)phenyl]-22,22,23,23-tetradehydro-24,25,26, 27-tetranorcholecalciferol		475.32	4.99282	0.192167	7	0.00196449	7.33668	Pregnant	Control	100 - 34 - 3.01	18.4223	266.56	0	0.322307	0	0	0	0	0.2082	8.41863	0.186802	0	0	24.7823	0.395048	0	28.0615	0	0.241261	0	0.111978	0	0	0	0	0	0	0	0	5.22095	0	0	0	0	0
6.59_472.3933n	LMST03020498	C31H52O3	http://www.lipidmaps.org/data/LMSDRecord.php?LMID=LMST03020498	26,27-diethyl-1alpha,25-dihydroxyvitamin D3 / 26,27-diethyl-1alpha,25-dihydroxycholecalciferol	472.393	473.401	6.58593	0.20645	5	4.44082e-09	2.43381	Control	Pregnant	100 - 24.6 - 4.37 - 0.496	24.4279	141.81	0	0	0	0	0	24.3853	0	0	0	0	0	0	0	0	0	0	0	0	0	0	0	1.15904	0	0	0	0	0	0	14.5383	0	0	0	0
6.06_472.3929n	LMST03020498	C31H52O3	http://www.lipidmaps.org/data/LMSDRecord.php?LMID=LMST03020498	26,27-diethyl-1alpha,25-dihydroxyvitamin D3 / 26,27-diethyl-1alpha,25-dihydroxycholecalciferol	472.393	473.4	6.0594	0.227917	5	0.0191219	3.27779	Control	Pregnant	100 - 33.5 - 5.94 - 0.628	712.892	276.4	12.2186	128.51	49.8965	104.11	77.1262	1255.42	291.217	52.2622	3459	28.4445	79.1852	89.8993	191.422	91.1421	46.5501	86.2759	19.5172	84.792	12.3626	28.0769	25.6986	18240.8	39.1803	65.0424	28.2228	50.6639	64.3817	18.5018	80.6077	62.9689	84.4729	56.5318	39.4195
3.97_471.3818m/z	LMST03020494	C31H50O3	http://www.lipidmaps.org/data/LMSDRecord.php?LMID=LMST03020494	(5E,10E)-19-(3-carboxylpropyl)vitamin D3 / (5E,10E)-19-(3-carboxylpropyl)cholecalciferol		471.382	3.96833	0.0285833	3	0.248671	2.95025	Pregnant	Control	91.3 - 100	1.5892	321.75	0.455218	0.812843	0	0	0	0	2.00641	0	5.66661	0	0	0	1.47633	0	0	0	0.773047	0	0.809278	0	0	10.5603	0	0	0	0	0	0	0	0	0	0	0
13.48_471.3849m/z	LMST03020494	C31H50O3	http://www.lipidmaps.org/data/LMSDRecord.php?LMID=LMST03020494	(5E,10E)-19-(3-carboxylpropyl)vitamin D3 / (5E,10E)-19-(3-carboxylpropyl)cholecalciferol		471.385	13.4793	0.12145	3	0.0306594	2.35881	Pregnant	Control	100 - 29.3 - 1.2	25.921	107.07	32.9201	31.8144	14.3266	0	6.68773	22.4036	34.204	0	58.6497	0	0	9.96759	35.7297	0	15.9192	0	29.3734	15.9357	32.9277	0	0	37.0745	0	0	13.4077	0	0	0	0	21.078	18.0022	0	0
3.63_465.3348m/z	LMST03020479	C31H44O3	http://www.lipidmaps.org/data/LMSDRecord.php?LMID=LMST03020479	1alpha-hydroxy-22-[3-(1-hydroxy-1-methylethyl)phenyl]-23,24,25,26,27-pentanorvitamin D3 / 1alpha-hydroxy-22-[3-(1-hydroxy-1-methylethyl)phenyl]-23,24,25,26,27-pentanorcholecalciferol		465.335	3.634	0.177883	14	0.196886	10.2241	Control	Pregnant	100 - 31.8 - 17.5	25.2125	164.1	81.1333	110.583	0	0	0	17.5717	112.175	0	84.4303	0	0	0	89.5781	0	0	0	82.6189	0	98.73	0	0	99.0284	0	0	0	0	0	7.36973	0	0	0	0	0
2.00_495.3652m/z	LMST03020457	C30H48F2O3	http://www.lipidmaps.org/data/LMSDRecord.php?LMID=LMST03020457	24,24-difluoro-1alpha,25-dihydroxy-26,27-dimethyl-24a-homovitamin D3 / 24,24-difluoro-1alpha,25-dihydroxy-26,27-dimethyl-24a-homocholecalciferol		495.365	1.99793	0.170733	1	0.00256004	1.28051	Control	Pregnant	100 - 46.2 - 16.6	16.1739	74.04	47.5904	73.1367	0.209714	0.629531	0.0362646	3.14066	77.8303	0	84.2204	0.148784	0.853076	0.472962	46.4156	4.43241	0.792771	0.545183	52.586	1.6078	65.52	0.00174181	0	41.6474	0.348942	0.440444	0	0	0	0.0886256	0.602302	6.48071	0	18.8919	0.0660344
6.05_431.3881m/z	LMST03020442	C29H50O2	http://www.lipidmaps.org/data/LMSDRecord.php?LMID=LMST03020442	toxisterol3 B2 / (5E)-(10S)-10-ethoxy-10,19-dihydrovitamin D3 / (5E)-(10S)-10-ethoxy-10,19-dihydrocholecalciferol		431.388	6.05227	0.20645	9	0.0953873	2.2039	Control	Pregnant	100 - 29.1 - 4.49	22.4762	267.05	0	0.911394	0	0	0	0	4.16535	0	102.977	0	0	0	2.74321	0	0	0	0	0	0	0	0	694.389	0	0	0	0	0	0	0	0	0	0	0
10.48_961.6936m/z	LMST03020403	C29H46F2O3	http://www.lipidmaps.org/data/LMSDRecord.php?LMID=LMST03020403	24,24-difluoro-1alpha,25-dihydroxy-26,27-dimethylvitamin D3 / 24,24-difluoro-1alpha,25-dihydroxy-26,27-dimethylcholecalciferol		961.694	10.4845	0.469417	5	6.00354e-07	1.44324	Control	Pregnant	100 - 80	158.922	60.06	287.793	214.604	129.472	56.6915	77.0642	157.503	241.184	126.766	354.186	29.3172	124.587	128.621	329.629	106.874	165.511	188.827	248.708	223.699	310.517	194.777	230.391	259.103	114.825	164.423	67.7079	73.7851	296.122	125.791	84.926	189.286	165.528	66.2859	57.3379
3.68_447.3456m/z	LMST03020382	C28H46O4	http://www.lipidmaps.org/data/LMSDRecord.php?LMID=LMST03020382	1alpha,25-dihydroxy-24a,24b-dihomo-22-oxa-20-epivitamin D3 / 1alpha,25-dihydroxy-24a,24b-dihomo-22-oxa-20-epicholecalciferol		447.346	3.684	0.782317	24	0.192058	2.9827	Control	Pregnant	100 - 29.4	61.2825	112.51	105.641	206.247	11.0697	0	14.4692	63.5216	190.029	0	299.603	0	0	17.4337	110.632	0	0	12.3403	126.841	16.3693	138.148	0	0	252.22	0	0	24.2831	0	24.033	50.2782	0	14.7081	0	0	0
3.69_463.3225m/z	LMST03020337	C28H46O3S	http://www.lipidmaps.org/data/LMSDRecord.php?LMID=LMST03020337	(6R)-6-methylvitamin D3 6,19-sulfur dioxide adduct / (6R)-6-methylcholecalciferol 6,19-sulfur dioxide adduct		463.322	3.69115	0.0707333	6	0.0525356	4.4234	Control	Pregnant	100 - 24.9	1.89198	186.57	7.48488	4.52954	0.0879986	0	0	0	11.0407	0	8.96283	0	0	0	7.057	0	0	0	8.36937	0	8.89957	0	0	9.98561	0	0	0	0	0	0	0	0	0	0	0
12.43_925.6414m/z	LMST03020337	C28H46O3S	http://www.lipidmaps.org/data/LMSDRecord.php?LMID=LMST03020337	(6R)-6-methylvitamin D3 6,19-sulfur dioxide adduct / (6R)-6-methylcholecalciferol 6,19-sulfur dioxide adduct		925.641	12.4333	0.0285667	6	6.4726e-14	8.04554	Control	Pregnant	50.4 - 100	38.0551	88.42	9.02804	11.1578	58.0206	33.464	42.6966	37.5942	10.526	49.2101	12.3897	51.364	84.4993	23.668	14.5366	29.5856	65.2397	59.4389	11.1348	41.7212	12.2294	21.8567	118.854	17.1513	45.5251	0	41.6857	129.829	47.3775	30.5972	2.41899	30.0012	0	83.8253	45.0465
1.32_463.3224m/z	LMST03020337	C28H46O3S	http://www.lipidmaps.org/data/LMSDRecord.php?LMID=LMST03020337	(6R)-6-methylvitamin D3 6,19-sulfur dioxide adduct / (6R)-6-methylcholecalciferol 6,19-sulfur dioxide adduct		463.322	1.32213	0.0142833	6	0.13039	85.0437	Pregnant	Control	100 - 27.4 - 5.91	336.711	172.57	11.6064	12.6509	0	0	0	0	15.043	0	17.0286	0	0	0	14.7554	0	0	0	11.4425	0	17.1373	0	0	18.3715	0	0	0	0	0	0	0	0	0	0	0
1.67_466.3272n	LMST03020316	C28H44F2O3	http://www.lipidmaps.org/data/LMSDRecord.php?LMID=LMST03020316	24,24-difluoro-1alpha,25-dihydroxy-24a-homovitamin D3 / 24,24-difluoro-1alpha,25-dihydroxy-24a-homocholecalciferol	466.327	489.319	1.67075	0.512217	23	0.306469	2.04604	Control	Pregnant	100 - 45.9 - 39.7 - 12.8	238.854	114.89	622.399	887.4	35.6604	43.1284	34.5226	15.8655	1070.11	41.5755	900.215	23.7008	39.1106	68.1955	752.035	8.12563	26.4869	72.9961	779.446	19.6345	945.952	45.6437	45.1447	735.231	18.1379	17.2747	3.06545	61.3807	61.106	123.749	1.39314	41.7019	39.5324	49.5148	92.5346
3.32_449.3038m/z	LMST03020314	C28H42O3	http://www.lipidmaps.org/data/LMSDRecord.php?LMID=LMST03020314	(22E,24E)-1alpha,25-dihydroxy-22,23,24,24a-tetradehydro-24a-homovitamin D3 / (22E,24E)-1alpha,25-dihydroxy-22,23,24,24a-tetradehydro-24a-homocholecalciferol		449.304	3.3211	0.142167	8	0.00461612	1.6426	Control	Pregnant	100 - 36 - 33.2	10.3905	87.75	35.3486	39.6821	0	0	0	0.0590227	51.7455	0	36.9719	0	0	0	39.4418	0	0	0	37.4951	0	46.7357	0	0	50.7434	1.49825	0	0	0	0	0	0	0	0	0	0
1.32_449.3042m/z	LMST03020314	C28H42O3	http://www.lipidmaps.org/data/LMSDRecord.php?LMID=LMST03020314	(22E,24E)-1alpha,25-dihydroxy-22,23,24,24a-tetradehydro-24a-homovitamin D3 / (22E,24E)-1alpha,25-dihydroxy-22,23,24,24a-tetradehydro-24a-homocholecalciferol		449.304	1.32213	0.05715	8	0.140076	46.1839	Pregnant	Control	100 - 30.4	188.017	175.46	13.3381	13.057	0	0	0	0	11.2001	0	14.2401	0	0	0	17.4866	0	0	0	12.4613	0	21.9959	0	0	16.5221	0	0	0	0	0	0	0	0	0	0	0
0.75_449.3012m/z	LMST03020314	C28H42O3	http://www.lipidmaps.org/data/LMSDRecord.php?LMID=LMST03020314	(22E,24E)-1alpha,25-dihydroxy-22,23,24,24a-tetradehydro-24a-homovitamin D3 / (22E,24E)-1alpha,25-dihydroxy-22,23,24,24a-tetradehydro-24a-homocholecalciferol		449.301	0.7456	0.1143	8	0	26.6462	Pregnant	Control	100 - 63.5	191.324	188.01	32.1094	29.0234	0	0	0	0	39.7009	0	32.0471	0	0	0	32.1469	0	0	0	33.6356	0	32.6424	0	0	33.3564	0	0	0	0	0	0	0	0	0	0	0
3.21_423.2911m/z	LMST03020311	C28H38O3	http://www.lipidmaps.org/data/LMSDRecord.php?LMID=LMST03020311	1alpha-hydroxy-22-(4-hydroxyphenyl)-23,24,25,26,27-pentanorvitamin D3 / 1alpha-hydroxy-22-(4-hydroxyphenyl)-23,24,25,26,27-pentanorcholecalciferol		423.291	3.21395	0.0778667	3	0.361982	1.27049	Control	Pregnant	100 - 17.4	1.13075	272.74	0.45706	0.687268	0	0	0	0	0.87775	0	0.645145	0	0	0	0.668181	0	0	0	0.575097	0	0.773938	0	0	0.465637	0	0	0	0	0	0	0	0	0	0	0
6.06_385.3470m/z	LMST03020227	C27H44O	http://www.lipidmaps.org/data/LMSDRecord.php?LMID=LMST03020227	toxisterol3 E1		385.347	6.0594	0.10645	36	0.0866827	266.603	Control	Pregnant	100 - 23.6	0.91997	525.76	0	0	0	0	0	0	0	0	3.03926	0	0	0	0	0	0	0	0	0	0	0	0	32.5087	0	0	0	0	0	0	0	0	0	0	0
12.74_769.6825m/z	LMST03020227	C27H44O	http://www.lipidmaps.org/data/LMSDRecord.php?LMID=LMST03020227	toxisterol3 E1		769.683	12.7391	0.0357333	36	1.28419e-12	137.348	Pregnant	Control	100 - 9.32	17.7952	135.84	0	0.408814	0	0	0	2.21653	0.0746881	0	0.0303676	0	0	0	0	0	0	0	0.190791	0	0.0659846	0	0	0.0839459	0	0	0	0	0	0.417502	0	0	0	0	0
0.67_471.3067m/z	LMST03020133	C27H41F3O3	http://www.lipidmaps.org/data/LMSDRecord.php?LMID=LMST03020133	(25S)-26,26,26-trifluoro-1alpha,25-dihydroxyvitamin D3 / (25S)-26,26,26-trifluoro-1alpha,25-dihydroxycholecalciferol		471.307	0.674867	0.0707167	32	0.000290964	12.1218	Pregnant	Control	100 - 62.5 - 3.54	44.8849	181.8	19.2271	9.88561	0	0	0	0	14.1384	0	19.1523	18.9339	0	0	17.7264	0	0	0	15.4842	0	14.9152	0	0	10.4689	0	0	0	0	0	0	0	0	0	0	0
0.31_477.2959m/z	LMST03020131	C27H41F3O2	http://www.lipidmaps.org/data/LMSDRecord.php?LMID=LMST03020131	26,26,26-trifluoro-25-hydroxyvitamin D3 / 26,26,26-trifluoro-25-hydroxycholecalciferol		477.296	0.311967	0.0921667	3	1.35421e-06	Infinity	Pregnant	Control	100 - 20.9	18.7095	622.74	0	0	0	0	0	0	0	0	0	0	0	0	0	0	0	0	0	0	0	0	0	0	0	0	0	0	0	0	0	0	0	0	0
2.99_433.3095m/z	LMST03020129	C27H41FO3	http://www.lipidmaps.org/data/LMSDRecord.php?LMID=LMST03020129	(20R,24S)-20-fluoro-1alpha,24-dihydroxy-26,27-cyclovitamin D3 / (20R,24S)-20-fluoro-1alpha,24-dihydroxy-26,27-cyclocholecalciferol		433.309	2.98668	0.170733	13	0.176696	8.38604	Control	Pregnant	100 - 28.1 - 33.4	27.8359	174.25	98.9188	105.583	0	0	0	7.02658	119.522	0	165.633	0	0	0	90.4511	0	0	0	140.571	0	115.276	0	0	108.576	0	0	0	0	0	5.08522	0	0	0	0	0
1.54_445.2936m/z	LMST03020122	C27H40O5	http://www.lipidmaps.org/data/LMSDRecord.php?LMID=LMST03020122	(23R,25R)-1alpha,25-dihydroxyvitamin D3 26,23-lactone / (23R,25R)-1alpha,25-dihydroxycholecalciferol 26,23-lactone		445.294	1.53502	0.127867	7	0.831907	1.05858	Control	Pregnant	100 - 23.7	4.38754	196.58	13.9885	14.7145	0	0	0	0	15.2939	0	10.5102	0	0	0	12.3129	0	0	0	16.5372	0	14.5367	0	0	8.90814	0	0	0	0	0	13.3398	0	0	0	0	0
1.20_422.3678m/z	LMST03020097	C27H39D5O3	http://www.lipidmaps.org/data/LMSDRecord.php?LMID=LMST03020097	9,14,19,19,19-pentadeuterio-1alpha,25-dihydroxyprevitamin D3 / 9,14,19,19,19-pentadeuterio-1alpha,25-dihydroxyprecholecalciferol		422.368	1.2007	0.156483	1	1.77409e-07	2.79547	Pregnant	Control	100 - 11.1	66.0631	95.35	105.224	115.317	0	0	0	7.30816	125.619	0	89.0756	0	0	0	93.3433	0	0	0	88.1002	0	94.5811	0	0	80.3067	0	0	0	16.9334	0	0	0	0	0	0	0
0.81_422.3669m/z	LMST03020097	C27H39D5O3	http://www.lipidmaps.org/data/LMSDRecord.php?LMID=LMST03020097	9,14,19,19,19-pentadeuterio-1alpha,25-dihydroxyprevitamin D3 / 9,14,19,19,19-pentadeuterio-1alpha,25-dihydroxyprecholecalciferol		422.367	0.809883	0.0500167	1	1.55124e-06	407.831	Pregnant	Control	100 - 6.5	3.56518	190.32	0.0853879	0.0274813	0	0	0	0	0	0	8.51395e-06	0	0	0	0.00977225	0	0	0	0.0616387	0	5.01327e-05	0	0	0	0	0	0	0	0	0	0	0	0	0	0
3.85_521.2279m/z	LMST03020076	C27H31F7O2	http://www.lipidmaps.org/data/LMSDRecord.php?LMID=LMST03020076	1alpha,26,26,26,27,27,27-heptafluoro-25-hydroxy-16,17,23,23,24,24-hexadehydrovitamin D3 / 1alpha,26,26,26,27,27,27-heptafluoro-25-hydroxy-16,17,23,23,24,24-hexadehydrocholecalciferol		521.228	3.8476	0.1636	1	0.0089122	9207.46	Pregnant	Control	100 - 31.8	13.3196	449.94	0	0	0	0	0	0	0	0	0	0	0	0	0.0694374	0	0	0	0	0	0	0	0	0	0	0	0	0	0	0	0	0	0	0	0
1.71_435.3093m/z	LMST03020068	C26H42O5	http://www.lipidmaps.org/data/LMSDRecord.php?LMID=LMST03020068	(25S)-1alpha,25,26-trihydroxy-22-oxavitamin D3 / (25S)-1alpha,25,26-trihydroxy-22-oxacholecalciferol		435.309	1.7129	0.17075	5	0.693907	6.96157	Control	Pregnant	100 - 65.5 - 70	21.5381	107.1	50.6837	69.5286	0	0	0	3.75923	89.4176	0	65.9107	0	0	0	68.9334	0	0	23.3432	62.7359	0	71.3772	0	0	68.3909	0	0	0	0	0	0	0	0	0	0	0
3.15_419.2977m/z	LMST03020043	C26H42O2S	http://www.lipidmaps.org/data/LMSDRecord.php?LMID=LMST03020043	(5Z)-1,25-dihydroxy-3-thiavitamin D3 / (5Z)-1,25-dihydroxy-3-thiacholecalciferol		419.298	3.15035	0.0286667	3	2.53086e-05	2.75276	Pregnant	Control	100 - 16.2	13.925	132.87	1.34855	3.10352	14.0581	2.5924	2.24749	3.43621	1.78701	0.331906	2.66984	1.99684	0.0542527	2.97335	2.03413	16.4117	18.5047	8.75163	1.01265	3.27601	1.11335	1.1476	1.20413	5.11253	20.9312	0	3.7998	3.20274	0	1.51151	0	21.9824	7.69915	2.69771	29.8675
2.81_419.2967m/z	LMST03020043	C26H42O2S	http://www.lipidmaps.org/data/LMSDRecord.php?LMID=LMST03020043	(5Z)-1,25-dihydroxy-3-thiavitamin D3 / (5Z)-1,25-dihydroxy-3-thiacholecalciferol		419.297	2.8088	0.0285833	3	4.04672e-06	2.46952	Pregnant	Control	100 - 12.4	10.8941	80.54	1.76895	2.89713	1.52678	1.85354	15.5619	2.86264	2.41944	0.779702	2.13004	11.5965	12.0979	6.48429	1.65158	0	1.66538	4.42249	1.91745	12.8489	2.67323	0	6.75906	2.13317	14.2087	0	4.22095	0.315933	0	3.96997	21.8688	18.936	0.00417453	3.11648	1.05812
14.09_419.2987m/z	LMST03020043	C26H42O2S	http://www.lipidmaps.org/data/LMSDRecord.php?LMID=LMST03020043	(5Z)-1,25-dihydroxy-3-thiavitamin D3 / (5Z)-1,25-dihydroxy-3-thiacholecalciferol		419.299	14.0907	0.0357167	3	0.248392	1.44282	Control	Pregnant	100 - 5.77	5.78689	124.36	0.446299	0.254149	3.83306	8.663	1.10723	1.23523	0.429398	20.3476	0.328104	13.6085	2.85252	22.8376	0.320207	1.61023	18.5801	7.27541	0.121538	5.87595	0.375249	25.1757	7.31557	0.286036	0.209172	13.5848	2.56314	0.100103	7.2262	0.518987	0	3.3114	8.0429	23.7043	2.24703
1.81_417.2990m/z	LMST03020037	C26H40O4	http://www.lipidmaps.org/data/LMSDRecord.php?LMID=LMST03020037	(24R,25S)-25,26-epoxy-1alpha,24-dihydroxy-27-norvitamin D3 / (24R,25S)-25,26-epoxy-1alpha,24-dihydroxy-27-norcholecalciferol		417.299	1.81292	0.25645	6	0.0460285	2.16113	Control	Pregnant	100 - 60.9	8.54166	186.46	7.20213	13.1231	0	0	0	0	19.7104	0	20.3611	0	0	0	26.1157	0	0	0	16.7581	0	15.8805	0	0	3.7258	0	0	0	0	0	0	0	0	0	0	0
12.30_413.3016m/z	LMST03020032	C25H42O3	http://www.lipidmaps.org/data/LMSDRecord.php?LMID=LMST03020032	1,25-dihydroxy-2,4-dinor-1,3-secovitamin D3 / 1,25-dihydroxy-2,4-dinor-1,3-secocholecalciferol		413.302	12.2983	0.10715	5	1.70308e-13	42.9805	Control	Pregnant	100 - 30.3	5.40524	197.94	0.230162	0.0679412	8.09948	9.41062	16.6935	0.412922	0.0727427	3.47569	0.505469	5.48585	2.16264	2.89678	0.0631352	6.20229	1.95922	33.5657	0.292116	0	0.0442345	3.24473	2.13667	0.419158	5.5932	6.83681	4.3123	1.54026	1.54821	2.21193	0.43261	5.17898	1.0355	1.41109	7.27689
3.56_405.3015m/z	LMST03020029	C25H40O4	http://www.lipidmaps.org/data/LMSDRecord.php?LMID=LMST03020029	1alpha,25-dihydroxy-21-nor-20-oxavitamin D3 / 1alpha,25-dihydroxy-21-nor-20-oxacholecalciferol		405.301	3.55542	0.1136	3	0.0781572	4.68255	Control	Pregnant	100 - 62.2	2.97858	134.62	4.62283	6.29496	0	0	0	0	9.03216	0	8.95733	0	0	17.7477	5.09086	0	0	0	6.08604	0	8.83726	0	0	5.86019	0	0	0	0	0	0	0	0	0	0	0
2.94_441.2987m/z	LMST03020024	C26H39F3O2	http://www.lipidmaps.org/data/LMSDRecord.php?LMID=LMST03020024	26,26,26-trifluoro-25-hydroxy-27-norvitamin D3 / 26,26,26-trifluoro-25-hydroxy-27-norcholecalciferol		441.299	2.93667	0.476583	13	0	18.7973	Control	Pregnant	100 - 21.5 - 0.79	462.395	44.3	151.834	307.454	444.46	416.162	635.729	216.724	247.765	442.535	247.928	505.761	597.901	570.885	113.168	484.901	631.956	872.616	158.874	589.695	164.389	687.406	706.548	304.496	568.526	346.101	730.456	644.316	633.579	458.689	663.551	776.167	424.616	530.451	559.135
17.70_441.2958m/z	LMST03020024	C26H39F3O2	http://www.lipidmaps.org/data/LMSDRecord.php?LMID=LMST03020024	26,26,26-trifluoro-25-hydroxy-27-norvitamin D3 / 26,26,26-trifluoro-25-hydroxy-27-norcholecalciferol		441.296	17.698	0.05	13	0	67.1322	Control	Pregnant	100 - 8.4	42.6845	81.53	0.624075	0.874058	51.0031	67.4419	51.6297	5.32624	0.945526	94.0825	0	56.3043	73.7616	66.3885	0.760594	105.441	64.8183	66.2922	0.451886	49.6721	0.494854	24.9112	57.8642	0.389144	63.0039	17.2061	53.5545	73.1464	76.0379	36.8124	65.3569	87.0304	74.6568	133.898	45.0955
5.58_361.2736m/z	LMST03020020	C23H36O3	http://www.lipidmaps.org/data/LMSDRecord.php?LMID=LMST03020020	1alpha,23-dihydroxy-24,25,26,27-tetranorvitamin D3 / 1alpha,23-dihydroxy-24,25,26,27-tetranorcholecalciferol		361.274	5.58292	0.120733	1	0.000161972	143.516	Control	Pregnant	100 - 15.9	2.40528	200.02	10.479	4.83049	0	0	0	0	7.03031	0	17.6185	0	0	0	16.7168	0	0	0	9.53003	0	10.8656	0	0	11.5068	0	0	0	0	0	0	0	0	0	0	0
4.71_369.2401m/z	LMST03020011	C22H34O3	http://www.lipidmaps.org/data/LMSDRecord.php?LMID=LMST03020011	1alpha,22-dihydroxy-23,24,25,26,27-pentanorvitamin D3 / 1alpha,22-dihydroxy-23,24,25,26,27-pentanorcholecalciferol		369.24	4.71493	0.135017	2	0.00223577	Infinity	Pregnant	Control	100 - 32.1 - 1.52	7.48438	407.23	0	0	0	0	0	0	0	0	0	0	0	0	0	0	0	0	0	0	0	0	0	0	0	0	0	0	0	0	0	0	0	0	0
15.79_369.2387m/z	LMST03020011	C22H34O3	http://www.lipidmaps.org/data/LMSDRecord.php?LMID=LMST03020011	1alpha,22-dihydroxy-23,24,25,26,27-pentanorvitamin D3 / 1alpha,22-dihydroxy-23,24,25,26,27-pentanorcholecalciferol		369.239	15.7912	0.212883	2	4.35191e-07	Infinity	Pregnant	Control	100 - 21	12.7622	196.04	0	0	0	0	0	0	0	0	0	0	0	0	0	0	0	0	0	0	0	0	0	0	0	0	0	0	0	0	0	0	0	0	0
15.04_369.2391m/z	LMST03020011	C22H34O3	http://www.lipidmaps.org/data/LMSDRecord.php?LMID=LMST03020011	1alpha,22-dihydroxy-23,24,25,26,27-pentanorvitamin D3 / 1alpha,22-dihydroxy-23,24,25,26,27-pentanorcholecalciferol		369.239	15.0374	0.192167	2	6.39976e-06	176.65	Pregnant	Control	100 - 34.8 - 0.119	15.9882	210.96	0	0	0	0	0	0	0	0	0	4.34437	0	0	0	0	0	0	0	0	0	0	0	0	0	0	0	0	0	0	0	0	0	0	0
14.45_369.2405m/z	LMST03020011	C22H34O3	http://www.lipidmaps.org/data/LMSDRecord.php?LMID=LMST03020011	1alpha,22-dihydroxy-23,24,25,26,27-pentanorvitamin D3 / 1alpha,22-dihydroxy-23,24,25,26,27-pentanorcholecalciferol		369.241	14.4466	0.135017	2	8.6529e-06	Infinity	Pregnant	Control	100 - 35.8	13.405	271.68	0	0	0	0	0	0	0	0	0	0	0	0	0	0	0	0	0	0	0	0	0	0	0	0	0	0	0	0	0	0	0	0	0
0.57_393.2084m/z	LMST03020008	C22H32O4S	http://www.lipidmaps.org/data/LMSDRecord.php?LMID=LMST03020008	(6RS)-22-oxo-23,24,25,26,27-pentanorvitamin D3 6,19-sulfur dioxide adduct / (6RS)-22-oxo-23,24,25,26,27-pentanorcholecalciferol 6,19-sulfur dioxide adduct		393.208	0.567717	0.14215	1	0.00367845	1.04053	Control	Pregnant	100 - 20 - 4.34 - 0.723	35.4842	251.38	90.52	56.0552	0	0	0	32.1002	90.378	2.38506	116.688	0	0	0	63.7187	0	0	0	49.7433	0	63.0247	0	22.6902	51.1573	0	0	0	0	0	0	0	0	0	0	0
13.88_595.3577m/z	LMST03010070	C34H52O7	http://www.lipidmaps.org/data/LMSDRecord.php?LMID=LMST03010070	Vitamin D2 glucosiduronate		595.358	13.8779	0.163583	2	6.12795e-05	Infinity	Pregnant	Control	100 - 46.5 - 5.16	11.3162	333.22	0	0	0	0	0	0	0	0	0	0	0	0	0	0	0	0	0	0	0	0	0	0	0	0	0	0	0	0	0	0	0	0	0
5.75_823.4060m/z	LMST02030220	C40H64O16	http://www.lipidmaps.org/data/LMSDRecord.php?LMID=LMST02030220	Spongipregnoloside D		823.406	5.75365	0.127867	1	0.0698191	4.09714	Control	Pregnant	100 - 58 - 3.16	3.70109	197.81	14.2727	9.15086	0	0	0	0	16.4186	0	23.5187	0	0	0	13.955	0	0	0	16.6549	0	25.227	0	0	16.8607	0	0	0	0	0	0	0	0	0	0	0
2.57_801.6048m/z	LMST02030215	C26H40O3	http://www.lipidmaps.org/data/LMSDRecord.php?LMID=LMST02030215	Ximaosteroid B		801.605	2.56663	0.0493	6	0.0881334	16.2033	Pregnant	Control	100 - 15.3	2.12579	298.26	0.318243	0.345059	0	0	0	0	0.124638	0	2.55819	0	0	0	0.404577	0	0	0	0.298656	0	0.26744	0	0	0.346	0	0	0	0	0	0	0	0	0	0	0
13.05_757.4144m/z	LMST02030193	C21H30O6	http://www.lipidmaps.org/data/LMSDRecord.php?LMID=LMST02030193	18-Hydroxycortisol		757.414	13.0527	0.583633	1	4.75644e-07	Infinity	Pregnant	Control	100 - 68.9 - 40.8 - 13.5	206.75	159.86	0	0	0	0	0	0	0	0	0	0	0	0	0	0	0	0	0	0	0	0	0	0	0	0	0	0	0	0	0	0	0	0	0
12.34_757.4187m/z	LMST02030193	C21H30O6	http://www.lipidmaps.org/data/LMSDRecord.php?LMID=LMST02030193	18-Hydroxycortisol		757.419	12.3412	0.391467	1	3.94196e-06	98.9494	Pregnant	Control	100 - 63.2	65.1885	202.17	0.570077	0	0	0	0	0.772517	0	0	0.00714871	0	29.2645	0	0	0	1.00777	0	0	0	0	0	0	0	0	0	0	0	0	0	0	0	0	0	0
10.48_657.4141m/z	LMST02030177	C21H28O3	http://www.lipidmaps.org/data/LMSDRecord.php?LMID=LMST02030177	megestrol		657.414	10.4845	0.0142833	2	0.000100021	13867.8	Pregnant	Control	100 - 1.4	1.21722	203.73	0	0	0	0	0	0	0	0	0	0	0	0	0	0	0	0	0	0	0	0	0	0	0	0	0	0	0	0	0	0	0	0	0
1.56_328.2034n	LMST02030177	C21H28O3	http://www.lipidmaps.org/data/LMSDRecord.php?LMID=LMST02030177	megestrol	328.203	329.211	1.55645	0.10645	2	0.0587885	70.6862	Control	Pregnant	100 - 24.3 - 10.3 - 2.43	27.3411	459.89	0.863222	1.14433	0	0	0	0.303774	2.17682	0	1.88275	0	0	0	2.14307	0	0	0	2.2724	0	1.48917	16.1666	0	2.2891	0	0	0	0	0	0	0	0	0	0	0
1.46_351.1931m/z	LMST02030177	C21H28O3	http://www.lipidmaps.org/data/LMSDRecord.php?LMID=LMST02030177	megestrol		351.193	1.4643	0.142867	2	0.000824596	24.5714	Control	Pregnant	100 - 15.2	11.436	180.55	28.9421	38.2746	0	0	0	15.7172	47.3618	0	26.9308	0	0	0	29.8038	0	0	0	34.8999	0	37.0236	0	0	37.1564	0	0	0	0	0	0	0	0	0	0	0
1.02_328.2033n	LMST02030177	C21H28O3	http://www.lipidmaps.org/data/LMSDRecord.php?LMID=LMST02030177	megestrol	328.203	329.211	1.01633	0.177883	2	0.000101771	1.34999	Control	Pregnant	100 - 23.7 - 13 - 2.59	300.345	66.54	961.759	1226.91	0	0	0	332.152	1365.28	0	1124.06	5.60071	0	0	1063.43	0	0	0	1087.67	0	1229.93	0	7.86979	1225.71	0	0	0	0	0	406.922	0	0	0	0	0
9.23_633.4889m/z	LMST02030169	C21H32O2	http://www.lipidmaps.org/data/LMSDRecord.php?LMID=LMST02030169	(20S)-20-hydroxypregn-4-en-3-one		633.489	9.225	0.17795	10	0.0313983	1.11782	Control	Pregnant	100 - 44.4 - 42.6 - 11	21.4166	152.98	62.9315	83.7282	13.6524	0	0	13.4508	94.0956	10.3	100.936	11.5497	0	20.9015	69.249	0	0	0	65.6369	8.52326	93.5624	21.662	0	71.723	0	0	0	0	0	37.2768	28.2309	0	0	0	0
8.07_605.5282m/z	LMST02030162	C21H34O	http://www.lipidmaps.org/data/LMSDRecord.php?LMID=LMST02030162	pregnan-21-al		605.528	8.07258	0.19935	1	0.0105725	18.7899	Control	Pregnant	100 - 46.2	18.5526	177.54	74.5863	77.8899	0	0	0	7.71118	77.4921	0	77.534	0	0	0	89.7747	0	0	0	65.1544	0	78.0456	0	0	80.182	0	0	0	0	0	0	0	0	0	0	0
1.14_333.2426m/z	LMST02030149	C21H32O3	http://www.lipidmaps.org/data/LMSDRecord.php?LMID=LMST02030149	(20R)-17,20-dihydroxypregn-4-en-3-one		333.243	1.14425	0.0786167	10	0.0524119	5.07897	Control	Pregnant	100 - 32.6	2.53006	194.45	9.01359	10.5928	0	0	0	0	10.9273	0	13.2174	0	0	0	8.66682	0	0	0	11.6837	0	19.1038	0	0	9.54919	0	0	0	0	0	0	0	0	0	0	0
3.33_733.4889m/z	LMST02030143	C21H34O5	http://www.lipidmaps.org/data/LMSDRecord.php?LMID=LMST02030143	Tetrahydrocortisol		733.489	3.32825	0.469333	8	0.000260317	2.49748	Pregnant	Control	66.5 - 100 - 52.1	232.33	80.59	248.319	259.326	48.6703	42.8205	12.3763	34.9568	339.332	32.4983	395.065	0	0	18.1985	278.665	0	0	0	265.132	0	335.878	0	16.2255	260.626	68.8854	0	22.2105	27.5074	0	4.22732	0	30.2059	0	23.5033	0
2.49_335.2586m/z	LMST02030132	C21H34O3	http://www.lipidmaps.org/data/LMSDRecord.php?LMID=LMST02030132	21-hydroxyallopregnanolone		335.259	2.48875	0.0778667	3	0.0050838	9.69329	Control	Pregnant	100 - 12.7	1.88443	208.85	6.78947	12.3521	0	0	0	0	16.1271	0	14.854	0	0	0	4.25894	0	0	0	5.68436	0	8.42899	0	0	4.21009	0	0	0	0	0	0	0	0	0	0	0
1.24_461.2881m/z	LMST02030129	C27H40O6	http://www.lipidmaps.org/data/LMSDRecord.php?LMID=LMST02030129	Hydrocortisone caproate		461.288	1.23642	0.19935	2	0.0010413	1.46418	Control	Pregnant	100 - 66.2	24.3519	124.83	80.3579	84.5086	0	14.9279	0	1.78289	103.722	0	128.322	0	0	0	80.655	0	0	0	86.0196	0	92.4264	0	0	74.1606	18.2852	0	0	0	0	0	0	0	0	0	0
0.77_403.2114m/z	LMST02030120	C23H30O6	http://www.lipidmaps.org/data/LMSDRecord.php?LMID=LMST02030120	Cortisone acetate		403.211	0.767033	0.04285	1	0.371657	2.36934	Control	Pregnant	100 - 34	5.28349	137.29	17.6596	21.1975	0	0	0	0	27.4729	0	31.1016	0	0	0	16.6386	0	0	0	24.8365	0	25.7492	0	0	26.5979	0	0	0	0	0	0	0	0	0	0	0
2.18_677.4243m/z	LMST02020108	C19H30O5	http://www.lipidmaps.org/data/LMSDRecord.php?LMID=LMST02020108	1beta,3beta,5alpha,6beta-tetrahydroxyandrostan-17-one		677.424	2.17585	0.654417	1	0.000826177	3.0492	Control	Pregnant	100 - 50.5 - 36.4 - 16.1	155.977	73.44	464.332	596.787	0	0	0	6.06148	723.657	0	710.967	0	0	0	557.6	0	14.3045	0	571.108	21.3663	687.416	0	0	504.858	21.5642	0	0	0	0	21.5009	0	0	30.6397	0	0
1.58_339.2168m/z	LMST02020108	C19H30O5	http://www.lipidmaps.org/data/LMSDRecord.php?LMID=LMST02020108	1beta,3beta,5alpha,6beta-tetrahydroxyandrostan-17-one		339.217	1.57788	0.0642833	1	0.0783061	7.14369	Control	Pregnant	100 - 14.7	1.65039	214.25	2.44753	2.1323	0	0	0	0	4.42865	0	5.05305	0	0	0	1.68318	0	0	0	1.35518	0	2.09615	0	0	2.17937	0	0	0	0	0	0	0	0	0	0	0
1.54_273.2209m/z	LMST02020094	C19H28O	http://www.lipidmaps.org/data/LMSDRecord.php?LMID=LMST02020094	5a-Androst-3-en-17-one		273.221	1.54217	0.135017	2	0.170921	4.5527	Control	Pregnant	100 - 12.6	3.22157	147.97	9.59901	11.2341	0	0	0	0	15.898	0	11.746	0	0	0	9.78114	0	0	0	11.0101	0	11.6591	0	0	11.9622	0	0	0	0	0	0	0	0	0	0	0
1.26_273.2208m/z	LMST02020094	C19H28O	http://www.lipidmaps.org/data/LMSDRecord.php?LMID=LMST02020094	5a-Androst-3-en-17-one		273.221	1.26498	0.1636	2	0.227031	4.52872	Control	Pregnant	100 - 18.8	5.80897	158.28	23.1672	29.9321	0	0	0	0	31.0216	0	21.6019	0	0	0	20.3131	0	0	0	22.8581	0	28.2039	0	0	22.4447	0	0	0	0	0	0	0	0	0	0	0
1.73_601.3537m/z	LMST02020083	C19H24O3	http://www.lipidmaps.org/data/LMSDRecord.php?LMID=LMST02020083	3,17-dioxoandrost-4-en-19-al		601.354	1.72718	0.185033	4	0.116461	65.9255	Control	Pregnant	100 - 39.4	39.0368	315.36	0.2402	1.08678	0	0	0	0	1.87561	0	2.36477	0	0	0	1.84106	0	0	0	3.08926	0	2.56915	0	0	1.52539	0	0	0	0	0	0	0	0	0	0	0
0.82_323.1615m/z	LMST02020083	C19H24O3	http://www.lipidmaps.org/data/LMSDRecord.php?LMID=LMST02020083	3,17-dioxoandrost-4-en-19-al		323.161	0.817033	0.1136	4	0.000527851	1.3079	Control	Pregnant	100 - 10.1 - 5.71	16.9313	111.83	50.4445	85.2726	0	0	0	7.67636	89.789	0	56.7564	0	0	0	48.8505	0	0	0	62.6869	0	73.7622	0	0	74.4124	0	0	0	0	0	23.2106	0	0	0	0	0
3.38_609.4139m/z	LMST02020054	C19H28O3	http://www.lipidmaps.org/data/LMSDRecord.php?LMID=LMST02020054	6beta-hydroxytestosterone		609.414	3.38468	0.25575	13	8.3182e-05	7.57634	Pregnant	Control	100 - 30	20.7676	140.83	8.09577	14.1008	0	0	0	0	2.30482	0	9.52328	0	0	0	22.408	0	0	0	11.0129	0	3.34952	0	6.20045	9.47746	0	0	0	0	0	0	0	0	0	0	0
1.42_327.1944m/z	LMST02020054	C19H28O3	http://www.lipidmaps.org/data/LMSDRecord.php?LMID=LMST02020054	6beta-hydroxytestosterone		327.194	1.42143	0.114283	13	0.898629	6.47788	Control	Pregnant	100 - 30.3 - 21.4	7.23023	135.77	3.37841	3.34297	0	9.78518	0	0.607263	2.89389	0	2.92647	0	0	0	4.01608	0	0	0	3.91067	0	2.87822	0	0	3.4597	0	7.63549	0	0	0	0	0	0	0	0	0
10.24_645.3498m/z	LMST02020019	C19H27ClO2	http://www.lipidmaps.org/data/LMSDRecord.php?LMID=LMST02020019	4-Chlorotestosterone		645.35	10.2423	0.0922167	1	5.91954e-05	Infinity	Pregnant	Control	100 - 21.5	16.5951	214.03	0	0	0	0	0	0	0	0	0	0	0	0	0	0	0	0	0	0	0	0	0	0	0	0	0	0	0	0	0	0	0	0	0
0.65_287.1628m/z	LMST02010047	C18H22O3	http://www.lipidmaps.org/data/LMSDRecord.php?LMID=LMST02010047	16-Ketoestradiol		287.163	0.653433	0.0357167	4	0.953588	1.70174	Control	Pregnant	100 - 42.8	4.08365	181.68	13.9853	20.4454	0	0	0	0	19.3316	0	21.5796	0	0	0	13.0208	0	0	0	17.3778	0	18.4878	0	0	15.2578	0	0	0	0	0	0	0	0	0	0	0
5.58_357.2426m/z	LMST02010039	C23H32O3	http://www.lipidmaps.org/data/LMSDRecord.php?LMID=LMST02010039	Estradiol valerate		357.243	5.58292	0.2493	1	0.00150157	22.8379	Control	Pregnant	100 - 21.5	8.92612	176.5	33.2456	19.6505	0	0	0	0	22.9561	0	50.6799	0	0	0	51.512	0.746541	0	0	31.5222	0	38.1778	0	0	38.4088	0	0	0	0	0	0	21.0109	0	0	0	0
4.65_357.2427m/z	LMST02010039	C23H32O3	http://www.lipidmaps.org/data/LMSDRecord.php?LMID=LMST02010039	Estradiol valerate		357.243	4.65135	0.37005	1	0.00892084	15.3964	Control	Pregnant	100 - 24.5	20.0946	169.66	80.0914	67.7213	14.967	0	0	0.0999326	68.4251	0	94.1337	3.29527	0	0	88.1339	1.00569	0	0	73.1125	0	83.9083	0	0	82.7162	0	14.8599	0	0	0	0	0	0	0	0	0
4.32_357.2427m/z	LMST02010039	C23H32O3	http://www.lipidmaps.org/data/LMSDRecord.php?LMID=LMST02010039	Estradiol valerate		357.243	4.31702	0.1493	1	0	246.616	Control	Pregnant	100 - 22.8 - 16.2	33.2281	97.35	7.66571	6.94213	30.9672	100.276	80.3759	11.2338	6.20523	28.7901	12.9705	51.2725	44.2337	106.851	7.71918	24.9873	39.0497	57.6648	4.4162	12.4672	12.4382	47.2701	25.9273	4.77922	21.8623	40.6233	28.433	68.8114	65.9664	11.1496	54.8793	15.704	39.7152	28.7755	33.3839
3.72_357.2426m/z	LMST02010039	C23H32O3	http://www.lipidmaps.org/data/LMSDRecord.php?LMID=LMST02010039	Estradiol valerate		357.243	3.71902	0.327183	1	0	6.08756	Control	Pregnant	100 - 22.8 - 7.24	59.3845	49.52	92.2563	54.631	25.3994	70.6175	102.86	20.5105	65.8652	54.5718	107.107	86.2238	49.9117	65.2081	105.254	11.2169	33.374	57.9582	73.7315	16.8428	97.1886	37.3595	71.3502	96.4549	16.5398	130.937	29.575	36.897	89.2336	23.4923	60.2998	91.6393	49.3818	23.6343	41.6857
3.58_357.2433m/z	LMST02010039	C23H32O3	http://www.lipidmaps.org/data/LMSDRecord.php?LMID=LMST02010039	Estradiol valerate		357.243	3.57685	0.135017	1	0.140918	3.85575	Control	Pregnant	100 - 18.9	4.8367	268.34	10.8915	2.55932	0	0	0	0	4.85821	0	10.8806	0	0	0	9.90235	0	0	0	8.15222	0	8.39796	0	0	10.8952	0	0	0	0	0	0	0	0	0	22.5649	0
3.01_357.2425m/z	LMST02010039	C23H32O3	http://www.lipidmaps.org/data/LMSDRecord.php?LMID=LMST02010039	Estradiol valerate		357.242	3.0081	0.312983	1	0	24.6855	Control	Pregnant	100 - 25.6 - 14.4	59.3153	62.27	115.974	75.3553	51.6799	98.4948	62.4613	9.74742	98.059	69.1925	132.874	78.2389	16.5851	29.1577	140.982	35.7154	28.8629	58.9264	110.274	40.9963	124.712	55.2026	24.3689	121.912	34.9124	65.603	22.9776	31.0338	25.9914	7.07471	62.3292	67.0312	68.9681	39.643	0
2.18_357.2424m/z	LMST02010039	C23H32O3	http://www.lipidmaps.org/data/LMSDRecord.php?LMID=LMST02010039	Estradiol valerate		357.242	2.17585	0.0921833	1	0.000111887	95.4652	Control	Pregnant	100 - 17.9	1.82958	178.12	8.2488	5.81625	0	0	0	0	7.61054	0	9.10052	0	0	0	7.96592	0	0	0	8.54989	0	8.75481	0	0	7.03233	0	0	0	0	0	0	0	0	0	0	0
11.64_357.2428m/z	LMST02010039	C23H32O3	http://www.lipidmaps.org/data/LMSDRecord.php?LMID=LMST02010039	Estradiol valerate		357.243	11.6368	0.10715	1	7.59057e-05	86.1902	Control	Pregnant	100 - 8.26	1.24218	188.38	5.27729	1.16362	0	0	9.22497	3.17987	3.10278	0	6.72009	0	0	0	5.17539	0	0	0	3.43114	0	5.6398	0	0	4.1469	0	0	0	0	0	0.884362	0	0	0	0	0
1.92_379.2246m/z	LMST02010039	C23H32O3	http://www.lipidmaps.org/data/LMSDRecord.php?LMID=LMST02010039	Estradiol valerate		379.225	1.91935	0.10715	1	0.000741551	16.8192	Control	Pregnant	100 - 11.6	5.33864	199.4	14.2247	38.8812	0	0	0	0	15.5716	0	10.7987	0	0	0	47.9306	0	0	0	23.1302	0	14.4866	0	0	11.8326	0	0	0	0	0	7.38809	0	0	0	0	0
1.43_729.4880m/z	LMST02010037	C25H32O2	http://www.lipidmaps.org/data/LMSDRecord.php?LMID=LMST02010037	Quinestrol		729.488	1.42858	0.0285667	1	0.0009907	3.17389	Pregnant	Control	100 - 85.5	4.62148	215.62	4.77411	3.14377	0	0	0	0	4.44778	0	5.22982	0	0	0	3.34793	0	0	0	5.30234	0	6.0341	0	0	4.10219	0	0	0	0	0	0	0	0	0	0	0
0.77_271.1688m/z	LMST02010020	C18H22O2	http://www.lipidmaps.org/data/LMSDRecord.php?LMID=LMST02010020	3beta-hydroxy-estra-5,7,9-trien-17-one		271.169	0.767033	0.0928667	4	0.00162404	1.07558	Control	Pregnant	100 - 21.7	9.98733	88.64	34.6839	52.0126	0	0	0	3.91004	49.5113	0	41.5563	0	0	0	32.965	0	0	0	41.0009	0	43.9518	0	0	44.6623	0	0	0	0	0	0	0	0	0	0	0
2.07_493.2938m/z	LMST01160009	C29H42O5	http://www.lipidmaps.org/data/LMSDRecord.php?LMID=LMST01160009	Minabeolide-8		493.294	2.06867	0.1565	1	0.00434362	1.84384	Control	Pregnant	100 - 16 - 13	15.441	97.98	48.2311	64.3525	0	0	0	0.607675	73.5248	0	71.8786	0	0	0	59.001	0	0	0	58.7765	0	74.6679	0	0	57.218	0	0	0	0	0	0	0	2.02757	0	4.14202	0
2.05_479.2746m/z	LMST01160008	C28H40O5	http://www.lipidmaps.org/data/LMSDRecord.php?LMID=LMST01160008	Minabeolide-7		479.275	2.05437	0.0778667	1	0.000323672	2.49817	Pregnant	Control	100 - 18.1	2.72329	117.02	2.91049	4.85741	0	0	0	0	6.43764	0	4.63651	0	0	0	3.5998	0	0	0	5.81275	0	5.91557	0	0	2.34569	0	0	0	0	0	0	0	0	0	0	0
1.77_479.2760m/z	LMST01160008	C28H40O5	http://www.lipidmaps.org/data/LMSDRecord.php?LMID=LMST01160008	Minabeolide-7		479.276	1.77005	0.0785667	1	9.70526e-05	1.35961	Pregnant	Control	100 - 13	3.85796	90.83	6.68045	12.4694	0	0	0	0	14.9774	0	11.5806	0	0	0	7.35641	0	0	0	13.781	0	12.4754	0	0	11.4688	0	0	0	0	0	0	0	0	0	0	0
0.67_457.2940m/z	LMST01160008	C28H40O5	http://www.lipidmaps.org/data/LMSDRecord.php?LMID=LMST01160008	Minabeolide-7		457.294	0.667717	0.0493	6	0.000438292	38.1059	Pregnant	Control	100 - 42.5	83.5169	190.64	6.24221	7.27474	0	0	0	0	9.91479	0	12.0995	0	0	0	12.392	0	0	0	10.8004	0	11.3081	0	0	7.72075	0	0	0	0	0	0	0	0	0	0	0
1.76_480.3445n	LMST01140001	C28H48O6	http://www.lipidmaps.org/data/LMSDRecord.php?LMID=LMST01140001	Brassinolide	480.344	481.352	1.7629	0.440767	4	2.68086e-11	2.13962	Pregnant	Control	100 - 71.9	133.218	57.75	180.343	303.006	0	13.6252	0	6.59161	290.237	0	259.778	0	0	0	214.079	0	0	0.139285	240.81	0	257.029	0	0	192.221	0	20.4628	0	0	0	5.49585	0	0	0	0	0
6.07_531.2963m/z	LMST01130008	C30H42O8	http://www.lipidmaps.org/data/LMSDRecord.php?LMID=LMST01130008	Proscillaridin A		531.296	6.07368	0.205783	1	0.0535459	118.867	Pregnant	Control	100	5.73049	249.76	0.248834	0	0	0	0	0	0.469313	0	0	0	0	0	0.47843	0	0	0	0.375201	0	0.154827	0	0	0.104107	0	0	0	0	0	0	0	0	0	0	0
5.40_605.2986m/z	LMST01130007	C32H44O11	http://www.lipidmaps.org/data/LMSDRecord.php?LMID=LMST01130007	Scilliroside		605.299	5.3979	0.142167	1	2.76239e-05	Infinity	Pregnant	Control	100 - 67.8 - 3.02	9.54408	188.18	0	0	0	0	0	0	0	0	0	0	0	0	0	0	0	0	0	0	0	0	0	0	0	0	0	0	0	0	0	0	0	0	0
2.03_747.3171m/z	LMST01130006	C36H52O15	http://www.lipidmaps.org/data/LMSDRecord.php?LMID=LMST01130006	hellebrin		747.317	2.03295	0.242217	1	0.0194366	Infinity	Pregnant	Control	100 - 43.1 - 4.07	18.2131	341.21	0	0	0	0	0	0	0	0	0	0	0	0	0	0	0	0	0	0	0	0	0	0	0	0	0	0	0	0	0	0	0	0	0
1.88_747.3197m/z	LMST01130006	C36H52O15	http://www.lipidmaps.org/data/LMSDRecord.php?LMID=LMST01130006	hellebrin		747.32	1.88363	0.0564333	1	0.135471	3388.79	Pregnant	Control	100 - 47.6	4.93509	687.52	0	0	0	0	0	0	0	0	0	0	0	0	0	0	0	0	0	0	0	0	0	0	0	0	0	0	0	0	0	0	0	0	0
1.48_777.5336m/z	LMST01120024	C24H36O4	http://www.lipidmaps.org/data/LMSDRecord.php?LMID=LMST01120024	sarmentogenin		777.534	1.47858	0.299317	33	1.05472e-05	4.16524	Pregnant	Control	100 - 44.4	127.126	161.77	72.7997	66.3618	0	0	0	8.85855	124.268	0	148.155	0	0	0	77.704	0	0	0	71.4315	0	81.0011	0	23.4154	61.597	0	0	0	0	0	151.728	0	0	0	0	0
8.98_553.2991m/z	LMST01120014	C29H44O10	http://www.lipidmaps.org/data/LMSDRecord.php?LMID=LMST01120014	lokundjoside		553.299	8.98348	0.1143	3	3.84074e-07	275278	Pregnant	Control	100 - 38.3	6.20617	197.52	0	0	0	0	0	0	0	0	0	0	0	0	0	0	0	0	0	0	0	0	0	0.00108216	0	0	0	0	0	0	0	0	0	0	0
1.35_575.2829m/z	LMST01120014	C29H44O10	http://www.lipidmaps.org/data/LMSDRecord.php?LMID=LMST01120014	lokundjoside		575.283	1.3507	0.113583	2	0.303057	3.59611	Control	Pregnant	100 - 30.2	2.91238	331	0.0023484	0	0	0	0	0	0	0	0.580362	0	0	0	0.381998	0	0	0	0.000617739	0	0.0542978	0	0	0.39532	0	0	0	0	0	0	0	0	0	0	0
13.55_797.4338m/z	LMST01120012	C41H64O15	http://www.lipidmaps.org/data/LMSDRecord.php?LMID=LMST01120012	diginatin		797.434	13.5507	0.35575	2	1.40017e-06	23840.6	Pregnant	Control	100 - 68.2	198.015	194.29	0	0	0	0	0	0	0	0	0	0	0	0	0	0	0	0	0	0	0	0	0	0	0	0	0	0	0	0	0	0	0	0	0
2.05_537.3050m/z	LMST01120010	C29H44O9	http://www.lipidmaps.org/data/LMSDRecord.php?LMID=LMST01120010	rhodexin A		537.305	2.05437	0.149333	1	0.102772	5.24887	Pregnant	Control	100 - 44.2	6.87701	334.29	0	0	0	0	0	0	0	0	0.0207445	0	0	0	0.00156739	0	0	0	0	0	0	0	0	0	0	0	0	0	0	0	0	0	0	0	0
1.24_407.2423m/z	LMST01120006	C23H34O6	http://www.lipidmaps.org/data/LMSDRecord.php?LMID=LMST01120006	bipindogenin		407.242	1.23642	0.327217	3	0.429008	1.02591	Control	Pregnant	100 - 28.7	43.2486	169.39	142.535	166.067	0	0	0	12.7334	198.993	0	183.913	0	0	0	142.123	0	0	0	165.414	0	205.616	0	0	190.161	0	0	0	0	0	6.80806	0	0	0	0	0
0.87_405.2267m/z	LMST01120005	C23H32O6	http://www.lipidmaps.org/data/LMSDRecord.php?LMID=LMST01120005	strophanthidin		405.227	0.866333	0.0921667	4	0.00803462	2.12237	Control	Pregnant	100 - 34.1	14.7398	90.84	58.6242	72.7206	0	0	0	0	83.7668	0	66.8227	0	0	0	51.6335	0	0	0	61.1795	0	76.6179	0	0	59.7774	0	0	0	0	0	0	0	0	0	0	0
10.76_981.8158m/z	LMST01110016	C31H54O4	http://www.lipidmaps.org/data/LMSDRecord.php?LMID=LMST01110016	Aragusteroketal		981.816	10.7617	0.0142833	1	0.0188301	2.9753	Pregnant	Control	100 - 87.1	4.47782	181.69	4.68937	2.61737	0	0	0	5.32284	8.23456	0	8.20324	0	0	0	3.56044	0	0	0	7.21752	0	8.32503	0	0	3.147	0	0	0	0	0	0	0	0	0	0	0
1.29_646.3720n	LMST01100009	C36H54O10	http://www.lipidmaps.org/data/LMSDRecord.php?LMID=LMST01100009	abrusoside A	646.372	647.379	1.29355	0.177883	1	0.0261722	1.56201	Control	Pregnant	100 - 36.2	15.4699	137.81	48.9842	49.6591	0	0	0	0	70.6693	0	66.4865	0	0	0	45.2127	0	0	23.4875	55.3658	0	78.139	0	0	56.807	0	0	0	0	0	0	0	0	0	0	0
2.17_501.3192m/z	LMST01090006	C30H44O6	http://www.lipidmaps.org/data/LMSDRecord.php?LMID=LMST01090006	Hippuristanolide		501.319	2.16872	0.09935	3	0.473612	1.12696	Control	Pregnant	100 - 48.2 - 38.1	5.86551	179.06	20.6522	25.2834	0	0	0	0	34.0386	0	23.2329	0	0	0	19.7493	0	0	0	25.7358	0	22.4958	0	0	22.7884	0	0	0	0	0	0	0	0	0	0	0
2.18_577.3716m/z	LMST01080094	C33H52O8	http://www.lipidmaps.org/data/LMSDRecord.php?LMID=LMST01080094	Trillin		577.372	2.183	0.41295	2	1.07969e-05	2.35707	Control	Pregnant	100 - 35.4	125.126	61.15	395.982	542.398	0	0	0	1.51839	651.059	0	562.527	0	0	0	476.153	0	0	0	498.269	21.9759	596.488	0	0	445.983	0	21.0136	0	0	0	5.56209	0	0	0	0	0
10.48_929.7078m/z	LMST01080073	C28H48O5	http://www.lipidmaps.org/data/LMSDRecord.php?LMID=LMST01080073	Hongguanggenin		929.708	10.4845	0.05	5	0	99.3131	Control	Pregnant	73.6 - 100	118.048	48.36	41.8199	50.964	186.376	77.7794	136.687	66.8247	66.3535	156.755	60.6088	108.843	131.605	122.126	56.7719	162.349	216.039	195.945	59.1824	141.607	65.2007	117.25	124.769	57.9627	188.857	170.083	111.411	55.0876	160.218	117.924	220.377	109.407	143.456	110.789	130.559
13.91_811.4451m/z	LMST01080071	C40H68O15	http://www.lipidmaps.org/data/LMSDRecord.php?LMID=LMST01080071	3-O-(Glcb)-6-O-(Glcb)-(25R)-5alpha-spirostan-3beta,6alpha,23S-triol		811.445	13.9057	0.433617	1	1.47732e-06	Infinity	Pregnant	Control	100 - 72.9	185.931	206.58	0	0	0	0	0	0	0	0	0	0	0	0	0	0	0	0	0	0	0	0	0	0	0	0	0	0	0	0	0	0	0	0	0
14.45_787.4503m/z	LMST01080061	C40H66O15	http://www.lipidmaps.org/data/LMSDRecord.php?LMID=LMST01080061	(23S,25R)-14alpha,17alpha,23-trihydroxyspirost-5-en-3beta-yl O-alpha-L-rhamnopyranosyl-(1-2)-beta-D-glucopyranoside		787.45	14.4538	0.25645	8	6.17345e-07	121.893	Pregnant	Control	100 - 46.8 - 13.3 - 4.84	114.475	258.13	0	0	0	0	0	0	0	0	0	0.408299	23.9203	0	0	0	0	0	0	0	0	0	15.2278	0	0	0	0	0	0	0	0	0	0	0	0
14.36_787.4498m/z	LMST01080061	C40H66O15	http://www.lipidmaps.org/data/LMSDRecord.php?LMID=LMST01080061	(23S,25R)-14alpha,17alpha,23-trihydroxyspirost-5-en-3beta-yl O-alpha-L-rhamnopyranosyl-(1-2)-beta-D-glucopyranoside		787.45	14.3616	0.29875	8	8.67643e-07	Infinity	Pregnant	Control	100 - 52.3 - 15.5 - 1.6	150.729	293.18	0	0	0	0	0	0	0	0	0	0	0	0	0	0	0	0	0	0	0	0	0	0	0	0	0	0	0	0	0	0	0	0	0
13.32_809.4288m/z	LMST01080061	C40H66O15	http://www.lipidmaps.org/data/LMSDRecord.php?LMID=LMST01080061	(23S,25R)-14alpha,17alpha,23-trihydroxyspirost-5-en-3beta-yl O-alpha-L-rhamnopyranosyl-(1-2)-beta-D-glucopyranoside		809.429	13.3156	0.100017	2	0.0182394	Infinity	Pregnant	Control	100 - 32	3.43165	365.8	0	0	0	0	0	0	0	0	0	0	0	0	0	0	0	0	0	0	0	0	0	0	0	0	0	0	0	0	0	0	0	0	0
11.70_413.3034m/z	LMST01080050	C27H40O3	http://www.lipidmaps.org/data/LMSDRecord.php?LMID=LMST01080050	Episceptrumgenin		413.303	11.7011	0.142167	21	0	55.6347	Control	Pregnant	100 - 28.8 - 2.03	28.5715	44.92	42.425	39.6494	8.40404	31.1056	26.0375	26.2018	40.1175	18.112	44.5477	20.9013	23.6627	16.1477	52.9612	25.0492	18.8449	36.1536	41.2391	13.5659	45.9043	36.323	38.6341	51.358	28.7786	23.4203	25.1535	9.14936	43.5062	20.7792	40.3809	22.7664	35.7113	15.3292	28.4655
1.96_857.5910m/z	LMST01080048	C27H40O4	http://www.lipidmaps.org/data/LMSDRecord.php?LMID=LMST01080048	delta5-Convallamarogenin		857.591	1.95507	0.10645	10	3.00332e-07	4.5019	Pregnant	Control	100 - 59.1	46.9005	125.44	26.1899	22.3263	0	0	0	0	71.8458	0	88.7389	0	0	0	18.5151	0	0	0	23.4406	0	29.0563	0	0	26.4404	0	0	0	0	0	57.9313	0	0	0	0	0
1.14_433.3309m/z	LMST01080031	C27H44O4	http://www.lipidmaps.org/data/LMSDRecord.php?LMID=LMST01080031	Nogiragenin		433.331	1.14425	0.0142833	47	0.875806	1.2735	Pregnant	Control	100 - 47.9	0.487379	219.72	0.992937	1.61816	0	0	0	0	2.7611	0	2.90402	0	0	0	1.73457	0	0	0	1.94264	0	0	0	0	2.12467	0	0	0	0	0	0	0	0	0	0	0
0.60_596.4144m/z	LMST01070002	C33H57NO8	http://www.lipidmaps.org/data/LMSDRecord.php?LMID=LMST01070002	Jurubine		596.414	0.596283	0.142167	1	0.388334	4.91805	Control	Pregnant	100 - 41.7	13.9174	308.51	417.818	0.258081	0	0	0	163.373	0.411414	0	0.656558	0	0	0	2.49377	0	0	0	0.0516922	0	0.209944	0	0	0.0413907	0	0	0	0	0	62.8723	0	0	0	0	0
5.13_575.4285m/z	LMST01040199	C35H58O6	http://www.lipidmaps.org/data/LMSDRecord.php?LMID=LMST01040199	24Z-ethylidene-cholest-5-en-3beta-ol 3-O-beta-D-glucopyranoside		575.429	5.12783	0.191483	4	7.50224e-06	2.35686	Control	Pregnant	100 - 32.6	25.7533	106.96	1.78963	0.705209	0	0	0	3.06921	1.52803	0	7.48882	0	0	0	4.18731	0	0	0.928891	0.203532	0	0.0331709	0	0	0.822239	0	0	0	0	30.2059	0	0	0	0	0	0
11.58_837.6617m/z	LMST01040198	C51H90O7	http://www.lipidmaps.org/data/LMSDRecord.php?LMID=LMST01040198	stigmast-5-en-3beta-ol 3-0-(6'-O-hexadexcanoyl-beta-D-glucopyranoside)		837.662	11.5797	0.149317	1	1.06863e-10	3.05261	Control	Pregnant	100 - 79 - 54.3	91.3562	39.73	107.171	112.133	51.6093	70.1751	128.114	95.9966	120.276	61.1304	137.305	77.2348	111.579	68.6299	165.309	115.531	88.1159	58.203	122.961	70.9243	121.285	99.2113	63.7988	146.333	83.0068	78.3552	97.1356	139.108	29.9021	104.709	53.181	184.041	66.9695	77.0266	29.9024
4.32_577.4437m/z	LMST01040197	C35H60O6	http://www.lipidmaps.org/data/LMSDRecord.php?LMID=LMST01040197	stigmast-5-en-3beta-ol 3-0-beta-D-glucopyranoside		577.444	4.31702	0.1636	3	0.547732	8.5667	Control	Pregnant	100 - 35.9 - 9.73 - 1.88	82.1992	119.58	204.509	377.972	0	0	0	68.465	311.167	0	277.613	0	0	0	217.931	0	0	0	219.35	0	273.354	0	0	251.917	0	0	0	0	0	60.1132	0	0	0	0	0
3.78_577.4463m/z	LMST01040197	C35H60O6	http://www.lipidmaps.org/data/LMSDRecord.php?LMID=LMST01040197	stigmast-5-en-3beta-ol 3-0-beta-D-glucopyranoside		577.446	3.77617	0.2493	3	0.00110506	2.15185	Control	Pregnant	100 - 25.7 - 11.4	31.6098	118.99	36.418	25.664	0	0	0	0	45.8353	0	55.4097	0	0	0	81.5064	0	0	0	170.804	0	787.685	0	0	51.7243	0	0	0	0	17.9449	0	0	0	0	0	0
1.97_495.3087m/z	LMST01040190	C31H42O5	http://www.lipidmaps.org/data/LMSDRecord.php?LMID=LMST01040190	Norselic acid E		495.309	1.96935	0.09285	1	0.241146	2.52276	Control	Pregnant	100 - 55.3	3.99024	188.4	13.3854	16.5849	0	0	0	0	21.6268	0	14.8214	0	0	0	11.9623	0	0	0	18.9613	0	20.5182	0	0	21.2399	0	0	0	0	0	0	0	0	0	0	0
4.07_475.3766m/z	LMST01040186	C30H50O4	http://www.lipidmaps.org/data/LMSDRecord.php?LMID=LMST01040186	Theonellasterol G		475.377	4.07477	0.1279	13	0.000270888	21.5075	Control	Pregnant	100 - 28 - 15.8	4.89638	176.05	15.6432	29.4	0	0	0	0	24.3883	0	19.0983	0	0	0	17.5792	0	0	0	17.6299	0	22.2075	0	0	18.9596	0	0	0	0	0	0	0	0	0	0	0
15.11_853.7099m/z	LMST01040176	C29H46O2	http://www.lipidmaps.org/data/LMSDRecord.php?LMID=LMST01040176	22S,23S-epoxy-5alpha-stigmast-8(9),14(15)-dien-3beta-ol		853.71	15.1082	0.0714333	5	0	9.02198	Control	Pregnant	100 - 79.6	351.67	62.47	96.4084	97.3628	341.95	306.732	195.873	1287.06	104.996	371.197	84.4618	258.497	627.204	331.653	162.025	377.011	205.27	724.437	183.341	354.419	75.8013	617.755	371.933	138.41	542.161	359.501	377.518	547.892	281.483	219.979	438.385	378.576	311.611	359.24	431.477
3.44_463.3195m/z	LMST01040174	C29H44O3	http://www.lipidmaps.org/data/LMSDRecord.php?LMID=LMST01040174	5alpha,8alpha-epidioxy-stigmasta-6,9(11),22E-trien-3beta-ol		463.319	3.44183	0.128583	9	0.155127	5.67894	Control	Pregnant	100 - 28.4 - 11.1	9.55777	156.87	30.2905	32.2173	0	0	0	4.2502	45.8586	0	32.6111	0	0	0	31.5004	0	0	0	31.9905	0	40.0431	0	0	39.4145	0	0	0	0	0	0	0	0	0	0	0
0.74_463.3177m/z	LMST01040174	C29H44O3	http://www.lipidmaps.org/data/LMSDRecord.php?LMID=LMST01040174	5alpha,8alpha-epidioxy-stigmasta-6,9(11),22E-trien-3beta-ol		463.318	0.73845	0.0785833	9	2.97417e-10	154.066	Pregnant	Control	100 - 30.4 - 4.94 - 0.649	382.382	195.21	18.6799	9.14038	0	0	0	0.974028	12.2446	0	6.37227	0	0	0	14.8701	0	0	0	11.4972	0	11.258	0	0	10.5837	0	0	0	0	0	0	0	0	0	0	0
17.31_909.8460m/z	LMST01040171	C32H54O	http://www.lipidmaps.org/data/LMSDRecord.php?LMID=LMST01040171	24R-Ethyl-26,26,27-trimethyl-3beta-hydroxycholesta-7,26-(30)-diene		909.846	17.3066	0.0143	1	4.1075e-07	1.21534	Control	Pregnant	100 - 45.7 - 6.52	157.044	67.06	47.7161	51.5471	224.3	186.596	183.22	216.088	27.1669	211.72	10.9808	538.334	192.837	121.712	58.0203	115.043	141.331	146.757	45.8806	149.535	53.8346	188.81	164.221	76.8574	172.71	326.118	240.265	211.833	198.161	367.966	152.123	284.364	220.297	112.238	275.201
3.11_429.3721m/z	LMST01040169	C29H48O2	http://www.lipidmaps.org/data/LMSDRecord.php?LMID=LMST01040169	3beta-hydroxy-stigmast-5-en-7-one		429.372	3.1074	0.192267	20	3.47413e-08	1.69874	Pregnant	Control	100 - 66 - 9.74 - 0.823	79.4456	78	148.011	177.294	0	0	0	48.8245	207.465	0	168.656	0	0	0	159.88	0	0	0	148.839	0	212.163	0	0	177.976	0	0	0	0	0	49.8434	0	0	0	0	0
1.02_451.3540m/z	LMST01040169	C29H48O2	http://www.lipidmaps.org/data/LMSDRecord.php?LMID=LMST01040169	3beta-hydroxy-stigmast-5-en-7-one		451.354	1.01633	0.0207167	16	9.7902e-06	2.19413	Pregnant	Control	100 - 48.6 - 21.7	3.2033	84.61	5.88311	7.16688	0	0	0	0	8.48563	0	9.32295	0	0	0	8.36355	0	0	0	5.32908	0	2.73557	0	0	5.32927	0	0	0	0	0	0	0	0	0	0	0
1.27_521.3100m/z	LMST01040153	C29H44O8	http://www.lipidmaps.org/data/LMSDRecord.php?LMID=LMST01040153	cyasterone		521.31	1.27213	0.135717	1	0.582591	5.5255	Control	Pregnant	100 - 41.9	20.3063	136.01	65.5613	71.1539	0	0	0	0	95.0383	0	106.212	0	0	0	62.56	0	0	0	88.654	0	113.552	0	0	73.395	0	0	0	0	0	0	0	0	0	0	0
5.61_411.3613m/z	LMST01040138	C29H46O	http://www.lipidmaps.org/data/LMSDRecord.php?LMID=LMST01040138	stigmasta-7,22E,25-trien-3beta-ol		411.361	5.61148	0.212883	20	0.0148871	113.227	Control	Pregnant	100 - 31 - 4.59	11.0252	367.93	0.300549	1.13997	0	0	0	0	0.353907	0	4.4257	0	0	0	1.85056	0	0	0	0.660744	0	1.81618	0	0	7.8759	0	0	21.4211	0	0	0	0	0	0	0	0
5.33_411.3618m/z	LMST01040138	C29H46O	http://www.lipidmaps.org/data/LMSDRecord.php?LMID=LMST01040138	stigmasta-7,22E,25-trien-3beta-ol		411.362	5.3343	0.15645	15	0.308122	182.794	Control	Pregnant	100 - 32.1 - 4.35	2.78659	536.36	0	0	0	0	0	0	0.294742	0	0.165957	0	0	0	0	0	0	0	0	0	0	0	0	0	0	0	0	0	0	0	0	0	0	0	0
4.71_411.3607m/z	LMST01040138	C29H46O	http://www.lipidmaps.org/data/LMSDRecord.php?LMID=LMST01040138	stigmasta-7,22E,25-trien-3beta-ol		411.361	4.70778	0.242167	20	0.0421886	1.21507	Control	Pregnant	100 - 28.6 - 3.61	20.1732	169.13	64.4303	102.636	0.398102	0	0	3.92043	98.2193	0	93.0204	0	0	0	72.247	0	0	0.246541	63.9196	0	90.7921	0	0	75.3523	0	0	0	0	0	0	0	3.4687	0	0	0
12.98_411.3628m/z	LMST01040138	C29H46O	http://www.lipidmaps.org/data/LMSDRecord.php?LMID=LMST01040138	stigmasta-7,22E,25-trien-3beta-ol		411.363	12.9813	0.142867	15	0.0080204	8.88115	Control	Pregnant	100 - 28.4 - 0.298	6.30679	171.53	16.1757	22.1542	0	0	0	8.94226	23.9128	0	41.0578	0	0	0	22.6682	7.66994	0	0	22.5323	0	25.6633	0	0	22.1391	0	0	0	0	15.1477	0	0	0	0	0	0
12.66_411.3619m/z	LMST01040138	C29H46O	http://www.lipidmaps.org/data/LMSDRecord.php?LMID=LMST01040138	stigmasta-7,22E,25-trien-3beta-ol		411.362	12.6612	0.17075	15	0.002173	7.42649	Control	Pregnant	100 - 29.3 - 0.63	11.8957	151.88	29.9581	39.3548	0	10.4758	0	12.7034	44.9928	0	76.8216	3.18166	0	0	36.0807	0	0	0	35.8548	0	39.4226	26.5704	5.12254	35.3561	0	0	0	0	0	0	0	16.7989	12.3218	0	0
11.81_423.3968m/z	LMST01040000	C29H52	http://www.lipidmaps.org/data/LMSDRecord.php?LMID=LMST01040000	Stigmastane skeleton		423.397	11.8147	0.0928667	2	4.18301e-07	70.9029	Control	Pregnant	100 - 15.9	2.42966	161.63	7.61563	4.85986	0.109242	0.0674574	0	0.0388949	2.9123	0.287243	9.71546	2.53344	0.837527	0.169646	11.169	0.154605	0.0725958	0.183131	6.27945	0.988639	9.62067	0.0443182	0.0827741	9.64878	0.194668	0.200694	0	0.0229763	0.0212692	0.0256489	0.0292105	13.7107	1.61322	6.77458	0.125855
3.02_419.3864m/z	LMST01031120	C28H50O2	http://www.lipidmaps.org/data/LMSDRecord.php?LMID=LMST01031120	3-epi-6-deoxocathasterone		419.386	3.0224	0.09215	20	6.08584e-08	110.464	Pregnant	Control	100 - 17.5	11.1596	147.04	0.432507	0.667283	0	0	0	0	0.908377	0	0.324143	0	0	0	0	0	0	0	1.00027	0	0.165592	0	0	0.971919	0	0	0	0	0	0	0	0	0	0	0
11.30_925.6755m/z	LMST01031092	C28H46O5	http://www.lipidmaps.org/data/LMSDRecord.php?LMID=LMST01031092	Stoloniferone F		925.676	11.3025	0.00713333	2	0	71.7021	Control	Pregnant	92.2 - 100	22.6976	103.14	1.4777	2.09643	70.7667	12.8855	18.3677	5.69023	1.3614	22.1905	1.32114	26.1687	40.0971	34.2232	0.636078	0	1.45449	36.8366	0.675823	45.3987	2.33456	74.9793	98.4016	2.20028	81.3353	9.25116	20.4188	9.52697	15.8605	4.07629	36.9732	31.5108	36.9334	20.2185	13.7094
2.99_1033.6707m/z	LMST01031078	C27H48O9	http://www.lipidmaps.org/data/LMSDRecord.php?LMID=LMST01031078	27-nor-campestan-3beta,4beta,5alpha,6alpha,7beta,8beta,14alpha,15alpha,24-nonol		1033.67	2.99382	0.113583	1	0.775068	2.20207	Control	Pregnant	100 - 65 - 36.2 - 26 - 15.2	90.4239	164.75	324.211	300.254	31.264	0	0	0	414.807	0	389.904	0	25.7317	19.3579	298.901	0	0	23.1821	355.007	38.6958	445.259	0	0	354.938	0	0	7.80823	0	24.4725	0	26.8552	0	0	62.4089	0
1.93_539.3188m/z	LMST01031078	C27H48O9	http://www.lipidmaps.org/data/LMSDRecord.php?LMID=LMST01031078	27-nor-campestan-3beta,4beta,5alpha,6alpha,7beta,8beta,14alpha,15alpha,24-nonol		539.319	1.9265	0.135733	1	0.0356507	71.4293	Pregnant	Control	100 - 58.2 - 10.5	17.8843	308.42	0.000149539	0	0	0	0	0	0	0	0	0	0	0	0	0	0	0	0	0	0	0	0	0.00854621	0	0	0	0	0	0	0	0	0	0	0
1.76_539.3205m/z	LMST01031078	C27H48O9	http://www.lipidmaps.org/data/LMSDRecord.php?LMID=LMST01031078	27-nor-campestan-3beta,4beta,5alpha,6alpha,7beta,8beta,14alpha,15alpha,24-nonol		539.32	1.7629	0.0785667	1	0.233675	23.8563	Pregnant	Control	100 - 40.7	2.87928	507.96	0	0	0	0	0	0	0	0	0	0	0	0	0	0	0	0	0	0	0	0	0	0.338996	0	0	0	0	0	0	0	0	0	0	0
13.49_431.3520m/z	LMST01031062	C28H46O3	http://www.lipidmaps.org/data/LMSDRecord.php?LMID=LMST01031062	5alpha,6beta-dihydroxy-24-methylenecholestan-3-one		431.352	13.4864	0.100017	44	0.373888	1.84774	Control	Pregnant	100 - 18.7	1.21002	220.71	4.12222	3.96611	0	0	0	0	5.78002	0	14.4637	0	0	0	4.55611	0	0	0	3.6468	0	4.8234	0	0	5.63787	0	0	0	0	0	0	0	0	0	0	0
1.03_473.3593m/z	LMST01031061	C28H50O4	http://www.lipidmaps.org/data/LMSDRecord.php?LMID=LMST01031061	ergosta-3beta,5alpha,6beta,25-tetrol		473.359	1.02992	0.0278833	2	1.42145e-08	4.30333	Pregnant	Control	100 - 64.9	5.60683	84.51	5.15483	5.41718	0	0	0	0	8.24079	0	5.09154	0	0	0	4.00669	0	0	0	4.73234	0	1.89346	0	0	6.21959	0	0	0	0	0	0	0	0	0	0	0
1.39_393.3137m/z	LMST01031050	C26H42O	http://www.lipidmaps.org/data/LMSDRecord.php?LMID=LMST01031050	24-nor-cholest-5,22E-dien-3beta-ol		393.314	1.39287	0.05645	2	3.18622e-07	4.91141	Control	Pregnant	100 - 21.5	16.2096	116.39	7.07811	7.01428	38.2456	96.1236	27.1905	9.45571	7.91326	15.8331	5.89972	25.1902	23.1502	9.73455	12.9644	0	0	0	5.76009	15.2576	7.58425	0	38.8029	6.7888	20.8416	29.0508	25.3167	20.4178	21.1594	1.82221	44.7354	14.7417	0	17.4938	17.5547
0.95_393.3145m/z	LMST01031050	C26H42O	http://www.lipidmaps.org/data/LMSDRecord.php?LMID=LMST01031050	24-nor-cholest-5,22E-dien-3beta-ol		393.315	0.95205	0.1	2	0.138324	1.32099	Control	Pregnant	100 - 52.7	28.4479	75.83	47.5442	54.05	30.4079	43.5659	91.8963	20.3577	56.1311	26.9047	41.045	21.657	18.802	59.0756	33.9355	14.5713	16.6673	57.3861	42.7252	20.1701	35.2025	16.4096	100.984	35.5351	37.1442	19.4473	0	32.9921	16.1917	19.5691	0	8.67239	26.9582	15.1063	6.31558
4.99_449.3746m/z	LMST01031035	C30H50O	http://www.lipidmaps.org/data/LMSDRecord.php?LMID=LMST01031035	Xestosterol		449.375	4.99282	0.347933	45	0.311168	2.77627	Control	Pregnant	100 - 36.8 - 0.757	43.5164	126.42	57.4957	210.633	21.768	18.8766	10.5108	232.273	74.507	24.9398	31.9791	0	0	15.6489	79.2358	0	2.03059	11.0499	73.4206	15.2161	32.7388	0	0	58.1276	23.6874	16.5498	15.4859	11.2779	14.4367	450.878	0	0	0	0	9.04817
16.58_853.7802m/z	LMST01031035	C30H50O	http://www.lipidmaps.org/data/LMSDRecord.php?LMID=LMST01031035	Xestosterol		853.78	16.5806	0.0207333	45	0.0194252	1.39284	Pregnant	Control	100 - 28.5	41.6672	85.61	2.74753	2.86397	48.7998	39.3672	60.1429	20.4723	2.80149	20.5149	2.46898	59.6829	19.697	75.212	2.08774	28.1531	61.2039	76.747	2.66722	11.0336	1.85187	19.5489	62.8614	0.947762	24.0579	2.64283	30.6484	20.0219	53.7408	24.276	47.9927	24.1248	35.2803	16.0721	10.8672
3.97_395.3310m/z	LMST01031023	C28H42O	http://www.lipidmaps.org/data/LMSDRecord.php?LMID=LMST01031023	Dehydroergosterol		395.331	3.96833	0.05715	3	0.00560465	2.38688	Pregnant	Control	100 - 21.8	2.43596	155.14	2.20079	2.77136	0	0	0	0	5.52332	0	6.1229	0	0	0	4.46191	0	0	0	3.81531	0	5.30397	0	0	5.4572	0	0	0	0	0	0	0	0	0	0	0
2.94_657.5552m/z	LMST01031013	C44H74O2	http://www.lipidmaps.org/data/LMSDRecord.php?LMID=LMST01031013	fecosteryl palmitoleate		657.555	2.93667	0.100017	2	0.00284113	1.16949	Pregnant	Control	100 - 15.6	23.7375	114.69	65.1494	83.674	0	0	0	3.74879	67.3604	0	107.742	0	0	0	128.692	0	0	0	103.887	0	70.5108	0	0	75.803	0	0	0	0	0	0	0	0	0	0	0
4.39_409.3468m/z	LMST01031006	C29H44O	http://www.lipidmaps.org/data/LMSDRecord.php?LMID=LMST01031006	4alpha-methyl-5alpha-ergosta-8,14,24(28)-trien-3beta-ol		409.347	4.38775	0.120717	2	0.0861162	3.34747	Control	Pregnant	100 - 21	2.69356	183.29	6.94544	10.6139	0	0	0	0	12.3775	0	11.1667	0	0	0	8.6879	20.1129	0	0	7.11573	0	11.1079	0	0	9.93657	0	0	0	0	0	0	0	0	0	0	0
4.07_409.3469m/z	LMST01031006	C29H44O	http://www.lipidmaps.org/data/LMSDRecord.php?LMID=LMST01031006	4alpha-methyl-5alpha-ergosta-8,14,24(28)-trien-3beta-ol		409.347	4.07477	0.113583	2	0.0025866	9.30854	Control	Pregnant	100 - 19.7	2.62951	171.43	4.39822	8.66286	0	0	0	0	10.5105	0	10.9386	0	0	0	7.515	0	0	0	6.29856	0	9.36471	14.6307	0	7.14585	0	12.0173	0	0	0	0	0	0	0	0	0
6.06_413.3783m/z	LMST01030144	C29H48O	http://www.lipidmaps.org/data/LMSDRecord.php?LMID=LMST01030144	23-methyl,24-methylene-cholest-5-en-3beta-ol		413.378	6.0594	0.1993	41	0.990953	4.13767	Control	Pregnant	100 - 31.5 - 4.76 - 0.435	18.9213	462.26	0	0	0	0	0	0	2.77904	0	83.5767	0	0	0	1.49626	0	0	0	0	0	0	0	0	597.682	0	0	0	0	0	0	0	0	0	0	0
5.75_413.3776m/z	LMST01030144	C29H48O	http://www.lipidmaps.org/data/LMSDRecord.php?LMID=LMST01030144	23-methyl,24-methylene-cholest-5-en-3beta-ol		413.378	5.75365	0.1493	41	0.174602	Infinity	Control	Pregnant	100 - 29.8	2.3413	673.4	0	0	0	0	0	0	0	0	0.142726	0	0	0	0	0	0	0	0	0	0	0	0	0	0	0	0	0	0	0	0	0	0	0	0
5.07_412.3714n	LMST01030144	C29H48O	http://www.lipidmaps.org/data/LMSDRecord.php?LMID=LMST01030144	23-methyl,24-methylene-cholest-5-en-3beta-ol	412.371	413.376	5.07068	0.23435	41	0.190769	1.79166	Control	Pregnant	100 - 27.8 - 1.66	23.5656	111.34	63.9622	89.1741	0	0	0	2.67372	104.729	0	121.684	0	0	0	83.6394	0	0	0	70.0619	0	109.279	0	0	91.5128	0	0	0	0	21.7345	0	0	0	39.9049	0	0
14.71_825.7472m/z	LMST01030144	C29H48O	http://www.lipidmaps.org/data/LMSDRecord.php?LMID=LMST01030144	23-methyl,24-methylene-cholest-5-en-3beta-ol		825.747	14.7102	0.0214333	41	0.240119	4.48125	Pregnant	Control	100 - 42.3	65.2279	106.6	22.2726	8.95444	17.7201	2.0996	8.46574	38.8448	8.81153	12.2253	7.07728	12.4889	13.1675	0	13.274	15.2264	0	4.12251	36.0312	14.3849	5.69739	5.63168	26.6805	21.3089	26.5913	12.7946	9.23362	29.593	13.5737	17.8837	0	0	24.896	0.237091	5.02287
10.45_933.7394m/z	LMST01030128	C28H50O5	http://www.lipidmaps.org/data/LMSDRecord.php?LMID=LMST01030128	6alpha-Hydroxycastasterone		933.739	10.4488	0.220733	1	0	80.7981	Control	Pregnant	100 - 48.8 - 50.9	411.544	57.76	107.035	113.796	704.902	518.404	694.304	145.58	118.532	513.804	128.331	548.395	301.85	998.935	127.865	468.331	937.736	733.395	116.782	401.803	124.95	587.545	633.671	119.658	560.938	475.415	540.366	241.741	432.136	325.14	636.526	412.227	486.344	602.517	745.077
15.56_699.6100m/z	LMST01020031	C49H78O2	http://www.lipidmaps.org/data/LMSDRecord.php?LMID=LMST01020031	22:5 Cholesteryl ester		699.61	15.564	0.0850167	1	0.0178569	1.87401	Pregnant	Control	100 - 30.5	14.1125	131.65	8.60455	18.3122	0	0	14.3939	32.2441	59.0511	0	7.77598	0	0	0	16.3158	0	0	0	8.17464	0	4.39527	0	0	2.99289	0	0	0	0	0	0	28.9928	0	0	0	0
14.36_757.6836m/z	LMST01020020	C51H90O2	http://www.lipidmaps.org/data/LMSDRecord.php?LMID=LMST01020020	24:1 Cholesteryl ester		757.684	14.3616	0.120733	1	0.524493	3.31035	Control	Pregnant	100 - 56.6	18.5387	152.55	46.8471	43.7353	0	0	0	161.516	29.4355	0.970243	28.3123	22.6638	0	0	34.9861	0	0	0	37.5313	5.82441	38.1635	0	0	52.221	0	0	0	0	61.0967	23.944	0	0	0	0	0
14.94_697.5923m/z	LMST01020019	C49H76O2	http://www.lipidmaps.org/data/LMSDRecord.php?LMID=LMST01020019	22:6 Cholesteryl ester		697.592	14.9374	0.113583	2	0.00475398	1.2943	Pregnant	Control	100 - 32.7 - 3.57	4.35239	117.89	12.6401	18.7462	0	0	0	9.42983	54.6956	0	5.30777	0	0	0	12.1647	0	0	0	8.4329	0	8.90631	0	0	10.0189	0	0	0	0	0	0	0	0	0	0	0
9.24_693.5549m/z	LMST01020015	C47H74O2	http://www.lipidmaps.org/data/LMSDRecord.php?LMID=LMST01020015	20:5 Cholesteryl ester		693.555	9.23928	0.7473	1	0.000633514	4.86413	Pregnant	Control	100 - 71.9	301.235	124.73	161.494	201.137	23.8364	16.7634	33.6065	49.7494	146.517	42.2195	284.765	21.5845	14.8005	12.2584	326.502	13.5511	0	40.4015	162.342	8.49033	123.636	45.8215	3.26566	188.664	7.53812	49.6857	13.1669	57.3363	26.2802	30.2352	2.76085	0	72.2352	29.5881	0
3.88_693.5581m/z	LMST01020015	C47H74O2	http://www.lipidmaps.org/data/LMSDRecord.php?LMID=LMST01020015	20:5 Cholesteryl ester		693.558	3.87547	0.0493	1	0.00619472	7.67158	Pregnant	Control	100 - 37.5	12.6033	168.17	5.04664	6.46669	0	0	0	0	8.79871	0	11.4883	0	0	0	6.81304	0	0	0	6.00799	0	8.53412	0	0	4.4087	0	0	0	0	0	0	0	0	0	0	0
12.00_695.5764m/z	LMST01020014	C47H76O2	http://www.lipidmaps.org/data/LMSDRecord.php?LMID=LMST01020014	20:4 Cholesteryl ester		695.576	11.9997	0.05	1	0.0207552	5.45574	Control	Pregnant	100 - 22.7	3.31235	225.23	11.9719	11.4815	0	0	0	40.1173	12.4174	0	5.39779	0	0	0	20.894	0	0	0	8.52739	0	4.07401	0	0	17.7441	0	0	0	0	0	0	0	0	0	0	0
11.98_673.5878m/z	LMST01020003	C45H78O2	http://www.lipidmaps.org/data/LMSDRecord.php?LMID=LMST01020003	18:1 Cholesteryl ester		673.588	11.9783	0.0993	1	0.555951	1.23575	Control	Pregnant	100 - 43.7	11.9451	149.99	13.48	14.9999	18.5691	0	0	66.7405	20.3072	0	23.6662	0	14.94	0	23.5631	0	0	0	33.415	0	62.5789	0	0	24.79	0	0	15.6431	0	0	0	0	0	13.2852	0	23.7465
5.51_416.3872m/z	LMST01010365	C27H39D7O	http://www.lipidmaps.org/data/LMSDRecord.php?LMID=LMST01010365	Zymostenol-d7		416.387	5.51218	0.15645	2	8.18078e-10	1.99271	Pregnant	Control	100 - 45 - 3.56	6.4306	133.29	0	0	0	0	0	0	0	0	0	0	0	0	0	0	0	0	0	0	0.285706	0	0	16.0239	0	0	0	0	0	0	0	0	0	0	0
3.27_401.3421m/z	LMST01010356	C27H44O2	http://www.lipidmaps.org/data/LMSDRecord.php?LMID=LMST01010356	24S-OH-7-DHC		401.342	3.2711	0.191467	43	0.201383	22.8475	Control	Pregnant	100 - 79.4 - 21.5 - 0.557	7.97111	290.33	2.05592	1.10475	0	0	0	0	1.54374	0	5.09426	0	0	0	1.13509	0	0	0	0.585366	0	1.69405	0	0	0.0541681	0	0	0	0	0	0	0	0	0	0	0
2.97_400.3329n	LMST01010356	C27H44O2	http://www.lipidmaps.org/data/LMSDRecord.php?LMID=LMST01010356	24S-OH-7-DHC	400.333	423.316	2.96525	0.142167	43	0.00151745	1.19518	Control	Pregnant	100 - 31.2 - 6.09	17.8683	151.67	56.1678	83.8667	0.00383368	0.00753711	0.0906116	0.130296	84.0576	0.0264865	62.0281	0	0.937632	2.29852	60.4227	0.032895	0	23.5375	67.1889	0.00107454	82.6604	0	1.32258	71.7644	0.0618264	0.133308	0.0070546	0	0.201305	0.214134	0	0	1.10851	0.0479443	0
2.70_401.3410m/z	LMST01010356	C27H44O2	http://www.lipidmaps.org/data/LMSDRecord.php?LMID=LMST01010356	24S-OH-7-DHC		401.341	2.70165	0.32005	43	0.00744498	1.90446	Control	Pregnant	100 - 28 - 4.64 - 0.219	56.6138	83.21	180.025	206.265	0	0	0	48.9855	232.138	0	193.294	0	0	0	228.088	0	0	0	196.17	0	225.631	0	0	247.891	0	0	0	0	0	69.7472	0	0	0	0	0
3.33_547.3970m/z	LMST01010348	C33H54O6	http://www.lipidmaps.org/data/LMSDRecord.php?LMID=LMST01010348	cholest-5,24-dien-3beta-ol 3-O-beta-D-glucopyranoside		547.397	3.32825	0.32015	1	5.97358e-05	1.50136	Control	Pregnant	100 - 44.6	47.0216	89.17	143.597	168.187	0	0	0	32.969	206.892	0	199.173	0	0	0	164.53	0	0	0	153.923	0	216.083	0	0	173.056	0	0	0	0	0	42.3884	0	0	14.3043	0	0
13.48_417.3364m/z	LMST01010347	C27H44O3	http://www.lipidmaps.org/data/LMSDRecord.php?LMID=LMST01010347	3beta,6alpha-dihydroxy-5alpha-cholesta-9(11)-en-23-one		417.336	13.4793	0.1143	50	0.000169512	3.3357	Pregnant	Control	100 - 21.1	12.3428	130.36	14.1121	14.7742	0	0	0	1.83954	16.1831	0	32.9875	0	0	0	15.4594	0	0	0	15.3999	0	14.9446	0	0	17.3338	0	0	0	0	0	0	0	0	0	0	0
3.73_437.3041m/z	LMST01010346	C27H42O3	http://www.lipidmaps.org/data/LMSDRecord.php?LMID=LMST01010346	3beta,6alpha-dihydroxy-5alpha-cholesta-9(11),24-dien-23-one		437.304	3.72617	0.0850167	35	0.4983	1.13827	Pregnant	Control	100 - 58.7	1.67729	496.72	0.279212	2.07139	0	0	0	0	1.09179	0	2.4701	0	0	0	3.44442	0	0	0	1.41828	0	1.97748	0	0	3.12023	0	0	0	0	0	0	0	0	0	0	0
3.14_437.3046m/z	LMST01010346	C27H42O3	http://www.lipidmaps.org/data/LMSDRecord.php?LMID=LMST01010346	3beta,6alpha-dihydroxy-5alpha-cholesta-9(11),24-dien-23-one		437.305	3.14312	0.0994167	35	0.00789375	15.4227	Control	Pregnant	100 - 25.6 - 10	12.6779	172.09	43.9906	60.24	0	0	0	10.3531	67.6982	0	46.073	0	0	0	51.4253	0	0	0	44.3295	0	42.3751	0	0	52.7792	0	0	0	0	0	3.63727	0	0	0	0	0
12.55_415.3196m/z	LMST01010346	C27H42O3	http://www.lipidmaps.org/data/LMSDRecord.php?LMID=LMST01010346	3beta,6alpha-dihydroxy-5alpha-cholesta-9(11),24-dien-23-one		415.32	12.5476	0.0993	33	0.00522044	11.8847	Control	Pregnant	100 - 21.7 - 2.78	2.91104	187.55	12.9527	11.1811	0	0	0	0	11.9286	0	13.7807	0	0	0	12.6356	0	0	0	12.8199	0	13.736	0	0	16.2758	0	0	0	0	0	0	0	0	0	0	0
1.28_523.3243m/z	LMST01010326	C27H48O8	http://www.lipidmaps.org/data/LMSDRecord.php?LMID=LMST01010326	(25S)-5alpha-cholestan-3beta,4beta,6alpha,7beta,8beta,15alpha,16beta,26-octol		523.324	1.27927	0.135017	2	0.671136	7.46147	Control	Pregnant	100 - 30.3 - 9.89 - 1.07	29.194	116.29	92.2739	92.5095	0	0	0	0	127.185	0	156.197	0	0	0	84.8841	0	0	0	131.172	0	155.792	0	0	109.612	0	0	0	0	0	0	0	0	0	0	28.5446
0.87_379.3011m/z	LMST01010295	C27H38O	http://www.lipidmaps.org/data/LMSDRecord.php?LMID=LMST01010295	cholesta-5,7,8(14),22E-tetraen-3-one		379.301	0.873467	0.10645	1	2.09353e-07	2.3094	Pregnant	Control	100 - 53.7	19.6677	152.45	37.1859	43.9885	0	0	0	0.828755	44.3711	0	34.9919	0	0	0	45.4781	0	0	0	36.3299	0	39.9836	0	0	32.0301	0	0	0	0	0	0	0	0	0	0	0
10.13_981.6622m/z	LMST01010293	C29H46O6	http://www.lipidmaps.org/data/LMSDRecord.php?LMID=LMST01010293	9,11alpha-epoxy-6alpha-acetoxy-cholest-7-en-3beta,5alpha,19-triol		981.662	10.1287	0.0214333	1	3.75219e-05	33.7157	Control	Pregnant	100 - 23.9	3.70502	176.04	14.7587	6.41665	0	0	0	1.14515	7.82386	0	13.8096	0	0	0	18.5105	10.5312	0	0	13.1329	0	10.8776	0	0	23.4506	0	0	0	0	0	0	0	0	2.97482	0	0
4.51_397.3441m/z	LMST01010291	C26H46O	http://www.lipidmaps.org/data/LMSDRecord.php?LMID=LMST01010291	19-norcholestanol		397.344	4.50918	0.285033	1	0.075072	1.03385	Pregnant	Control	100 - 30.3 - 41.7	42.5642	99.59	128.497	171.319	14.3096	0	0	13.9186	189.76	0	165.504	0	0	9.18424	139.796	0	0	0	141.969	0	175.804	0	9.35529	163.02	0	14.4141	0	0	0	8.84569	12.5373	0	0	0	0
0.51_749.7169m/z	LMST01010291	C26H46O	http://www.lipidmaps.org/data/LMSDRecord.php?LMID=LMST01010291	19-norcholestanol		749.717	0.511283	0.0635833	1	0.507785	3.25816	Pregnant	Control	100 - 4.05	0.993945	565.58	0	0	0	0	0	0	0	0	0.389664	0	0	0	0	0	0	0	0	0	0	0	0	0	0	0	0	0	0	0	0	0	0	0	0
0.59_465.3189m/z	LMST01010195	C27H44O6	http://www.lipidmaps.org/data/LMSDRecord.php?LMID=LMST01010195	ponasterone A		465.319	0.58915	0.177883	8	0.00381522	1.71937	Control	Pregnant	100 - 19.8	8.29105	177.76	248.505	3.34826	0	0	0	51.1886	7.59714	0	5.72092	0	19.774	0	1.06363	0	0	0	1.2918	0	2.21327	0	0	4.03765	0	0	0	0	0	0	0	0	0	0	0
1.76_462.2962n	LMST01010193	C27H42O6	http://www.lipidmaps.org/data/LMSDRecord.php?LMID=LMST01010193	shidasterone	462.296	463.304	1.7629	0.434333	3	6.30738e-05	6.48151	Control	Pregnant	100 - 29.1 - 40.1	284.468	71.45	615.446	1579.73	0	0	0	3.07343	1398.02	0	1225.7	0	0	0	519.366	0	5.60927	0	1248.71	0	1046.47	0.0332098	0	749.037	23.4924	0	0	0	0	8.15388	0	0	0	0	0
1.04_463.3053m/z	LMST01010193	C27H42O6	http://www.lipidmaps.org/data/LMSDRecord.php?LMID=LMST01010193	shidasterone		463.305	1.04422	0.1136	3	0.000233421	1.38974	Control	Pregnant	100 - 27.2 - 4.44	14.4111	92.39	44.1457	52.4503	0	0	0	7.9864	65.2331	0	50.5274	0	0	0	69.9187	0	0	0	49.5	0	72.6173	0	0	69.1373	0	0	0	0	0	7.2245	0	0	0	0	0
2.86_507.3337m/z	LMST01010191	C29H46O7	http://www.lipidmaps.org/data/LMSDRecord.php?LMID=LMST01010191	2-deoxy-20-hydroxy-5alpha-ecdysone 3-acetate		507.334	2.8588	0.120733	1	1.01941e-12	18.9529	Pregnant	Control	100 - 22.1	27.7234	178.66	6.44223	5.46925	0	0	0	0.675838	6.74755	0	2.52413	0	0	0	5.89051	0	0	0	4.2571	0	5.16855	0	0	2.66414	0	0	0	0	0	0.976874	0	0	0	0	0
5.11_397.3460m/z	LMST01010167	C28H44O	http://www.lipidmaps.org/data/LMSDRecord.php?LMID=LMST01010167	3-dehydro-4-methylzymosterol		397.346	5.11355	0.142883	17	0.9576	13.9181	Control	Pregnant	100 - 29.3 - 5.43	3.55515	271.34	0	0	0	0	0	0	0	0	0.178586	0	0	0	0	0	0	0	0	0	0.137312	0	0	0	0	0	0	0	14.4513	0	0	0	0	0	0
4.28_397.3451m/z	LMST01010167	C28H44O	http://www.lipidmaps.org/data/LMSDRecord.php?LMID=LMST01010167	3-dehydro-4-methylzymosterol		397.345	4.2813	0.2494	18	0.144771	1.02292	Control	Pregnant	100 - 28.2 - 1.65	7.5133	168.86	17.4331	24.0934	0	0	0	0	32.8816	0	35.8171	10.9166	0	0	26.389	0	24.6941	0	24.7488	0	33.3909	0	0	26.5975	0	0	0	0	0	0	0	0	0	0	0
1.29_535.3250m/z	LMST01010109	C30H46O8	http://www.lipidmaps.org/data/LMSDRecord.php?LMID=LMST01010109	Cucurbitacin H		535.325	1.29355	0.1493	2	0.0601618	2.90481	Control	Pregnant	100 - 58.9 - 47.5	21.5647	117.03	66.524	78.6423	0	0	0	0	98.3229	0	115.093	0	0	0	79.0306	0	0	6.3452	90.2073	0	116.861	0	0	75.9511	0	0	0	0	0	3.90406	0	0	0	0	0
1.09_535.3255m/z	LMST01010109	C30H46O8	http://www.lipidmaps.org/data/LMSDRecord.php?LMID=LMST01010109	Cucurbitacin H		535.325	1.08707	0.255783	2	0.000200076	1.73345	Control	Pregnant	100 - 49.6 - 12	19.1752	97.31	65.0929	61.4951	0	0	0	0	82.7282	0	123.605	0	0	0	79.6184	0	0	0	77.5602	0	98.5264	0	0	69.8504	0	0	0	0	0	0	0	0	0	0	0
0.90_579.2947m/z	LMST01010107	C32H44O8	http://www.lipidmaps.org/data/LMSDRecord.php?LMID=LMST01010107	Cucurbitacin E		579.295	0.90205	0.127883	2	0.206944	13.9171	Control	Pregnant	100 - 35.1 - 8.53 - 1.23	118.023	102.28	535.451	897.526	0	0	0	28.5473	585.98	0	233.132	0	0	0	382.705	0	0	0	438.386	0	512.229	0	0	407.368	0	0	0	0	0	39.0858	0	0	0	0	0
5.53_583.3234m/z	LMST01010105	C32H48O8	http://www.lipidmaps.org/data/LMSDRecord.php?LMID=LMST01010105	Cucurbitacin C		583.323	5.53362	0.135017	2	0.000186313	Infinity	Pregnant	Control	100 - 72.9	9.87215	192.68	0	0	0	0	0	0	0	0	0	0	0	0	0	0	0	0	0	0	0	0	0	0	0	0	0	0	0	0	0	0	0	0	0
1.41_561.3415m/z	LMST01010105	C32H48O8	http://www.lipidmaps.org/data/LMSDRecord.php?LMID=LMST01010105	Cucurbitacin C		561.341	1.41428	0.0214333	2	0.596717	1.64833	Control	Pregnant	100 - 30.9 - 59.8	3.85113	175.78	9.10905	15.1391	0	0	0	0	11.2822	0	15.5604	0	0	0	10.5462	0	0	0	14.4351	0	16.5539	0	0	10.3332	0	0	0	0	0	0	0	0	0	6.45552	0
0.89_559.3272m/z	LMST01010104	C32H46O8	http://www.lipidmaps.org/data/LMSDRecord.php?LMID=LMST01010104	Cucurbitacin B		559.327	0.8949	0.135033	1	1.52928e-10	2.35697	Pregnant	Control	34.8 - 100 - 18.4	44.6275	87.56	72.4427	97.5419	0	0	0	0	83.1652	0	60.3354	0	0	0	71.7545	0	0	0	76.1287	0	85.0201	14.5055	0	68.4636	0	0	0	0	0	0	0	0	0	0	0
14.28_819.7954m/z	LMST01010008	C27H39D7O2	http://www.lipidmaps.org/data/LMSDRecord.php?LMID=LMST01010008	7beta-hydroxy-cholesterol(d7)		819.795	14.283	0.05715	7	0.0125383	1.98035	Control	Pregnant	100 - 13.4	5.47171	209.67	2.33566	5.35892	0.614096	0	14.6446	10.372	4.93314	21.5208	11.4039	1.59888	0.241042	0.633281	2.15807	0.531135	14.0201	2.55505	4.07294	0.278468	2.10456	0	0.971306	7.3063	19.7541	1.07515	0	2.14041	0.305513	72.1189	1.12301	2.92881	0.0116144	11.2183	0.13446
2.65_406.3764m/z	LMST01010002	C27H43D3O2	http://www.lipidmaps.org/data/LMSDRecord.php?LMID=LMST01010002	25-hydroxy-cholesterol(d3)		406.376	2.65235	0.2486	1	0.0353733	36.6803	Pregnant	Control	100 - 25.5 - 4.07 - 0.467	266.352	132.15	1.75265	1.52539	6.11124	1.78061	8.12272	2.86276	2.18837	14.4402	1.29141	15.9504	10.8634	23.6626	1.94296	13.6817	35.2267	26.9858	1.0286	0	1.56733	0	0	0.742692	7.57136	17.9178	2.30417	0	0	5.00934	26.1469	0.494686	0	0	12.6994
2.17_406.3762m/z	LMST01010002	C27H43D3O2	http://www.lipidmaps.org/data/LMSDRecord.php?LMID=LMST01010002	25-hydroxy-cholesterol(d3)		406.376	2.16872	0.120783	1	0.758461	324.88	Pregnant	Control	100 - 27.2	44.0412	338.88	0.0362172	1.25601	0	0	0	0	1.29398	0	0.980002	0	0	0	0.143314	0	0	0	0.0675678	0	0.0412261	0	0	0	0	0	0	0	0	0	0	0	0	0	0
1.30_428.3589m/z	LMST01010002	C27H43D3O2	http://www.lipidmaps.org/data/LMSDRecord.php?LMID=LMST01010002	25-hydroxy-cholesterol(d3)		428.359	1.3007	0.0785833	1	2.85398e-09	5.63089	Pregnant	Control	100 - 10.8	23.3584	82.43	12.9977	21.629	0	0	0	0	21.032	0	13.4341	0	0	0	14.6913	0	0	0	13.1846	0	22.6106	0	0	12.9588	0	0	0	0	0	0	0	0	0	0	0
14.94_395.3664m/z	LMST01010000	C27H48	http://www.lipidmaps.org/data/LMSDRecord.php?LMID=LMST01010000	Cholestane skeleton		395.366	14.9446	0.0921667	2	0.000778326	15.9768	Control	Pregnant	100 - 15.4	1.23537	189.51	4.08902	5.04908	0	0	0	0	7.67295	0	5.99061	0	0	0	6.97789	0	0	0	5.88598	0	4.38262	0	0	5.53059	0	0	0	0	0	0	0	0	0	0	0
0.67_542.2991m/z	LMSP08000002	C24H47NO10S	http://www.lipidmaps.org/data/LMSDRecord.php?LMID=LMSP08000002	psychosine sulfate		542.299	0.674867	0.0707333	1	0.00147058	3.93529	Pregnant	Control	100 - 28	4.98772	154.41	2.63684	2.76401	0	0	0	0	3.93422	0	10.2812	0	0	0	3.97469	0	0	0	6.46461	0	8.38988	0	0	3.25444	0	0	0	0	0	0	0	0	0	0	0
3.08_1099.7740m/z	LMSP06040001	C56H111N2O16P	http://www.lipidmaps.org/data/LMSDRecord.php?LMID=LMSP06040001	GlcNalpha1-6Ins-1-P-Cer(t18:0/26:0)		1099.77	3.07883	0.121533	1	0.00228291	2.55817	Control	Pregnant	100 - 79.9 - 32	236.58	71.29	14.7557	14.725	196.394	252.506	343.393	51.4775	19.1446	239.314	26.3125	258.646	201.072	473.348	6.86463	400.381	397.233	469.857	14.9306	431.929	27.6959	390.787	291.133	12.243	169.476	331.253	457.163	387.099	350.845	138.075	408.766	283.92	482.019	275.636	226.743
6.66_764.5645m/z	LMSP06030001	C42H79NO9	http://www.lipidmaps.org/data/LMSDRecord.php?LMID=LMSP06030001	GlcAbeta-Cer(d18:1/18:0)		764.564	6.65737	1.60813	1	0.164474	4.12999	Pregnant	Control	100 - 51.8 - 11.1 - 2.05 - 0.299	120729	30.28	18719.9	22296.4	27793.2	28810.4	33413.3	34322.3	22528.2	27867.3	15008.1	27760.1	28799.2	32756.4	21112.3	29145.3	29815.1	30848.5	17591.8	28696.9	20830.4	27742.3	28197.4	23364.4	28629.8	27105.8	31429.2	34743.3	27739.9	50345.3	33486.9	31289.8	35143.9	34194.7	28075.5
14.97_914.6326m/z	LMSP06020013	C48H93NO11S	http://www.lipidmaps.org/data/LMSDRecord.php?LMID=LMSP06020013	C24 Sulfatide		914.633	14.966	0.135017	1	0.00686199	60.7545	Pregnant	Control	100 - 36.3	7.65397	323.37	0.0800914	0	0	0	0	2.44351	0.420089	0	0.0274778	0	0	0	0.22205	0	0	0	1.23291	0	0.0449746	0	0	0.00848798	0	0	0	0	0	0	0	0	0	0	0
1.96_914.6400m/z	LMSP06020013	C48H93NO11S	http://www.lipidmaps.org/data/LMSDRecord.php?LMID=LMSP06020013	C24 Sulfatide		914.64	1.95507	0.184317	1	0.717275	1.04892	Pregnant	Control	100 - 47.1	9.17717	404.3	1.24699	1.11029	0	0	0	0	32.2434	0	9.03061	0	0	0	0.246069	0	0	0	4.62641	0	33.1449	0	0	248.007	0	0	0	22.812	0	0	0	0	0	0	0
1.12_892.6503m/z	LMSP06020013	C48H93NO11S	http://www.lipidmaps.org/data/LMSDRecord.php?LMID=LMSP06020013	C24 Sulfatide		892.65	1.11565	0.149333	1	0.832137	1.33437	Pregnant	Control	100 - 43.9	7.39883	385.87	11.7666	0	0	0	0	0	1.53189	0	156.416	0	0	0	0.662962	0	0	0	0	0	0.709093	0	19.9935	0.260555	0	0	0	0	18.3372	0	0	0	0	0	0
0.65_836.5936m/z	LMSP06020010	C44H85NO11S	http://www.lipidmaps.org/data/LMSDRecord.php?LMID=LMSP06020010	C20 Sulfatide		836.594	0.653433	0.227883	1	0.475025	2.00651	Control	Pregnant	100 - 44	13.3734	614.76	623.668	0	0	0	0	0	1.08488	0	12.2782	0	0	0	0	0	0	0	0	0	0	0	0	0.313031	0	0	0	0	0	0	0	0	0	0	0
0.58_780.5305m/z	LMSP06020002	C40H77NO11S	http://www.lipidmaps.org/data/LMSDRecord.php?LMID=LMSP06020002	C16 Sulfatide		780.53	0.582	0.142167	2	0.84532	1.99055	Control	Pregnant	100 - 8.07	21.625	280.86	550.176	9.50133	9.32095	0	29.6661	123.912	13.6827	0	14.1398	0	28.7221	0	6.00818	16.6549	0	0	5.29647	0	7.1888	0	16.4983	9.61534	0	15.867	0	0	29.0683	49.466	0	0	0	0	0
9.04_1101.7805m/z	LMSP0601AA07	C59H108N2O16	http://www.lipidmaps.org/data/LMSDRecord.php?LMID=LMSP0601AA07	NeuAcalpha2-3Galbeta-Cer(d18:1/24:1(15Z))		1101.78	9.04063	0.540833	1	0.967052	2.73727	Control	Pregnant	100 - 67.9 - 37.3 - 18.3	85.7237	122.33	244.968	229.342	0	0	25.9323	28.6231	331.699	0	417.348	0.835489	34.7235	0.17659	260.104	0	0	0	280.17	0	407.053	0.579153	4.84646	288.057	0	39.4951	0	7.26239	0	31.3339	39.2626	0	40.4102	5.45238	0
3.70_1103.7911m/z	LMSP0601AA05	C59H110N2O16	http://www.lipidmaps.org/data/LMSDRecord.php?LMID=LMSP0601AA05	NeuAcalpha2-3Galbeta-Cer(d18:1/24:0)		1103.79	3.70473	0.120733	1	0.00013006	6173.8	Control	Pregnant	71.1 - 61.9 - 100	2.9865	234.33	9.08735	5.1644	0	0	0	0	7.83869	0	37.883	0	0	0	9.95881	0	0	0	10.3238	0	15.2193	0	0	11.2839	0	0	0	0	0	0	0	0	0	0	0
15.42_991.6673m/z	LMSP0601AA01	C51H94N2O16	http://www.lipidmaps.org/data/LMSDRecord.php?LMID=LMSP0601AA01	NeuAcalpha2-3Galbeta-Cer(d18:1/16:0)		991.667	15.4211	0.0214333	6	0.0013569	17.6684	Pregnant	Control	100 - 56.6 - 69.9	25.2756	285.22	1.16995	0.864787	0	20.9244	0	0	1.0144	29.9053	1.56519	0	0	0	2.45205	0	0	0	1.4602	0	3.1401	0	0	1.00875	0	0	0	0	0	0	0	0	0	0	0
2.99_1171.7797m/z	LMSP0503AA04	C60H112N2O18	http://www.lipidmaps.org/data/LMSDRecord.php?LMID=LMSP0503AA04	GalNAcbeta1-4Galbeta1-4Glcbeta-Cer(d18:1/22:0)		1171.78	2.99382	0.127883	3	0.268953	1.5701	Control	Pregnant	80.1 - 100 - 50.1 - 44.6	8.19757	136.05	30.2645	23.7319	0	0	0	0	35.5865	0	34.9549	0	0	0	23.4674	0	0	0	31.1801	0	43.4302	0	0	28.2729	0	0	0	0	38.6173	0	0	5.99556	0	0	0
9.40_796.6631m/z	LMSP0501AC23	C47H89NO8	http://www.lipidmaps.org/data/LMSDRecord.php?LMID=LMSP0501AC23	GalCer(d18:2/23:0)		796.663	9.40288	0.192167	2	0.0295898	1.39111	Pregnant	Control	100 - 44.6 - 34.7 - 12.8 - 0.507	305.957	88.6	631.403	781.393	25.7263	14.8776	9.80194	410.724	846.499	12.8441	901.762	4.29853	5.42401	0	752.127	23.4148	4.40907	27.4568	822.536	0	926.645	0	18.1223	813.586	0.242396	0	3.53414	0	0	209.132	3.24418	7.29761	10.7883	2.86738	25.1408
10.41_796.6638m/z	LMSP0501AC23	C47H89NO8	http://www.lipidmaps.org/data/LMSDRecord.php?LMID=LMSP0501AC23	GalCer(d18:2/23:0)		796.664	10.4059	0.00713333	2	0.455654	1.12582	Control	Pregnant	85.8 - 100	3.23847	163.51	2.78013	3.63958	0	0	0	1.20229	3.87242	0	2.50128	19.5066	0	0	4.21301	0	24.8512	0	3.27938	0	2.53966	0	0	3.16835	0	0	0	0	0	0	0	15.3442	0	0	0
5.43_720.5399m/z	LMSP0501AC18	C40H75NO8	http://www.lipidmaps.org/data/LMSDRecord.php?LMID=LMSP0501AC18	GalCer(d18:2/16:0)		720.54	5.43362	0.839417	2	0.000859165	6.62796	Pregnant	Control	100 - 39.9	566.278	85.3	241.925	231.704	36.6654	43.3076	14.393	15.8689	302.178	19.6713	351.464	0	0	14.032	298.931	0	16.7563	18.3167	258.414	0	343.326	0	0	287.376	30.0699	0	10.3819	0	0	24.9831	0	21.8699	15.395	0	0
5.31_698.5557m/z	LMSP0501AC18	C40H75NO8	http://www.lipidmaps.org/data/LMSDRecord.php?LMID=LMSP0501AC18	GalCer(d18:2/16:0)		698.556	5.31288	0.234317	2	0.00173322	1.38264	Control	Pregnant	100 - 44.3	358.408	88.17	1020.78	1321.91	0	0	0	619.419	1142.02	0	1620.15	0	0	0	1187.17	0	0	0	1372.37	0	1785.04	0	0	1104.59	0	0	0	0	0	334.525	0	0	0	0	0
5.31_698.5555m/z	LMSP0501AC18	C40H75NO8	http://www.lipidmaps.org/data/LMSDRecord.php?LMID=LMSP0501AC18	GalCer(d18:2/16:0)		698.555	5.30573	0.213617	2	0.00297776	1.43445	Control	Pregnant	100 - 42.3 - 11.5 - 2.2 - 0.0509	465.856	89.77	1355	1301.57	0	0	6.0741	528.513	2113.01	0	1875.78	0	0	0	1502.16	0	0	0	1133.55	0	2053.12	0.721146	0	1645.41	0	0	0	0	0	731.893	0	0	0	0	0
4.96_698.5561m/z	LMSP0501AC18	C40H75NO8	http://www.lipidmaps.org/data/LMSDRecord.php?LMID=LMSP0501AC18	GalCer(d18:2/16:0)		698.556	4.96423	0.697233	2	0.001578	1.55242	Control	Pregnant	100 - 42.5	281.715	145.71	670.537	786.832	0	0	0	103.228	994.523	0	1046.39	0	0	0	811.363	0	0	0	844.659	0	1556.37	0	0	800.806	0	0	0	0	0	29.7055	0	0	0	0	0
4.93_720.5374m/z	LMSP0501AC18	C40H75NO8	http://www.lipidmaps.org/data/LMSDRecord.php?LMID=LMSP0501AC18	GalCer(d18:2/16:0)		720.537	4.92852	0.0714333	2	1.10622e-05	6.06358	Pregnant	Control	100 - 33.2	31.0813	107.77	14.7977	8.90697	13.7866	0	0	0	14.4969	0	28.5354	0	0	0	17.2112	0	0	0	13.8752	0	17.1505	0	0	12.289	14.8446	0	0	0	0	0	0	0	0	0	0
9.71_808.6670m/z	LMSP0501AC13	C46H91NO8	http://www.lipidmaps.org/data/LMSDRecord.php?LMID=LMSP0501AC13	GalCer(d18:0/22:0)		808.667	9.70935	0.0635833	2	3.26628e-13	12.0224	Control	Pregnant	100 - 32.8	794.797	68.31	54.8307	63.4754	1061.92	868.152	1502.55	276.656	48.0323	990.506	34.851	996.673	902.547	1184.67	50.7085	768.974	1207.53	2258.42	38.9342	1051.08	37.4868	866.903	554.494	55.023	1372.35	1145.18	1322.32	1360.21	1033.89	566.591	1152.02	836.891	1226.62	1420.24	1241.21
10.53_808.6611m/z	LMSP0501AC13	C46H91NO8	http://www.lipidmaps.org/data/LMSDRecord.php?LMID=LMSP0501AC13	GalCer(d18:0/22:0)		808.661	10.5345	0.0707333	2	1.55312e-07	2.76665	Control	Pregnant	100 - 21.3	80.3337	76.1	11.8874	13.5609	176.337	122.04	184.026	44.7286	12.8687	100.332	9.82233	196.186	195.346	161.847	14.8744	156.514	95.5091	129.464	13.4369	75.1919	11.4025	74.3593	77.9921	22.2855	198.345	114.968	30.3511	41.8401	111.006	87.8756	46.4801	57.5592	93.6813	142.928	44.0548
10.35_808.6632m/z	LMSP0501AC13	C46H91NO8	http://www.lipidmaps.org/data/LMSDRecord.php?LMID=LMSP0501AC13	GalCer(d18:0/22:0)		808.663	10.3495	0.0142833	2	3.26478e-06	3.4991	Control	Pregnant	100 - 34.9	31.331	97.53	5.63343	5.53613	41.6412	44.8389	38.0611	20.8703	4.30401	42.5976	4.96058	25.2888	8.32759	71.9432	4.51037	47.0302	61.8232	77.9316	3.51134	64.2578	5.58795	72.929	91.0555	3.85747	35.7304	0	137.804	28.5214	0	13.8616	25.6843	0	37.7989	39.9994	25.9708
3.82_724.5702m/z	LMSP0501AC11	C40H79NO8	http://www.lipidmaps.org/data/LMSDRecord.php?LMID=LMSP0501AC11	GalCer(d18:0/16:0)		724.57	3.81902	0.05715	2	0.615494	1.17001	Pregnant	Control	100 - 64	4.35967	247.44	7.81744	9.54799	0	0	0	0	9.09235	0	19.8754	0	0	0	10.2436	0	0	0	12.7935	0	15.3021	0	0	8.55395	0	0	0	0	0	0	0	0	0	0	0
7.28_810.6803m/z	LMSP0501AC07	C48H91NO8	http://www.lipidmaps.org/data/LMSDRecord.php?LMID=LMSP0501AC07	GalCer(d18:1/24:1(15Z))		810.68	7.2832	0.0921667	2	0.0309293	1.65081	Control	Pregnant	100 - 67.7	78.252	134.36	247.277	279.851	0	0	0	22.2923	395.123	0	447.599	0	0	0	308.168	0	0	0	311.618	0	370.359	0	0	380.866	0	0	0	0	0	0	0	0	0	0	0
9.74_812.6946m/z	LMSP0501AC05	C48H93NO8	http://www.lipidmaps.org/data/LMSDRecord.php?LMID=LMSP0501AC05	GalCer(d18:1/24:0)		812.695	9.74435	0.37005	3	0.119017	1.04966	Control	Pregnant	100 - 48 - 17.2	416.425	94.55	1128.38	1352.91	7.5518	5.09408	32.8608	772.654	1601.43	22.113	1809.82	14.5709	1.94516	13.5136	1357.19	1.05411	22.8199	2.10883	1338.33	25.0901	1828.09	0.370932	0.0543159	1452.21	5.10532	0.0300353	1.56168	33.5257	33.5885	523.536	0.822709	15.5375	13.0555	0	17.7085
7.49_812.6952m/z	LMSP0501AC05	C48H93NO8	http://www.lipidmaps.org/data/LMSDRecord.php?LMID=LMSP0501AC05	GalCer(d18:1/24:0)		812.695	7.48965	0.142167	3	0.0541423	1.28866	Control	Pregnant	100 - 42.8	74.533	161.1	239.354	302.191	0	0	0	15.8616	372.994	0	390.793	0	0	0	285.691	0	0	0	271.508	0	373.036	0	0	326.665	0	0	0	0	0	12.6904	0	0	0	0	0
9.79_784.6622m/z	LMSP0501AC04	C46H89NO8	http://www.lipidmaps.org/data/LMSDRecord.php?LMID=LMSP0501AC04	GalCer(d18:1/22:0)		784.662	9.78722	1.96318	2	0.898853	4.58376	Pregnant	Control	100 - 27.6	1326.32	76.85	278.654	262.462	362.436	306.638	341.518	165.589	193.941	424.929	326.456	287.101	382.078	267.63	338.626	359.437	325.98	227.861	306.327	384.487	275.7	169.241	191.932	288.049	292.164	232.378	297.595	208.268	222.627	176.057	277.152	235.278	177.063	265.538	105.623
9.19_784.6624m/z	LMSP0501AC04	C46H89NO8	http://www.lipidmaps.org/data/LMSDRecord.php?LMID=LMSP0501AC04	GalCer(d18:1/22:0)		784.662	9.18993	0.625867	2	7.30101e-05	1.52733	Pregnant	Control	100 - 44.5 - 15.9 - 0.422 - 0.0553	627.2	85.99	1152.67	1343.47	0	0	0	598.545	1754.51	0	1976.66	0	11.3491	0	1365.1	0	0	0	1365.68	0	1753.24	0	0	1454.85	0	0	0	0	0	305.638	0	1.39701	0	0	0
15.64_784.6655m/z	LMSP0501AC04	C46H89NO8	http://www.lipidmaps.org/data/LMSDRecord.php?LMID=LMSP0501AC04	GalCer(d18:1/22:0)		784.666	15.6418	0.0142833	2	2.13196e-09	21.7754	Pregnant	Control	100 - 26.1	7.96516	157.11	0.0644572	0.201299	0	13.1244	0	0.000323992	0.0414582	0	0.143534	0	0	0	0.249518	0	0	0	0.341543	0	0.0983192	0	0	0.247793	0	0	0	0	0	0	0	0	0	0	0
7.40_756.6316m/z	LMSP0501AC03	C44H85NO8	http://www.lipidmaps.org/data/LMSDRecord.php?LMID=LMSP0501AC03	GalCer(d18:1/20:0)		756.632	7.40393	0.661533	4	0.000990227	1.48587	Control	Pregnant	100 - 42.2 - 7.79 - 0.0952	367.733	93.74	1068.82	1299.83	0	0	0	428.38	1611.77	0	1663.71	0	0	0	1240.07	0	0	0	1195.77	0	1590.83	0	0	1351.06	0	0	0	0	0	90.5577	0	0	0	0	0
2.38_778.6146m/z	LMSP0501AC03	C44H85NO8	http://www.lipidmaps.org/data/LMSDRecord.php?LMID=LMSP0501AC03	GalCer(d18:1/20:0)		778.615	2.3816	0.120733	4	0.234573	2.04715	Control	Pregnant	100 - 46.8	4.62402	175.56	3.5488	19.8645	0	0	0	0	13.2435	0	18.2	0	0	0	5.61268	17.4705	0	0	9.39192	0	21.9358	0	0	11.554	0	0	19.9323	0	0	0	0	26.0251	0	0	0
4.34_728.6016m/z	LMSP0501AC02	C42H81NO8	http://www.lipidmaps.org/data/LMSDRecord.php?LMID=LMSP0501AC02	GalCer(d18:1/18:0)		728.602	4.33845	0.2629	4	1.41758e-07	9.83988	Control	Pregnant	100 - 41.7 - 9.52 - 1.71 - 0.216	1884.83	106.45	49.7575	75.1439	0	0	0	0	79.4649	0	110.78	0	0	0	58.1751	10.6499	0	0	51.0522	0	69.8735	0.20608	0	56.6538	0	0	0	0	0	12.1706	0	0	0	0	0
3.98_728.6046m/z	LMSP0501AC02	C42H81NO8	http://www.lipidmaps.org/data/LMSDRecord.php?LMID=LMSP0501AC02	GalCer(d18:1/18:0)		728.605	3.98262	0.0428667	4	0.00107729	2.35077	Pregnant	Control	89.5 - 100	17.2723	125.3	24.4065	25.5986	0	0	0	0	36.7174	0	34.3397	0	0	0	27.0517	0	0	0	24.6728	0	35.5027	0	0	28.3541	0	0	0	0	0	0	0	0	0	0	0
3.46_728.6013m/z	LMSP0501AC02	C42H81NO8	http://www.lipidmaps.org/data/LMSDRecord.php?LMID=LMSP0501AC02	GalCer(d18:1/18:0)		728.601	3.46327	0.05715	4	1.35447e-14	21.6858	Pregnant	Control	100 - 10.3	27.2517	108.17	3.85157	2.61472	0	0	0	0	7.09236	0	9.04203	0	0	0	2.41039	0	0	0	4.52062	0	10.6948	0	0	4.43835	0	0	0	0	0	0	0	0	0	0	0
4.34_700.5687m/z	LMSP0501AC01	C40H77NO8	http://www.lipidmaps.org/data/LMSDRecord.php?LMID=LMSP0501AC01	GalCer(d18:1/16:0)		700.569	4.33845	0.334317	2	0.0267198	7.25761	Control	Pregnant	100 - 40.6 - 5.49 - 0.886	646.536	97.86	193.479	216.869	0.0363957	0	1.538	1.71753	290.081	4.39734	302.761	0	1.99922	7.23614	223.285	13.2631	12.8621	1.49586	226.33	0	368.135	3.38376	3.24413	229.114	20.3947	0	9.37398	0.0794042	27.5172	0.794004	0	3.74357	0.44079	0	0.200195
9.98_782.6519m/z	LMSP0501AA37	C46H87NO8	http://www.lipidmaps.org/data/LMSDRecord.php?LMID=LMSP0501AA37	GlcCer(d18:2/22:0)		782.652	9.97938	0.0285667	2	0.97727	1.228	Pregnant	Control	100 - 35.9	27.7451	104.98	6.21354	5.12194	65.0531	8.14359	76.0125	6.66738	6.42227	37.8387	5.23875	24.9928	64.1115	14.6756	4.90177	16.4101	0	0	5.70009	9.12411	5.67683	52.3367	4.87195	4.90048	38.2619	0	53.8439	73.5814	44.8707	0	20.5209	0	23.9209	12.6674	30.503
9.95_782.6483m/z	LMSP0501AA37	C46H87NO8	http://www.lipidmaps.org/data/LMSDRecord.php?LMID=LMSP0501AA37	GlcCer(d18:2/22:0)		782.648	9.9508	0.0214333	2	0.169836	1.55475	Pregnant	Control	100 - 69.5	20.6876	116.32	4.6086	3.51535	0	14.1673	49.4734	9.3222	4.48511	0	4.08444	17.9441	53.1805	17.2384	4.28538	4.30643	12.7383	17.2945	3.12416	20.911	4.96973	6.14532	0	3.85796	0	27.7031	34.5162	0	23.0059	6.88288	0	0	28.3068	22.9068	0
9.91_782.6497m/z	LMSP0501AA37	C46H87NO8	http://www.lipidmaps.org/data/LMSDRecord.php?LMID=LMSP0501AA37	GlcCer(d18:2/22:0)		782.65	9.90795	0.0214333	2	0.400816	1.2018	Pregnant	Control	100 - 80.6	18.0093	111.08	4.99818	5.24409	41.6472	44.1812	40.5733	5.51018	4.04656	65.097	3.56944	13.4888	36.3	0	2.69836	16.1437	33.0837	0	2.78472	19.6637	5.74064	22.4319	0	3.38027	10.5934	27.1843	0	29.7533	28.7795	15.0738	0	8.42543	30.5374	32.3123	26.3151
9.19_782.6527m/z	LMSP0501AA37	C46H87NO8	http://www.lipidmaps.org/data/LMSDRecord.php?LMID=LMSP0501AA37	GlcCer(d18:2/22:0)		782.653	9.18993	0.0779333	2	3.81526e-05	1.84558	Pregnant	Control	100 - 28.4	109.441	106.5	179.206	231.04	0	0	0	78.9519	204.066	0	254.087	0	0	0	225.267	0	0	0	243.792	0	231.014	0	18.3642	217.962	0	0	0	0	0	5.40992	0	0	0	0	0
8.58_804.6339m/z	LMSP0501AA37	C46H87NO8	http://www.lipidmaps.org/data/LMSDRecord.php?LMID=LMSP0501AA37	GlcCer(d18:2/22:0)		804.634	8.58487	0.213583	2	0.844126	1.70861	Control	Pregnant	100 - 48	69.9469	147.44	184.339	221.528	0	0	0	51.5807	265.627	19.6498	339.958	0	20.3743	32.5991	225.783	0	0	26.6787	206.273	0	303.916	27.733	0	228.093	0	0	18.4706	20.3217	0	21.1811	0	0	11.2139	22.355	0
10.92_782.6507m/z	LMSP0501AA37	C46H87NO8	http://www.lipidmaps.org/data/LMSDRecord.php?LMID=LMSP0501AA37	GlcCer(d18:2/22:0)		782.651	10.9181	0.0142833	2	0.120665	1.4108	Pregnant	Control	100 - 57.7	9.3687	97.83	3.58353	3.1933	10.1805	17.4871	10.3589	8.289	2.35386	1.09428	2.02883	26.5657	0	18.9307	2.33229	0	2.99135	17.931	1.64233	13.0111	2.13626	0	24.7304	3.24755	0	0	0	12.4556	0	0	29.653	13.8638	0	0	4.08154
10.41_782.6492m/z	LMSP0501AA37	C46H87NO8	http://www.lipidmaps.org/data/LMSDRecord.php?LMID=LMSP0501AA37	GlcCer(d18:2/22:0)		782.649	10.4059	0.0564333	2	0.0333105	1.08504	Pregnant	Control	100 - 14.5	40.554	81.12	13.2088	9.4048	59.454	40.3556	67.8052	32.1362	11.5789	66.8045	11.6233	87.1563	89.1147	19.9482	13.7744	63.6222	55.714	59.1637	14.0036	33.0326	13.1099	67.9799	44.7697	12.277	61.7551	36.7588	75.3414	26.2027	0	43.8582	101.053	17.9525	20.3298	111.033	67.0848
9.78_768.6343m/z	LMSP0501AA36	C45H85NO8	http://www.lipidmaps.org/data/LMSDRecord.php?LMID=LMSP0501AA36	GlcCer(d18:2/21:0)		768.634	9.78007	0.0142833	2	2.72005e-14	66.6043	Pregnant	Control	100 - 58.7	2.21324	112.55	0.00206056	0	0	0	0	0	0.0935853	0	0.394025	0	0	0	0.110334	0	0	0	0.0302581	0	0.0136836	0	0	0.138234	0	0	0	0	0	0	0	0	0	0	0
7.80_768.6341m/z	LMSP0501AA36	C45H85NO8	http://www.lipidmaps.org/data/LMSDRecord.php?LMID=LMSP0501AA36	GlcCer(d18:2/21:0)		768.634	7.80255	0.163583	2	0.0106008	1.89568	Control	Pregnant	100 - 40	138.718	94.99	345.896	485.205	0	0	0	180.714	562.202	0	536.122	0	0	0	466.732	0	0	0	415.635	0	679.217	0	0	474.735	0	0	0	0	0	90.598	0	0	0	0	0
7.86_754.6184m/z	LMSP0501AA34	C44H83NO8	http://www.lipidmaps.org/data/LMSDRecord.php?LMID=LMSP0501AA34	GlcCer(d18:2/20:0)		754.618	7.85968	0.377183	2	0.000752419	1.38027	Control	Pregnant	100 - 47 - 15.7	617.954	84.77	1643.01	1992.67	0	0	0	934.273	2499.8	0	2702.89	0	0	0	1956.6	0	0	0	1859.95	0	2559.2	0	0	2050.35	0	0	0	0	0	844.534	0	0	0	0	0
3.71_754.6225m/z	LMSP0501AA34	C44H83NO8	http://www.lipidmaps.org/data/LMSDRecord.php?LMID=LMSP0501AA34	GlcCer(d18:2/20:0)		754.623	3.71187	0.1493	2	1.05275e-08	22.5054	Pregnant	Control	100 - 35.4 - 5.94 - 1.55	217.369	178.37	35.7216	34.3221	0	0	0	0	44.3936	0	48.0971	0	0	0	37.8019	0	0	0	34.471	0	42.245	0	0	33.319	0	0	0	0	0	0	0	0	0	0	0
3.09_754.6182m/z	LMSP0501AA34	C44H83NO8	http://www.lipidmaps.org/data/LMSDRecord.php?LMID=LMSP0501AA34	GlcCer(d18:2/20:0)		754.618	3.08598	0.0285667	2	5.02131e-09	8.78376	Pregnant	Control	100 - 28.5	4.03874	101.3	0.00379216	0.955629	0	0	0	0	1.59982	0	0.938348	0	0	0	0.780935	0	0	0	2.7998	0	4.29709	0	0	0.770485	0	0	0	0	0	0	0	0	0	0	0
2.54_754.6175m/z	LMSP0501AA34	C44H83NO8	http://www.lipidmaps.org/data/LMSDRecord.php?LMID=LMSP0501AA34	GlcCer(d18:2/20:0)		754.618	2.53805	0.0778833	2	0.624318	1.10177	Control	Pregnant	100 - 35.5	1.61665	215.06	3.6515	8.60507	0	0	0	0	11.2731	0	14.0466	0	0	0	1.0316	0	0	0	7.49548	0	9.87907	0	0	2.42233	0	0	0	0	0	0	0	0	0	0	0
16.60_798.6835m/z	LMSP0501AA32	C47H91NO8	http://www.lipidmaps.org/data/LMSDRecord.php?LMID=LMSP0501AA32	GlcCer(d18:1/23:0)		798.684	16.602	0.04285	2	0.000145419	4.29395	Pregnant	Control	100 - 62.7	23.5621	150.91	1.90427	0.558478	0	0	0	42.6567	2.23971	0	1.51612	34.8522	2.33254	0	1.67636	0	0	0	0.647873	42.1947	0.217008	0	23.2364	0.347697	13.2297	0	0	0	0	0	31.7739	0	0	0	0
4.53_770.6513m/z	LMSP0501AA31	C45H87NO8	http://www.lipidmaps.org/data/LMSDRecord.php?LMID=LMSP0501AA31	GlcCer(d16:1/23:0)		770.651	4.53062	0.0493	2	4.1345e-08	9.85578	Pregnant	Control	100 - 16.6	19.1933	103.72	5.49702	8.93753	0	0	0	0	15.0898	0	11.1933	0	0	0	8.67818	0	0	0	6.39207	0	9.98162	0	0	3.4684	0	0	0	0	0	0	0	0	0	0	0
5.77_674.5580m/z	LMSP0501AA28	C38H75NO8	http://www.lipidmaps.org/data/LMSDRecord.php?LMID=LMSP0501AA28	GlcCer(d18:0/14:0)		674.558	5.76793	0.177883	1	2.01385e-05	96.6217	Pregnant	Control	100 - 46.2 - 7.73	48.7064	368.24	0.553988	0.695825	0	0	0	0	0	0	2.5951	0	0	0	1.50637	0	0	0	0.738948	0	1.6175	0	0	0.211693	0	0	0	0	0	0	0	0	0	0	0
3.73_696.5401m/z	LMSP0501AA28	C38H75NO8	http://www.lipidmaps.org/data/LMSDRecord.php?LMID=LMSP0501AA28	GlcCer(d18:0/14:0)		696.54	3.7333	0.419333	1	0.0967344	3.78663	Pregnant	Control	100 - 32.2	206.454	179.09	174.773	180.691	12.714	0	0	3.07904	232.04	0	276.805	0	0	0	191.801	0	0	0	170.485	0	236.639	0	0	184.549	0	0	0	0	0	0	0	0	0	0	0
6.19_748.5701m/z	LMSP0501AA27	C42H79NO8	http://www.lipidmaps.org/data/LMSDRecord.php?LMID=LMSP0501AA27	GlcCer(d18:1/18:1(9Z))		748.57	6.18802	0.6044	1	0.0121463	1.24898	Pregnant	Control	100 - 51.3	54.6988	136.51	74.6856	74.8206	0	0	17.8212	0	132.736	0	131.838	26.353	0	0	102.041	0	0	0	90.8345	0	140.798	0	28.2943	110.263	0	0	0	0	0	0	0	0	0	0	0
5.95_726.5878m/z	LMSP0501AA27	C42H79NO8	http://www.lipidmaps.org/data/LMSDRecord.php?LMID=LMSP0501AA27	GlcCer(d18:1/18:1(9Z))		726.588	5.95297	0.497917	1	0.00360458	1.45138	Control	Pregnant	100 - 44.9	241.906	96.12	682.722	825.306	0	0	0	186.66	1033.07	0	1075.03	0	0	0	848.886	0	0	0	787.336	0	976.904	0	0	878.733	0	0	0	0	0	38.7129	0	0	0	0	0
5.78_748.5691m/z	LMSP0501AA27	C42H79NO8	http://www.lipidmaps.org/data/LMSDRecord.php?LMID=LMSP0501AA27	GlcCer(d18:1/18:1(9Z))		748.569	5.77508	1.6788	1	6.8338e-07	6.70603	Pregnant	Control	100 - 45.9 - 1.1	1098.51	82.29	554.802	568.082	0.938925	0	0.0672981	21.4079	721.342	0	844.445	0	0	12.5779	638.8	0	0	1.38363	561.634	21.7642	794.266	0	0.040021	648.271	0	25.3581	0	0	0	0.116554	0	0	0	0	0
5.30_726.5852m/z	LMSP0501AA27	C42H79NO8	http://www.lipidmaps.org/data/LMSDRecord.php?LMID=LMSP0501AA27	GlcCer(d18:1/18:1(9Z))		726.585	5.29858	0.43365	1	0.00128111	1.04671	Pregnant	Control	100 - 44.2	130.837	98.55	377.842	369.8	0	0	0	16.5465	493.052	0	732.765	0	0	0	428.36	0	0	0	409.131	0	645.242	0	0	410.183	0	0	0	0	0	0	0	0	0	0	0
3.98_726.5842m/z	LMSP0501AA27	C42H79NO8	http://www.lipidmaps.org/data/LMSDRecord.php?LMID=LMSP0501AA27	GlcCer(d18:1/18:1(9Z))		726.584	3.97547	0.142167	1	1.88691e-06	2.11022	Pregnant	Control	100 - 43.9 - 26.3 - 3.95 - 0.522	413.848	102.73	692.77	655.209	0	0	0	60.6428	1033.73	0	962.383	0	0	0	718.863	0	0	0	695.913	0	921.303	0	0	776.608	0	0	0	0	0	0	0	0	0	0	0
9.99_644.5124m/z	LMSP0501AA01	C36H69NO8	http://www.lipidmaps.org/data/LMSDRecord.php?LMID=LMSP0501AA01	GlcCer(d18:1/12:0)		644.512	9.99367	0.0214333	1	0.00102289	1.75527	Control	Pregnant	100 - 92.2	16.8344	77.41	5.98264	3.73821	43.5518	13.6263	13.9227	6.96392	5.11728	30.9451	4.93404	25.2703	46.1303	9.13655	4.42564	22.0176	32.9159	19.9009	6.50865	12.4275	5.80875	13.7995	0	4.47245	36.5794	14.1624	17.5411	0	26.4252	30.3636	11.1123	7.78515	3.16393	6.16379	37.1475
8.15_666.4943m/z	LMSP0501AA01	C36H69NO8	http://www.lipidmaps.org/data/LMSDRecord.php?LMID=LMSP0501AA01	GlcCer(d18:1/12:0)		666.494	8.15115	0.3487	1	0.00142047	397.673	Pregnant	Control	100 - 35 - 6.34 - 0.751	559.787	194.74	3.14823	2.24228	0	0	0	2.64529	0.0899979	0	11.1784	0	0	0	2.89796	0	0	0	0.893716	0	1.84579	0	0	2.15588	0	0	0	0	0	0	0	0	0	0	0
3.08_1032.6994m/z	LMSP05010038	C56H99NO14	http://www.lipidmaps.org/data/LMSDRecord.php?LMID=LMSP05010038	FMC-6(d18:1/22:0(2-OH))		1032.7	3.07883	0.113583	1	3.66307e-05	11.7798	Pregnant	Control	100 - 66.8 - 34.1 - 11.6 - 5.49 - 2.4	270.133	95.28	72.754	56.398	12.9508	23.8674	0	4.17823	87.094	0	91.4308	0	0	0	83.5744	0	0	11.3078	71.8904	0	112.583	0	0	74.6383	0	0	0	0	25.0457	0	0	0	0	31.6709	0
2.64_1032.6958m/z	LMSP05010038	C56H99NO14	http://www.lipidmaps.org/data/LMSDRecord.php?LMID=LMSP05010038	FMC-6(d18:1/22:0(2-OH))		1032.7	2.63807	0.163583	1	0.35068	15.7085	Pregnant	Control	100 - 68.7	19.0203	438.06	0	0	0	0	0	0	0	0	0.566474	0	0	0	0.565337	17.2625	0	0	0	0	0	0	0	0	0	0	0	0	35.0531	0	0	0	0	0	0
3.37_1060.7267m/z	LMSP05010037	C58H103NO14	http://www.lipidmaps.org/data/LMSDRecord.php?LMID=LMSP05010037	FMC-6(d18:1/24:0(2-OH))		1060.73	3.3704	0.262883	1	0.000381017	9.80453	Pregnant	Control	100 - 63	58.5954	109.63	3.39531	1.1388	0	0	0	0	6.86745	0	16.5648	0	0	0	4.5959	0	0	7.12785	4.59154	41.6211	6.53544	0	0	3.20621	0	0	0	0	0	14.1833	0	0	0	40.5147	0
10.27_1038.7452m/z	LMSP05010037	C58H103NO14	http://www.lipidmaps.org/data/LMSDRecord.php?LMID=LMSP05010037	FMC-6(d18:1/24:0(2-OH))		1038.75	10.2709	0.106517	1	0.00479661	8.05652	Pregnant	Control	100 - 89.8	17.6761	182.77	1.08712	0.850895	0	7.35194	0	0.134147	1.73796	18.7978	3.02976	0	0	0	1.52291	0	0	0	1.50002	12.2848	1.49793	0	0	1.24504	0	0	0	0	0	21.6734	0	0	0	0	0
1.14_1038.7436m/z	LMSP05010037	C58H103NO14	http://www.lipidmaps.org/data/LMSDRecord.php?LMID=LMSP05010037	FMC-6(d18:1/24:0(2-OH))		1038.74	1.14425	0.149333	1	0.344091	1.03732	Control	Pregnant	100 - 56.2 - 15.1	5.09984	393.96	5.93243	0.334596	0	0	0	0	0	0	133.785	0	0	0	0	24.3429	0	0	0	0	1.11278	0	20.0255	0	0	6.07304	0	0	0	0	0	0	0	0	25.5315
2.99_1042.7158m/z	LMSP05010036	C58H101NO13	http://www.lipidmaps.org/data/LMSDRecord.php?LMID=LMSP05010036	FMC-5(d18:1/24:1)		1042.72	2.99382	0.0500167	1	0.938341	1.30243	Pregnant	Control	100 - 52 - 33.6 - 3.94	45.7293	70.28	56.7249	62.9514	8.97883	26.4823	24.9205	5.30927	76.7319	3.31008	94.4991	31.8535	13.1429	39.6308	67.9536	41.7245	23.1288	41.4827	63.6927	19.0892	82.76	50.2961	44.5693	63.2351	59.8311	34.2813	13.9868	37.8035	11.2232	15.7323	11.9969	53.9346	12.0083	62.7092	11.6255
9.28_994.7157m/z	LMSP05010034	C56H99NO13	http://www.lipidmaps.org/data/LMSDRecord.php?LMID=LMSP05010034	FMC-5(d18:1/22:0)		994.716	9.28215	0.5337	4	1.15824e-08	8.75516	Control	Pregnant	100 - 63.3	144.988	135.89	470	212.578	32.5461	59.7766	44.5474	225.779	317.848	23.4741	530.974	38.0006	50.1475	33.546	634.688	12.4331	76.3722	86.0778	419.875	38.9344	443.266	27.4108	70.3417	481.223	39.5704	12.6707	76.0485	87.07	24.3437	101.014	20.454	0	27.8666	28.1921	62.6082
3.06_1016.6979m/z	LMSP05010034	C56H99NO13	http://www.lipidmaps.org/data/LMSDRecord.php?LMID=LMSP05010034	FMC-5(d18:1/22:0)		1016.7	3.06455	0.505167	1	1.95397e-05	5.17249	Pregnant	Control	100 - 61.7	331.267	71.82	170.622	147.921	10.7921	0	58.582	0	218.017	28.1989	231.824	10.5501	0	0	191.736	22.7283	0	32.0895	184.996	4.70118	235.835	21.6068	116.21	184.235	61.9034	7.18109	47.7624	0	0	26.7819	30.7166	26.388	7.2183	28.3345	40.7821
10.85_994.7177m/z	LMSP05010034	C56H99NO13	http://www.lipidmaps.org/data/LMSDRecord.php?LMID=LMSP05010034	FMC-5(d18:1/22:0)		994.718	10.8474	0.234333	4	9.02611e-14	59.0988	Control	Pregnant	100 - 66.8	54.5289	135.87	117.514	129.431	5.0566	34.5335	21.0593	205.802	176.054	80.5307	178.367	38.1773	36.9792	0	379.337	33.0933	0.574827	28.4582	137.082	21.1967	157.407	0	89.0165	124.191	11.7855	0	60.7118	14.9355	24.0066	0	63.9714	27.5495	39.6704	2.91354	0
9.98_1060.7814m/z	LMSP05000001	C62H109NO10S	http://www.lipidmaps.org/data/LMSDRecord.php?LMID=LMSP05000001	Syriacin		1060.78	9.97938	1.48675	1	0.139734	8.62724	Pregnant	Control	100 - 64.4 - 68.4 - 23.2 - 24.2 - 9.55	3541.55	95.13	1422.57	1265.26	15.4353	1.82066	22.0978	857.531	1573.64	38.9782	1628.61	23.1328	68.1804	34.4526	1880.03	65.5371	31.7441	25.6423	1296.71	52.5105	1728.98	64.1361	176.5	1365.4	27.059	94.7977	72.6101	75.3316	28.5267	33.6991	112.863	67.1522	96.5901	37.0353	53.3835
9.26_1082.7688m/z	LMSP05000001	C62H109NO10S	http://www.lipidmaps.org/data/LMSDRecord.php?LMID=LMSP05000001	Syriacin		1082.77	9.26072	0.0850167	1	0.484761	1.98007	Control	Pregnant	100 - 61.7	5.05789	175.01	33.7675	0.958395	0	0	0	2.24014	10.1219	0	77.5015	0	0	0	14.9393	0	0	0	20.1484	0	11.7663	0	0	11.9221	0	0	0	0	0	0	0	0	0	0	0
13.37_1060.7880m/z	LMSP05000001	C62H109NO10S	http://www.lipidmaps.org/data/LMSDRecord.php?LMID=LMSP05000001	Syriacin		1060.79	13.3657	0.57585	1	0.0145991	10.0825	Pregnant	Control	100 - 80.9 - 59.8 - 16.2	843.71	116.69	334.035	258.376	0	6.74817	0	329.89	308.269	53.6896	315.817	0.167	8.29178	7.91791	341.763	0	0	14.9702	253.733	0	391.965	28.8306	0	306.866	25.6821	0	0	0	0	3.85052	7.37709	0	3.96638	38.8403	0
10.78_1060.7850m/z	LMSP05000001	C62H109NO10S	http://www.lipidmaps.org/data/LMSDRecord.php?LMID=LMSP05000001	Syriacin		1060.79	10.776	0.8394	1	0.0179242	8.94067	Pregnant	Control	100 - 68.4 - 73.6 - 42.6 - 60.3 - 25.7	2642.06	98.11	997.058	867.013	0	0	10.2927	717.8	1091.84	27.026	1162.36	18.7321	0.384801	13.6184	1336.99	48.76	0	0.769999	926.966	82.3977	1260.47	0	28.6992	1106.1	82.4462	26.9262	38.3652	17.9195	58.109	1.90656	4.22922	88.4256	12.8337	32.2353	11.8119
4.07_639.4842m/z	LMSP04000001	C34H69N2O5P	http://www.lipidmaps.org/data/LMSDRecord.php?LMID=LMSP04000001	N-(tetradecanoyl)-sphing-4-enine-1-(2-aminoethylphosphonate)		639.484	4.06763	0.113583	1	0.0150578	5.00991	Control	Pregnant	100 - 7.7	5.9873	178.6	21.448	26.8025	0	0	0	1.56982	25.8221	0	33.3015	0	0	0	17.7863	0	0	0	18.3853	0	24.7725	0	0	18.4833	0	0	0	0	0	0	0	0	0	0	0
1.78_793.6231m/z	LMSP03010064	C44H87N2O6P	http://www.lipidmaps.org/data/LMSDRecord.php?LMID=LMSP03010064	SM(d18:2/21:0)		793.623	1.78433	0.0785833	1	0.0515458	6.94423	Control	Pregnant	100 - 37.3	4.02413	219.54	23.6199	12.1919	0	0	0	0	28.5292	0	37.5533	0	0	0	2.62515	0	0	0	6.23111	0	16.978	0	0	14.2164	0	0	0	0	0	0	0	0	0	0	0
1.66_793.6230m/z	LMSP03010064	C44H87N2O6P	http://www.lipidmaps.org/data/LMSDRecord.php?LMID=LMSP03010064	SM(d18:2/21:0)		793.623	1.65647	0.09215	1	0.0862537	6.19919	Control	Pregnant	100 - 24.5	2.11525	180.77	17.3896	7.6967	0	0	0	0	22.5269	0	1.3482	0	0	0	0.209727	0	0	0	3.06588	0	8.1094	0	0	7.99028	0	0	0	0	0	0	0	0	0	0	0
10.19_779.6007m/z	LMSP03010060	C43H85N2O6P	http://www.lipidmaps.org/data/LMSDRecord.php?LMID=LMSP03010060	SM(d18:2/20:0)		779.601	10.193	0.0142833	3	1.29848e-09	5.12112	Control	Pregnant	100 - 18.4	73.0503	69.39	9.28708	10.0687	60.8192	86.7211	129.441	35.4559	6.47698	168.372	3.91644	104.182	150.046	38.8232	5.67609	127.317	89.3179	54.8854	7.05545	123.353	3.02791	142.18	183.069	8.59302	83.0512	76.38	81.3848	135.53	98.6134	81.9931	77.3308	80.7727	125.17	54.4877	104.719
12.30_733.6227m/z	LMSP03010053	C41H85N2O6P	http://www.lipidmaps.org/data/LMSDRecord.php?LMID=LMSP03010053	SM(d16:0/20:0)		733.623	12.2983	0.220033	3	0.400693	2.33012	Pregnant	Control	65.1 - 100 - 26.7	44.3928	268.08	52.0573	24.6724	0	0	0	36.0381	34.4014	15.3581	37.044	0	3.38032	0	45.8207	0	0	0	51.6289	0	38.3548	0.789953	0	49.0659	0	0	2.37574	0	0	0	0	0	0	0	0
10.06_755.6004m/z	LMSP03010053	C41H85N2O6P	http://www.lipidmaps.org/data/LMSDRecord.php?LMID=LMSP03010053	SM(d16:0/20:0)		755.6	10.0644	0.170733	3	0.00216698	1.05942	Pregnant	Control	100 - 33.2	43.6859	90.43	148.509	126.12	0	0	13.6678	127.997	127.104	0	133.382	0	0	0	186.938	0	0	0	128.532	0	148.857	0	0	155.822	0	0	0	0	0	75.3513	0	25.6658	0	0	0
4.99_729.5920m/z	LMSP03010050	C41H81N2O6P	http://www.lipidmaps.org/data/LMSDRecord.php?LMID=LMSP03010050	SM(d18:2/18:0)		729.592	4.99282	0.20645	5	1.56467e-08	9.89686	Pregnant	Control	100 - 18.3 - 0.398	142.091	84.58	42.431	37.8894	0	0	0	0	70.9069	0	96.1894	0	0	0	53.2529	0	0	0	52.1164	0	69.275	0	0	51.0064	0	0	0	0	0	0	0	0	0	0	0
3.18_729.5872m/z	LMSP03010050	C41H81N2O6P	http://www.lipidmaps.org/data/LMSDRecord.php?LMID=LMSP03010050	SM(d18:2/18:0)		729.587	3.17895	0.0501167	5	1.11022e-16	57.5212	Pregnant	Control	100 - 2.43	18.7569	110.05	0.515323	0.421415	0	0	0	0	1.46953	0	3.89476	0	0	0	0.329966	0	0	0	0.378451	0	3.27358	0	0	1.07986	0	0	0	0	0	0	0	0	0	0	0
1.01_749.5545m/z	LMSP03010047	C41H79N2O6P	http://www.lipidmaps.org/data/LMSDRecord.php?LMID=LMSP03010047	SM(d18:2/18:1)		749.555	1.0092	0.192167	1	0.00180624	1.00607	Pregnant	Control	100 - 38.9 - 1.16	18.8838	90.52	57.1341	59.378	5.49718	30.9766	1.96538	6.17275	118.551	3.12197	83.7894	1.15772	0.0548447	23.6419	49.5291	0.225437	0	0.813617	45.7226	0.0036616	65.6778	0	5.8393	61.3366	0	0	0	2.66779	7.68879	0.0180075	0.245587	0.0384915	0.0365746	0.520738	1.70191
1.77_725.5539m/z	LMSP03010042	C39H79N2O6P	http://www.lipidmaps.org/data/LMSDRecord.php?LMID=LMSP03010042	SM(d16:1/18:0)		725.554	1.77005	0.0428667	3	0.210883	1.02902	Pregnant	Control	100 - 7.13	3.2472	157.75	2.32421	7.05231	0	0	0	0	22.631	0	15.0806	0	0	0	6.35763	0	0	0	17.9271	0	19.0919	0	0	15.9857	0	0	0	0	0	0	0	0	0	0	0
3.32_673.5248m/z	LMSP03010034	C37H73N2O6P	http://www.lipidmaps.org/data/LMSDRecord.php?LMID=LMSP03010034	SM(d18:2/14:0)		673.525	3.3211	0.0635833	1	4.17588e-12	21.6907	Pregnant	Control	100 - 10.6	24.402	89.91	2.87134	2.69326	0	0	0	0.908424	2.97966	5.51322	4.75516	0	6.97371	0	2.72239	0	0	0	1.68641	0	3.52159	0	0	2.56588	0	0	0	0	0	0	0	0	0	0	0
3.19_673.5258m/z	LMSP03010034	C37H73N2O6P	http://www.lipidmaps.org/data/LMSDRecord.php?LMID=LMSP03010034	SM(d18:2/14:0)		673.526	3.19323	0.0564333	1	6.85443e-10	8.28003	Pregnant	Control	100 - 3.43	20.214	90.45	2.31165	1.30057	0	0	0	0.156044	5.74934	0	5.01499	0	0	0	1.17622	0	0	0	2.87263	9.52114	3.1414	0	0	5.16095	0	0	0	0	0	0	22.7184	0	0	0	0
14.67_839.6954m/z	LMSP03010024	C47H97N2O6P	http://www.lipidmaps.org/data/LMSDRecord.php?LMID=LMSP03010024	SM(d18:0/24:0)		839.695	14.6745	0.0214333	1	5.96211e-06	3.39836	Control	Pregnant	100 - 68.4	70.5029	148.86	150.295	139.247	19.5935	138.305	22.7143	329.738	78.4666	6.81033	91.2687	9.96941	7.65782	0	110.299	28.5119	5.02388	27.8774	340.989	12.0482	56.5338	13.2924	0	197.36	6.69298	26.522	21.9491	1.88831	20.3324	491.819	1.08106	0.273172	35.6152	0.0425588	10.0338
7.28_841.7177m/z	LMSP03010009	C49H97N2O6P	http://www.lipidmaps.org/data/LMSDRecord.php?LMID=LMSP03010009	SM(d18:1/26:1(17Z))		841.718	7.27605	0.0785833	1	0.000124114	5.45988	Pregnant	Control	100 - 36.8	69.9631	111.1	35.0981	48.6203	0	0	0	0.707496	51.5795	0	56.184	0	0	11.1082	39.6404	0	0	0	42.0433	0	47.6659	0	0	58.8601	0	0	0	0	0	0	0	0	0	0	7.16953
9.34_787.6654m/z	LMSP03010006	C45H91N2O6P	http://www.lipidmaps.org/data/LMSDRecord.php?LMID=LMSP03010006	SM(d18:1/22:0)		787.665	9.3393	0.0857167	2	0.000277375	25.107	Pregnant	Control	100 - 31.2	17.2678	214.76	1.50104	1.02947	0	0	0	0	7.20849	0	4.19629	0	0	0	3.52216	0	0	0	3.88847	0	1.9694	0	0	2.54677	0	0	0	0	0	0	0	0	0	0	0
9.11_787.6670m/z	LMSP03010006	C45H91N2O6P	http://www.lipidmaps.org/data/LMSDRecord.php?LMID=LMSP03010006	SM(d18:1/22:0)		787.667	9.11135	0.2136	2	0.215097	17.198	Pregnant	Control	100 - 33.9	18.3138	208.62	1.86086	2.85914	0	0	0	0	3.11175	0	8.80345	0	0	0	5.65399	0	0	0	3.2083	0	7.54835	0	0	4.06425	0	0	0	0	0	0	0	0	0	0	0
4.95_784.6584m/z	LMSP02050011	C46H90NO6P	http://www.lipidmaps.org/data/LMSDRecord.php?LMID=LMSP02050011	CerP(d18:1/26:1(17Z))		784.658	4.94995	0.0142833	1	6.4083e-07	4.66	Pregnant	Control	100 - 6.34	9.52486	83.43	7.6885	8.73366	0	0	0	0	11.7454	0	12.3535	0	0	0	8.51503	0	0	0	8.58994	0	11.417	0	0	8.09398	0	0	0	0	0	0	0	0	0	0	0
3.51_728.5975m/z	LMSP02050007	C42H82NO6P	http://www.lipidmaps.org/data/LMSDRecord.php?LMID=LMSP02050007	CerP(d18:1/24:1(15Z))		728.597	3.51327	0.0142833	1	4.52971e-13	19.9825	Pregnant	Control	100 - 20.1 - 2.93	13.2035	125.03	1.41302	2.90629	0	0	0	0	2.51032	0	3.52673	0	0	0	1.92576	0	0	0	1.73013	0	9.20805	0	0	1.18584	0	0	0	0	0	0	0	0	0	0	0
2.30_696.5277m/z	LMSP02050005	C38H76NO6P	http://www.lipidmaps.org/data/LMSDRecord.php?LMID=LMSP02050005	CerP(d18:1/20:0)		696.528	2.30373	0.733	1	1.25761e-07	3.05024	Pregnant	Control	100 - 49.7	221.81	77.85	221.923	304.991	0	0	0	0	373.543	0	346.307	0	0	0	231.012	0	0	0	269.563	0	363.559	0	0	261.418	0	0	0	0	0	0	0	0	0	0	0
2.17_668.4988m/z	LMSP02050004	C36H72NO6P	http://www.lipidmaps.org/data/LMSDRecord.php?LMID=LMSP02050004	CerP(d18:1/18:0)		668.499	2.16872	0.170783	1	0.021405	1.34122	Control	Pregnant	100 - 87.9	28.9407	126.48	94.8589	112.73	0	0	0	0	145.795	0	132.633	0	0	0	107.377	0	0	0	113.726	0	138.114	0	0	98.645	0	0	0	0	0	0	0	0	0	0	0
1.84_668.5000m/z	LMSP02050004	C36H72NO6P	http://www.lipidmaps.org/data/LMSDRecord.php?LMID=LMSP02050004	CerP(d18:1/18:0)		668.5	1.84148	0.2136	1	9.11204e-05	1.7889	Pregnant	Control	100 - 55.5	63.0664	88.66	111.516	151.291	0	0	0	0	190.878	0	170.051	0	0	0	122.062	0	0	0	147.904	0	165.684	0	0	123.629	0	0	0	0	0	15.5852	0	0	0	0	0
1.56_640.4679m/z	LMSP02050002	C34H68NO6P	http://www.lipidmaps.org/data/LMSDRecord.php?LMID=LMSP02050002	CerP(d18:1/16:0)		640.468	1.55645	0.15645	1	1.40762e-11	4.0204	Pregnant	Control	100 - 55.4	125.33	69.75	133.303	168.535	0	0	0	0	166.199	0	137.578	0	0	0	102.469	0	0	0	141.105	0	146.263	0	0	108.485	0	0	0	0	0	0	0	0	0	0	0
1.03_584.4076m/z	LMSP02050001	C30H60NO6P	http://www.lipidmaps.org/data/LMSDRecord.php?LMID=LMSP02050001	CerP(d18:1/12:0)		584.408	1.02992	0.46295	1	1.51101e-13	6.31977	Pregnant	Control	100 - 43.4	243.83	55.84	125.649	132.214	20.1751	24.1504	8.61752	9.09555	153.194	20.5903	146.359	15.0211	1.4435	6.72784	122.561	16.4525	1.36969	13.2931	124.935	31.6852	138.136	0.0406066	7.06411	114.71	5.38789	29.5634	11.1572	7.75519	0.907839	12.9925	6.10032	12.3933	24.2672	2.74171	8.80817
16.52_1012.9594m/z	LMSP02040001	C66H125NO5	http://www.lipidmaps.org/data/LMSDRecord.php?LMID=LMSP02040001	N-(30-(9Z,12Z-octadecadienoyloxy)-triacontanoyl)-sphing-4-enine		1012.96	16.517	0.0928667	1	0.000128755	1.97366	Pregnant	Control	100 - 48.6	35.0747	556	0.719515	2.95256	0	0	0	11.6021	0.375285	0	0.000665013	0	0	0	1.19022	0	0	0	0.930484	0	0.0106355	0	0	3.32031	0	0	0	0	0	0	0	0	0	0	0
15.86_1012.9594m/z	LMSP02040001	C66H125NO5	http://www.lipidmaps.org/data/LMSDRecord.php?LMID=LMSP02040001	N-(30-(9Z,12Z-octadecadienoyloxy)-triacontanoyl)-sphing-4-enine		1012.96	15.8626	0.0143	1	0.993029	2.77501	Control	Pregnant	100 - 70.1	8.48878	235.15	59.8746	32.1938	0	0	0	172.252	23.2988	0	18.5963	0	0	0	7.79732	0	0	0	27.1856	0	13.0425	0	0	11.4404	0	0	0	0	0	0	0	0	0	0	0
11.60_690.6359m/z	LMSP02030004	C42H85NO4	http://www.lipidmaps.org/data/LMSDRecord.php?LMID=LMSP02030004	Cer(t18:0/24:0)		690.636	11.6011	0.149317	2	0.00931693	1.11666	Control	Pregnant	100 - 47.9	26.0491	127.56	90.0723	42.931	0	47.3301	21.0573	90.4572	64.4569	0	30.8195	0.763504	0	4.5159	69.8827	14.581	0	0	75.3261	0	75.2818	9.3433	0	72.3151	13.8515	0	0.00437583	0.575992	3.62938	51.0448	0	15.265	6.15577	10.1133	0.0658117
9.16_712.6781m/z	LMSP02030003	C44H89NO5	http://www.lipidmaps.org/data/LMSDRecord.php?LMID=LMSP02030003	Cer(t18:0/h26:0)		712.678	9.16135	0.191517	1	2.30493e-05	1.46997	Control	Pregnant	100 - 43.3 - 11.5	31.7727	210.2	2.40663	5.40349	0	0	0	0	1.41184	0	9.60777	0	0	0	5.60722	0	0	0	3.54259	0	4.79797	0	0	1.70672	0	0	0	0	0	0	0	0	0	0	0
10.51_706.6293m/z	LMSP02030002	C42H85NO5	http://www.lipidmaps.org/data/LMSDRecord.php?LMID=LMSP02030002	Cer(t18:0/h24:0)		706.629	10.5059	0.0921667	1	0.398415	1.04964	Control	Pregnant	100 - 32 - 49.2	6.28838	167.88	29.7213	27.6774	0	0	0	0.0445803	11.07	0	22.3538	0	0	0	25.4294	0	0	0	35.5657	0	23.3858	0	0	10.9966	0	0	0	0	0	16.7017	0	0	0	0	0
10.21_556.5303m/z	LMSP02030001	C34H69NO4	http://www.lipidmaps.org/data/LMSDRecord.php?LMID=LMSP02030001	Cer(t18:0/16:0)		556.53	10.2145	0.135083	1	8.08715e-08	2.05257	Pregnant	Control	100 - 55.3 - 6.68	19.9216	95.33	10.2491	0.606288	0	0	0	0	32.0028	0	36.823	0	0	0	1.88622	0	0	0	1.57157	0	0.344182	0	0	6.31747	0	0	0	0	0	0	0	0	0	0	10.9301
10.91_570.5458m/z	LMSP02020019	C35H71NO4	http://www.lipidmaps.org/data/LMSDRecord.php?LMID=LMSP02020019	Cer(d18:0/h17:0)		570.546	10.911	0.10645	1	0.0363189	13.4001	Control	Pregnant	100	4.33865	313.37	29.8788	0	0	0	0	0	13.9553	0	60.9295	0	0	0	0	0	0	0	0	0	0	0	0	0.475133	0	0	0	0	0	0	0	0	0	0	0
10.86_570.5452m/z	LMSP02020019	C35H71NO4	http://www.lipidmaps.org/data/LMSDRecord.php?LMID=LMSP02020019	Cer(d18:0/h17:0)		570.545	10.8617	0.0428667	1	1.69083e-07	3.19365	Pregnant	Control	100 - 68.4 - 2.67	7.8177	147.5	6.07055	0	0	0	0	0	11.236	0	11.647	0	0	0	0.0158637	0	0	0	0	0	0	0	0	0.602521	0	0	0	0	0	0	0	0	0	0	0
10.61_570.5462m/z	LMSP02020019	C35H71NO4	http://www.lipidmaps.org/data/LMSDRecord.php?LMID=LMSP02020019	Cer(d18:0/h17:0)		570.546	10.6052	0.1	1	1.05123e-09	6.41067	Pregnant	Control	84.7 - 100 - 45.6	21.2224	174.6	0.435194	8.04709	0	0	0	0	23.9066	0	18.5165	0	0	0	0.00586729	0	0	0	1.13022	0	1.61858e-05	0	0	0.2679	0	0	0	0	0	0	0	0	0	0	0
9.73_680.6925m/z	LMSP02020014	C44H89NO3	http://www.lipidmaps.org/data/LMSDRecord.php?LMID=LMSP02020014	Cer(d18:0/26:0)		680.693	9.73007	0.88225	1	0.0185606	1.60016	Pregnant	Control	100 - 42.6 - 5.65 - 0.209	3648.92	50.48	433.368	682.702	3452.87	2756.45	3117.58	1302.17	905.263	3426.3	688.784	3406.48	3561.25	2990.46	287.849	2890.13	2851.29	2498.53	367.29	3087.15	365.525	3191.94	2859.78	519.211	3541.5	2886.09	2682.7	3174.25	2227.02	2087.45	2515.38	2931.18	2484.68	3157.64	2507.65
11.85_674.6400m/z	LMSP02020012	C42H85NO3	http://www.lipidmaps.org/data/LMSDRecord.php?LMID=LMSP02020012	Cer(d18:0/24:0)		674.64	11.8504	0.135733	1	0.28094	1.45434	Pregnant	Control	100 - 29	10.725	187.86	29.2922	35.0204	0	0	0	0.188928	17.1337	0	23.7122	0	0	0	26.2107	0	0	0	41.6022	0	51.5161	0	0	12.5841	0	0	0	0	0	0	0	0	0	0	0
6.55_624.6316m/z	LMSP02020010	C40H81NO3	http://www.lipidmaps.org/data/LMSDRecord.php?LMID=LMSP02020010	Cer(d18:0/22:0)		624.632	6.55022	0.113583	1	0.0070698	1.14601	Pregnant	Control	100 - 28.7 - 5.3 - 0.325	698.948	45.5	155.992	128.285	616.527	674.923	1220.84	253.669	631.295	729.867	207.734	570.708	903.121	911.337	134.339	665.11	707.042	1033.91	155.64	930.526	257.257	684.136	730.793	307.778	643.447	826.227	701.763	892.784	494.832	627.059	888.989	631.507	656.533	999.085	620.659
10.82_646.6085m/z	LMSP02020010	C40H81NO3	http://www.lipidmaps.org/data/LMSDRecord.php?LMID=LMSP02020010	Cer(d18:0/22:0)		646.609	10.8188	0.177883	1	0.000852525	2.59253	Pregnant	Control	100 - 51.2 - 65.8	27.5235	165.25	29.5897	46.3811	0	0	0	10.861	13.3297	0	35.6338	0	0	0	39.1449	0	0	0	58.5705	0	59.3617	0	0	13.6463	0	0	0	0	0	9.39399	15.0082	0	0	0	0
8.80_596.5951m/z	LMSP02020009	C38H77NO3	http://www.lipidmaps.org/data/LMSDRecord.php?LMID=LMSP02020009	Cer(d18:0/20:0)		596.595	8.79845	0.15645	1	0.00133511	3.9027	Pregnant	Control	100 - 25.5	182.359	90.35	75.2393	119.17	14.0326	0	0	118.386	163.017	0	160.422	15.628	40.9298	28.5289	613.02	0	14.7179	3.90319	84.6737	0	61.09	0	16.6858	73.1331	0	0	16.2545	3.42373	20.4572	116.757	38.3662	0	0	35.6162	0
6.52_596.5956m/z	LMSP02020009	C38H77NO3	http://www.lipidmaps.org/data/LMSDRecord.php?LMID=LMSP02020009	Cer(d18:0/20:0)		596.596	6.5152	0.377183	1	6.73767e-09	51.7207	Pregnant	Control	100 - 34.8	852.92	80.39	20.2247	37.0019	19.2166	11.0117	15.1732	2.69432	61.4609	0	47.8095	0	0	48.4771	11.2738	0	23.1995	20.3189	22.2128	39.1757	22.4535	9.83489	15.4664	31.2359	0	0	61.3975	12.5354	0	7.98957	0	16.2347	18.7267	29.5464	0
6.80_568.5638m/z	LMSP02020008	C36H73NO3	http://www.lipidmaps.org/data/LMSDRecord.php?LMID=LMSP02020008	Cer(d18:0/18:0)		568.564	6.79953	0.334333	1	0.00102232	1.30805	Pregnant	Control	100 - 35.1 - 3.98	56.0007	117.4	121.656	168.806	0	0	0	71.568	266.149	0	291.82	0	0	0	268.439	0	0	0	99.8056	0	100.434	0	0	134.933	0	0	0	0	0	56.381	0	0	0	0	0
5.08_568.5640m/z	LMSP02020008	C36H73NO3	http://www.lipidmaps.org/data/LMSDRecord.php?LMID=LMSP02020008	Cer(d18:0/18:0)		568.564	5.08497	0.0357167	1	0.0395041	40.132	Pregnant	Control	100 - 40.4	3.44533	224.31	0.110698	0.0497276	0	0	0	0	0.750887	0	0.32458	0	0	0	0.27061	0	0	0	0.155808	0	0.61662	0	0	0.542684	0	0	0	0	0	0	0	0	0	0	0
3.29_580.5656m/z	LMSP02010032	C37H73NO3	http://www.lipidmaps.org/data/LMSDRecord.php?LMID=LMSP02010032	Cer(d18:1/19:0)		580.566	3.28538	0.100017	1	0.343815	Infinity	Pregnant	Control	100 - 16.1	4.42502	728.01	0	0	0	0	0	0	0	0	0	0	0	0	0	0	0	0	0	0	0	0	0	0	0	0	0	0	0	0	0	0	0	0	0
8.96_576.5329m/z	LMSP02010031	C35H71NO3	http://www.lipidmaps.org/data/LMSDRecord.php?LMID=LMSP02010031	Cer(d18:0/17:0)		576.533	8.96205	0.0928667	1	0.183501	1.37334	Control	Pregnant	100 - 38.3	45.699	136.58	181.442	203.765	0	0	0	93.6321	249.663	0	168.372	0	15.1843	0	200.461	0	0	0	156.867	0	146.538	0	0	162.369	0	0	0	0	0	71.3428	21.3117	0	0	0	0
9.91_634.6122m/z	LMSP02010030	C41H79NO3	http://www.lipidmaps.org/data/LMSDRecord.php?LMID=LMSP02010030	Cer(d18:2/23:0)		634.612	9.90795	0.192167	1	2.49377e-05	1.85334	Pregnant	Control	100 - 38.6 - 67.8	38.9608	136.2	9.25492	45.7984	0	0	0	2.33652	18.0506	0	29.9783	14.7021	0	0	11.5086	0	0	0	11.4943	0	13.3945	20.7243	0	16.6615	0	0	0	0	0	0	0	38.4307	0	0	0
9.29_634.6116m/z	LMSP02010030	C41H79NO3	http://www.lipidmaps.org/data/LMSDRecord.php?LMID=LMSP02010030	Cer(d18:2/23:0)		634.612	9.2893	0.19865	1	0.0141949	1.21297	Control	Pregnant	100 - 43.6 - 40.4	38.7045	114.32	217.842	218.014	0	0	0	20.9948	77.7421	0	122.601	0	10.7908	8.35407	143.239	0	0	0	203.586	0	156.204	0	0	84.5887	0	0	5.52252	0	19.2771	87.2589	0	0	0	0	25.1771
9.12_656.5932m/z	LMSP02010030	C41H79NO3	http://www.lipidmaps.org/data/LMSDRecord.php?LMID=LMSP02010030	Cer(d18:2/23:0)		656.593	9.1185	0.0500167	1	1.11903e-06	8.23344	Pregnant	Control	100 - 16.1 - 41.6 - 5.15	57.8214	139.69	6.9148	7.97291	0	0.0172821	0.321326	1.91456	7.96342	3.72105	8.24723	0.265872	8.41324	1.82855	14.6962	0	0	0	19.4708	0	44.0968	0	0	4.10783	0.00353255	0.670428	0	0	0	0	15.0119	0	13.6014	2.52626	0
9.07_656.5946m/z	LMSP02010030	C41H79NO3	http://www.lipidmaps.org/data/LMSDRecord.php?LMID=LMSP02010030	Cer(d18:2/23:0)		656.595	9.0685	0.0285667	1	4.96713e-10	32.1775	Pregnant	Control	100 - 31.8	32.4425	164.22	3.31404	1.84147	0	0	0	0.0197148	1.12281	0	4.45391	0	0	0	1.20254	0	0	0	1.00323	0	3.63911	0	0	0.76817	0	0	0	0	0	0	0	0	0	0	0
8.59_656.5969m/z	LMSP02010030	C41H79NO3	http://www.lipidmaps.org/data/LMSDRecord.php?LMID=LMSP02010030	Cer(d18:2/23:0)		656.597	8.592	0.170733	1	7.70342e-07	13.4694	Pregnant	Control	100 - 35.8	57.6075	178.96	4.47847	5.68089	16.3517	0	0	1.62859	3.60399	15.8559	5.9001	0	22.9958	9.21919	6.8439	0	0	0	5.85651	0	9.80901	0	0	3.02561	0	0	0	0	0	0	0	0	0	0	0
7.89_656.5921m/z	LMSP02010030	C41H79NO3	http://www.lipidmaps.org/data/LMSDRecord.php?LMID=LMSP02010030	Cer(d18:2/23:0)		656.592	7.8947	0.0142833	1	4.56751e-07	41.5587	Pregnant	Control	100 - 40.3	11.5893	237.28	1.41894	0	0	0	0	0	2.10048	0	2.34807	0	0	0	0.042153	0	0	0	0.74198	0	0.271215	0	0	0.317668	0	0	0	0	0	0	0	0	0	0	0
11.17_634.6103m/z	LMSP02010030	C41H79NO3	http://www.lipidmaps.org/data/LMSDRecord.php?LMID=LMSP02010030	Cer(d18:2/23:0)		634.61	11.1675	0.156467	1	0.0481755	1.6526	Control	Pregnant	100 - 38.7	6.63438	117.86	2.51998	5.58043	0	0	16.6293	0	2.61667	0	14.0614	0	0	0	4.95612	0	10.548	0	11.1802	0	3.8483	0	0	6.20951	0	0	0	0	0	0	0	0	0	0	0
10.55_634.6107m/z	LMSP02010030	C41H79NO3	http://www.lipidmaps.org/data/LMSDRecord.php?LMID=LMSP02010030	Cer(d18:2/23:0)		634.611	10.5488	0.142167	1	0.003135	1.37408	Pregnant	Control	100 - 42.1 - 58.2	20.3527	96.6	77.1319	58.9341	0	0	0	0.253085	38.6306	13.714	57.7812	20.2301	0	0	64.1711	0	0	0	72.3929	14.6883	44.9246	31.8356	0	30.6001	0	0	0	0	0	0	0	0	0	0	0
15.29_642.5778m/z	LMSP02010029	C40H77NO3	http://www.lipidmaps.org/data/LMSDRecord.php?LMID=LMSP02010029	Cer(d18:2/22:0)		642.578	15.2861	0.0214167	1	1.57415e-09	7.8386	Pregnant	Control	100 - 16.3	7.19706	112.19	0.140111	0.207504	0	0	0	0.0497797	0.259278	0	0.395563	0	0	0	0.0813606	0	0	0	0.0980336	0	0.183626	0	0	0	0	0	0	0	0	0	0	0	0	0	0
7.72_1072.0035m/z	LMSP02010024	C34H65NO3	http://www.lipidmaps.org/data/LMSDRecord.php?LMID=LMSP02010024	Cer(d18:2/16:0)		1072	7.72397	0.447917	1	0.000524942	652.487	Pregnant	Control	97.5 - 100 - 85.1 - 49.3 - 27.3 - 11.5 - 5.35	319.715	481.21	0	0	0	0	0	0	0	0	0	0	0	0	0	0	0	0	0	0	0	0	0	0	0	0	0	0	0	0	0	23.5197	0	0	0
6.06_536.5049m/z	LMSP02010024	C34H65NO3	http://www.lipidmaps.org/data/LMSDRecord.php?LMID=LMSP02010024	Cer(d18:2/16:0)		536.505	6.0594	0.0635833	1	0.964325	15.3601	Control	Pregnant	100	1.96944	315.61	0	0	0	0	0	0	0	0	0.000304431	0	0	0	0	0	0	0	0	0	0	0	0	0	0	0	0	0	0	0	0	0	0	0	0
10.95_1043.9716m/z	LMSP02010023	C33H63NO3	http://www.lipidmaps.org/data/LMSDRecord.php?LMID=LMSP02010023	Cer(d18:2/15:0)		1043.97	10.9467	0.455767	1	0.122251	Infinity	Pregnant	Control	100 - 31	16.1205	515.35	0	0	0	0	0	0	0	0	0	0	0	0	0	0	0	0	0	0	0	0	0	0	0	0	0	0	0	0	0	0	0	0	0
11.02_636.6260m/z	LMSP02010021	C41H81NO3	http://www.lipidmaps.org/data/LMSDRecord.php?LMID=LMSP02010021	Cer(d18:1/23:0)		636.626	11.0182	0.20645	1	0.00038953	2.06467	Pregnant	Control	100 - 51.3	42.4636	85.47	112.203	81.3229	0	15.798	0	19.5797	41.6055	13.9568	85.1769	15.3404	0	8.49383	68.3614	0	0	0	81.9445	0	70.765	0	0	48.4529	0	0	0	0	0	11.6717	0	0	0	0	0
6.59_574.5195m/z	LMSP02010020	C35H69NO3	http://www.lipidmaps.org/data/LMSDRecord.php?LMID=LMSP02010020	Cer(d18:1/17:0)		574.519	6.58593	0.20645	1	3.08882e-06	66.7355	Control	Pregnant	100 - 36.2 - 10.7 - 0.419	18.1271	338.6	9.23077	30.1914	0	3.08936	0	15.6843	8.09673	0	22.5853	0	0	0	6.08145	0	16.5856	23.6844	10.0666	0	6.73593	0	0	13.7439	0	0	0	0	29.0255	6.73541	0	0	0	0	0
9.57_548.5031m/z	LMSP02010019	C33H67NO3	http://www.lipidmaps.org/data/LMSDRecord.php?LMID=LMSP02010019	Cer(d18:0/15:0)		548.503	9.57362	0.19215	1	0.467796	5.12667	Control	Pregnant	100 - 33.9 - 7.88 - 0.73	105.061	105.21	5.68478	18.0089	8.90343	27.2355	18.1701	56.6402	6.7341	17.3846	15.4703	15.2162	36.5172	22.9607	2.16258	19.6107	11.4903	19.1252	4.37573	0	1.92641	35.2737	15.2206	2.97343	8.84039	53.7488	9.18832	24.484	8.84434	17.298	32.3383	20.9569	7.57892	0	0
10.84_608.5954m/z	LMSP02010017	C39H77NO3	http://www.lipidmaps.org/data/LMSDRecord.php?LMID=LMSP02010017	Cer(d16:1/23:0)		608.595	10.8403	0.0357167	1	0.0165756	2.02546	Pregnant	Control	100 - 47.2	4.12724	194.34	4.83854	6.01093	0	0	0	1.96615	4.72364	0	11.2748	0	0	0	3.63088	0	0	0	11.8788	0	3.39813	0	0	5.60531	0	0	0	0	0	9.89307	0	0	0	0	0
10.81_594.5790m/z	LMSP02010016	C38H75NO3	http://www.lipidmaps.org/data/LMSDRecord.php?LMID=LMSP02010016	Cer(d16:1/22:0)		594.579	10.8117	0.0142833	2	0.261876	1.7767	Pregnant	Control	100 - 9.79	8.17376	100.58	1.28817	3.65778	1.39574	2.727	6.98675	3.26822	1.1863	2.86791	1.40523	2.48309	24.4184	3.55598	2.50704	2.25792	4.21561	2.87419	1.94193	13.1809	1.411	5.30123	0	1.63063	1.2542	3.4842	6.50255	4.79156	1.76594	8.91585	0	0	3.10328	0.935166	10.477
13.07_678.6744m/z	LMSP02010011	C44H87NO3	http://www.lipidmaps.org/data/LMSDRecord.php?LMID=LMSP02010011	Cer(d18:1/26:0)		678.674	13.0663	0.227883	2	0.00862733	2.09231	Control	Pregnant	100 - 46.2	18.4902	142.61	7.07249	5.32886	0	0	0	0	6.20723	0	15.6693	0	0	0	5.69298	0	0	6.16269	21.1232	0	30.9748	0	0	9.8321	0	0	0	0	0	0	0	0	0	0	0
11.67_698.6440m/z	LMSP02010010	C44H85NO3	http://www.lipidmaps.org/data/LMSDRecord.php?LMID=LMSP02010010	Cer(d18:1/26:1(17Z))		698.644	11.6725	1.35162	1	4.32474e-07	16.4176	Pregnant	Control	100 - 44.9	3160.78	86.37	881.471	528.278	24.0901	0	0	695.688	438.632	0	556.781	0	0	8.21202	466.249	0	0	0	668.647	0	462.586	0	14.9155	550.056	0	20.86	0	0	0	23.503	0	0	0	0	0
11.53_676.6607m/z	LMSP02010010	C44H85NO3	http://www.lipidmaps.org/data/LMSDRecord.php?LMID=LMSP02010010	Cer(d18:1/26:1(17Z))		676.661	11.5304	0.433633	1	3.7084e-06	1.67579	Pregnant	Control	100 - 46.1 - 30.8 - 6.49	93.9372	188.77	26.4634	40.0494	0	0	0	6.45533	16.925	0	58.6732	0	9.78471	0	27.9096	0	0	0	33.8343	0	25.3069	0	0	23.9302	0	0	0	0	0	0	0	0	0	0	0
10.90_676.6578m/z	LMSP02010010	C44H85NO3	http://www.lipidmaps.org/data/LMSDRecord.php?LMID=LMSP02010010	Cer(d18:1/26:1(17Z))		676.658	10.8967	0.441467	1	0.000573559	1.57787	Pregnant	Control	100 - 42.9 - 28.2 - 3.86	121.066	106.69	382.798	338.326	0	0	0	39.3226	124.635	0	235.082	0	0	0	273.824	0	0	0	390.874	0	422.225	0	0	134.184	0	0	0	0	0	16.0273	0	0	0	20.7318	0
9.98_670.6107m/z	LMSP02010009	C42H81NO3	http://www.lipidmaps.org/data/LMSDRecord.php?LMID=LMSP02010009	Cer(d18:1/24:1(15Z))		670.611	9.97938	0.0142833	1	6.95547e-11	11.191	Pregnant	Control	100 - 17.4	10.4312	96.55	4.08991	3.11273	0	0	0	4.09309	1.84956	0	4.59353	0	0	0	2.77936	0	0	0	2.97484	0	5.40944	0	0	1.3912	0	0	0	0	0	0	0	0	0	0	0
9.84_648.6284m/z	LMSP02010009	C42H81NO3	http://www.lipidmaps.org/data/LMSDRecord.php?LMID=LMSP02010009	Cer(d18:1/24:1(15Z))		648.628	9.83722	0.227883	1	0.0777818	1.38298	Control	Pregnant	100 - 44.7 - 32.5	48.1019	134.63	246.986	209.793	0	0	31.5828	27.0392	75.8307	7.42635	176.88	0	0	0	164.92	0	0	0	208.061	0	209.666	0	0	87.4444	0	0	32.0758	0	0	50.7325	31.8533	0	0	0	0
12.32_670.6100m/z	LMSP02010009	C42H81NO3	http://www.lipidmaps.org/data/LMSDRecord.php?LMID=LMSP02010009	Cer(d18:1/24:1(15Z))		670.61	12.3198	0.0143	1	0.000370138	2.35253	Pregnant	Control	48.3 - 100	5.87565	116.95	4.0986	4.30906	0	0	0	3.09309	2.76414	0	3.19983	0	0	0	11.9344	0	0	0	17.3717	0	42.8717	0	0	2.35355	0	0	0	0	0	0	0	0	0	0	0
11.25_670.6109m/z	LMSP02010009	C42H81NO3	http://www.lipidmaps.org/data/LMSDRecord.php?LMID=LMSP02010009	Cer(d18:1/24:1(15Z))		670.611	11.2453	0.149317	1	0.000171381	5.64341	Pregnant	Control	100 - 32	145.731	92.72	68.1757	81.7627	0	11.2235	0	81.9238	89.4101	0	66.4436	8.36163	0	20.827	64.6063	31.5445	0	0	71.1022	0	73.6075	0	0	58.4345	0	0	0	0	0	17.4547	0	0	0	0	0
11.02_648.6277m/z	LMSP02010009	C42H81NO3	http://www.lipidmaps.org/data/LMSDRecord.php?LMID=LMSP02010009	Cer(d18:1/24:1(15Z))		648.628	11.0182	0.185017	1	0.270406	2.11185	Control	Pregnant	100 - 46.7	28.386	129.14	146.641	85.2794	16.079	12.817	4.38731	21.4766	48.4771	23.5395	96.9214	0	0	37.0059	101.947	0	4.32542	0	119.81	24.9592	101.297	0	11.5521	54.32	9.67962	0	13.1603	17.9304	15.8628	29.3378	0	0	0.4707	0	24.9255
10.46_648.6294m/z	LMSP02010009	C42H81NO3	http://www.lipidmaps.org/data/LMSDRecord.php?LMID=LMSP02010009	Cer(d18:1/24:1(15Z))		648.629	10.4631	0.427183	1	0.00424711	1.15844	Pregnant	Control	100 - 42.9	35.4031	191.01	20.1613	26.0399	14.7465	0	0	12.378	9.93916	0	40.1218	18.0016	0	16.9481	16.6949	0	0	24.3621	26.5663	0	23.8501	0	18.4941	20.6577	4.84821	0	0	0	0	0	0	0	23.3251	0	0
10.49_621.6044n	LMSP02010008	C40H79NO3	http://www.lipidmaps.org/data/LMSDRecord.php?LMID=LMSP02010008	Cer(d18:1/22:0)	621.604	622.612	10.4916	0.220033	1	0.79804	1.00343	Pregnant	Control	100 - 33.3	36.6227	108.83	125.511	131.304	26.237	37.2909	16.4306	45.3906	53.5301	12.8333	116.048	20.4102	0	8.44924	105.981	0.435084	31.3506	42.8919	114.382	35.0465	79.5082	6.3275	0	80.4505	0	0	17.6283	0	0	29.1253	14.1897	9.05709	9.73961	0	0
16.91_566.5517m/z	LMSP02010006	C36H71NO3	http://www.lipidmaps.org/data/LMSDRecord.php?LMID=LMSP02010006	Cer(d18:1/18:0)		566.552	16.9149	0.0207333	2	8.39629e-05	2.44401	Control	Pregnant	100 - 0.863	16.3809	93.08	1.07493	0.971262	42.0825	12.4509	16.2782	12.3802	0.787471	24.4202	0.283234	15.2772	1.44699	14.9283	0.495865	15.8849	6.87323	10.0446	1.00835	5.24823	1.6649	34.6185	33.1553	1.17306	18.5	17.7574	34.3585	15.2971	2.90299	20.7775	42.7724	38.1689	17.5845	36.7895	6.46227
12.11_566.5499m/z	LMSP02010006	C36H71NO3	http://www.lipidmaps.org/data/LMSDRecord.php?LMID=LMSP02010006	Cer(d18:1/18:0)		566.55	12.1061	0.0214333	2	0.099673	1.09589	Control	Pregnant	100 - 3.49	15.9141	88.21	0.798515	1.79616	16.3399	10.9113	24.3389	4.18081	0.991594	13.6914	0.828654	11.8057	34.8297	26.3728	1.62182	14.8745	3.75956	10.2755	1.01415	37.9746	1.09242	30.1443	17.9247	1.1978	4.25718	16.06	13.4828	53.1414	14.9016	9.35926	17.6975	29.4802	14.7725	15.8624	29.8202
9.32_538.5179m/z	LMSP02010004	C34H67NO3	http://www.lipidmaps.org/data/LMSDRecord.php?LMID=LMSP02010004	Cer(d18:1/16:0)		538.518	9.31787	0.0143	1	0.384643	1.1414	Pregnant	Control	100 - 1.56	13.0841	94.59	1.75232	0.61602	35.7125	12.9407	15.9626	5.46917	0.944093	18.1369	0.847285	12.8324	34.4733	3.82332	1.45694	19.9126	23.158	4.83985	0.658509	16.6596	0.881643	7.86867	12.4092	0.551226	40.9295	7.23809	14.0928	10.9334	31.8147	4.10086	1.15086	24.7123	9.86541	11.395	19.9641
7.90_538.5170m/z	LMSP02010004	C34H67NO3	http://www.lipidmaps.org/data/LMSDRecord.php?LMID=LMSP02010004	Cer(d18:1/16:0)		538.517	7.90185	0.035	1	0.127541	1.30229	Pregnant	Control	100 - 24.6	12.4967	78.22	4.92853	9.56566	8.62458	17.7911	14.4548	5.87508	9.3551	6.53557	6.91401	10.9096	10.6636	15.1256	4.47901	7.74162	5.7656	28.6382	9.52252	14.7944	4.21435	10.6953	10.8624	4.26402	4.77148	11.1615	5.51376	1.68104	30.7882	36.5693	9.74079	4.38527	8.48053	19.6178	2.52613
7.53_538.5206m/z	LMSP02010004	C34H67NO3	http://www.lipidmaps.org/data/LMSDRecord.php?LMID=LMSP02010004	Cer(d18:1/16:0)		538.521	7.5325	0.0493	1	0.0325557	1.28078	Control	Pregnant	100 - 3.4	21.1259	79.92	1.77159	3.73986	25.0889	28.897	25.8852	13.4915	1.69502	35.1708	1.88972	35.6121	24.7585	48.8333	2.06306	9.39951	26.485	14.4794	1.70575	30.7246	1.73705	10.9528	23.5147	2.40038	17.73	14.9273	19.3299	34.2791	30.8073	37.8777	17.4399	83.0756	38.2853	17.8265	51.5149
13.34_538.5213m/z	LMSP02010004	C34H67NO3	http://www.lipidmaps.org/data/LMSDRecord.php?LMID=LMSP02010004	Cer(d18:1/16:0)		538.521	13.3442	0.0714333	1	5.11534e-05	2.11507	Control	Pregnant	100 - 1.29	62.7223	72.6	4.64887	5.06734	94.3286	86.303	41.7455	33.7609	4.46313	61.9071	1.70743	72.0146	100.469	100.488	4.9098	75.2305	93.448	62.6403	5.29872	49.9669	4.62455	34.4736	35.4634	7.57399	112.636	84.182	81.2598	77.1607	133.875	35.1173	145.367	65.3406	101.574	115.761	73.0709
13.05_538.5195m/z	LMSP02010004	C34H67NO3	http://www.lipidmaps.org/data/LMSDRecord.php?LMID=LMSP02010004	Cer(d18:1/16:0)		538.52	13.0527	0.0350167	1	0.0626904	1.0128	Control	Pregnant	100 - 4.36	11.915	86.56	1.85865	1.08657	24.7267	12.0818	29.8405	6.27511	0.785763	17.0557	0.744609	9.0031	12.5198	11.7972	0.649241	20.9028	5.19851	9.3858	1.03557	15.3099	1.12423	16.5665	13.1788	0.581423	17.9244	33.9814	17.0656	27.3555	29.4518	10.647	24.7096	44.1999	17.6824	17.4528	11.1293
11.14_538.5175m/z	LMSP02010004	C34H67NO3	http://www.lipidmaps.org/data/LMSDRecord.php?LMID=LMSP02010004	Cer(d18:1/16:0)		538.518	11.1389	0.0214333	1	0.629058	1.02113	Pregnant	Control	100 - 2.22	9.45203	112.55	0.220714	0.610753	3.98202	14.9024	14.0468	1.05612	0.641174	4.96366	0.241062	10.6237	14.7215	6.7284	0.146012	22.0003	4.87415	27.226	0.55243	4.82826	0.315707	35.7635	9.44758	0.453293	2.93205	21.232	15.7497	16.6823	30.4529	4.28592	10.5137	43.0233	5.76703	3.97077	22.5645
6.05_504.4403m/z	LMSP02010002	C30H59NO3	http://www.lipidmaps.org/data/LMSDRecord.php?LMID=LMSP02010002	Cer(d18:1/12:0)		504.44	6.04512	0.177883	1	0.713206	1.65201	Pregnant	Control	100 - 37.4	4.37276	409.02	0	0	0	0	0	0	1.43046	0	20.1933	0	0	0	0.740619	0	0	0	0	0	0.496692	0	0	69.2549	0	0	0	0	0	0	0	0	0	0	0
5.50_482.4557m/z	LMSP02010002	C30H59NO3	http://www.lipidmaps.org/data/LMSDRecord.php?LMID=LMSP02010002	Cer(d18:1/12:0)		482.456	5.4979	0.14215	1	1.92821e-07	13.8419	Control	Pregnant	100 - 56.2	6.62238	331.68	0.746433	0.629153	0.0880577	2.98242	4.32377	0.67251	0.501588	7.76785	2.40733	22.0177	0	0	0.792726	13.6166	0	0	0.25622	10.5496	0.145835	6.90234	10.2089	0.645448	2.50844	2.65465	0.791915	5.68157	0	2.81828	0	2.3673	12.4409	0.47437	0
6.72_510.4878m/z	LMSP02010001	C32H63NO3	http://www.lipidmaps.org/data/LMSDRecord.php?LMID=LMSP02010001	Cer(d18:1/14:0)		510.488	6.72095	0.1993	1	0.143452	126.452	Control	Pregnant	100 - 36.1	3.31468	597.2	0	0.65378	0	0	0	0	0.00678326	0	1.86073	0	0	0	0	0	0	0	0.298892	0	0	0	0	0	0	0	0	0	0	0	0	0	0	0	0
6.59_532.4716m/z	LMSP02010001	C32H63NO3	http://www.lipidmaps.org/data/LMSDRecord.php?LMID=LMSP02010001	Cer(d18:1/14:0)		532.472	6.58593	0.192167	1	0.0913996	8.76304	Control	Pregnant	100 - 61.9 - 19.9	12.5851	473.91	1.75991	6.97934	0	0	0	0	5.767	0	14.2431	0	0	0	3.54642	0	0	0	6.37249	0	6.33894	0	0	11.1451	0	0	0	0	0	0	0	0	0	0	0
1.61_330.3363m/z	LMSP01080056	C20H43NO2	http://www.lipidmaps.org/data/LMSDRecord.php?LMID=LMSP01080056	N,N-dimethyl-Safingol		330.336	1.60645	0.10715	1	0.446487	46.9956	Control	Pregnant	100 - 20.3	3.03322	648.48	0.137607	0.0971046	0	0	0	0	0.0306017	0	0.0145454	0	0	0	0.193227	0	0	0	0.00688355	0	0.00989396	0	0	0.00106621	0	0	0	0	0	0	0	0	0	0	0
14.43_575.5001m/z	LMSP01080049	C16H33NO3	http://www.lipidmaps.org/data/LMSDRecord.php?LMID=LMSP01080049	Prosopinine		575.5	14.4252	1.29458	1	1.9917e-07	1.14531	Control	Pregnant	100 - 38.4 - 42.7 - 14.6	2240.32	53.27	2039.42	2457.93	2618.68	2067.12	1803.04	9593.52	1252.27	2646.72	1373.32	2855.93	2150.38	2085.87	2249.37	2543.04	2034.99	2076.6	3086.1	2164.96	1592.53	2358.95	1996.43	2286.05	2409.42	1609.59	1702.04	1767.8	1742.19	2551.57	1734.78	1741.13	1760.94	1665.21	1652.78
11.57_659.5912m/z	LMSP01080045	C19H39NO3	http://www.lipidmaps.org/data/LMSDRecord.php?LMID=LMSP01080045	Penaresidin A		659.591	11.5725	0.0493	2	0.00713573	6.79477	Control	Pregnant	100 - 12.2	2.21944	178.6	4.80904	10.9662	0	0	0	0.992971	10.4232	0	8.90039	0	0	0	10.6012	0	0	0	8.23777	0	10.6051	0	0	10.9028	0	0	0	0	0	0	0	0	0	0	0
4.14_615.5122m/z	LMSP01080043	C19H33NO2	http://www.lipidmaps.org/data/LMSDRecord.php?LMID=LMSP01080043	R-Dysidazirine		615.512	4.13907	0.0214167	1	3.03149e-08	13.695	Pregnant	Control	100 - 6.3	6.09695	122.98	1.47456	1.07283	0	0.738542	0	0	0.644559	0	1.86122	0	0	0	1.34782	0	0	0	0.96012	0	1.48715	0	0	1.25115	0	0	0	0	0	0	0	0	0	0	0
1.17_308.2588m/z	LMSP01080043	C19H33NO2	http://www.lipidmaps.org/data/LMSDRecord.php?LMID=LMSP01080043	R-Dysidazirine		308.259	1.17283	0.13505	1	0.194818	4.78171	Control	Pregnant	100 - 58.5	5.09042	175.6	18.4496	16.3673	0	0	0	0	18.6662	0	18.4252	0	0	0	27.4747	0	0	0	23.3111	0	25.7734	0	0	16.8878	0	0	0	0	0	0	0	0	0	0	0
1.33_230.2470m/z	LMSP01080033	C14H31NO	http://www.lipidmaps.org/data/LMSDRecord.php?LMID=LMSP01080033	Xestoaminol C		230.247	1.32927	0.120733	1	0.295659	Infinity	Control	Pregnant	100 - 15	1.45046	692.82	0	0	0	0	0	0	0	0	0	0	0	0	0	0	0	0	0	0	0	0	0	0	0	0	0	0	0	0	0	0	0	0	0
1.05_314.3420m/z	LMSP01080031	C20H43NO	http://www.lipidmaps.org/data/LMSDRecord.php?LMID=LMSP01080031	2-amino-14,16-dimethyloctadecan-3-ol		314.342	1.05135	0.0707333	1	0.00761326	Infinity	Control	Pregnant	100 - 14.9	0.881617	320.4	0	7.35563	0	0	0	0	2.96181	0	1.59382	0	0	0	0	0	0	0	4.52312	0	0.843629	0	0	0	0	0	0	0	0	0	0	0	0	0	0
6.72_676.3908m/z	LMSP01080030	C33H57NO13	http://www.lipidmaps.org/data/LMSDRecord.php?LMID=LMSP01080030	Fumonisin C4		676.391	6.72095	0.25645	1	2.77172e-06	2099.86	Pregnant	Control	100 - 41.4 - 9.38	42.3807	191.87	0	0	0	0	0	0	0	0	0	0	0	0	0	0	0	0	0.494818	0	0.241451	0	0	0	0	0	0	0	0	0	0	0	0	0	0
3.58_728.3833m/z	LMSP01080024	C34H59NO14	http://www.lipidmaps.org/data/LMSDRecord.php?LMID=LMSP01080024	Fumonisin B3		728.383	3.57685	0.120733	2	0.00272861	148169	Pregnant	Control	100 - 39.8 - 4.05	42.7432	253.65	0.0138468	0	0	0	0	0	0	0	0	0	0	0	0	0	0	0	0	0	0	0	0	0	0	0	0	0	0	0	0	0	0	0	0
3.32_728.3858m/z	LMSP01080024	C34H59NO14	http://www.lipidmaps.org/data/LMSDRecord.php?LMID=LMSP01080024	Fumonisin B3		728.386	3.3211	0.114283	2	0.004824	Infinity	Pregnant	Control	100 - 37.9	28.0186	254.13	0	0	0	0	0	0	0	0	0	0	0	0	0	0	0	0	0	0	0	0	0	0	0	0	0	0	0	0	0	0	0	0	0
3.09_728.3833m/z	LMSP01080024	C34H59NO14	http://www.lipidmaps.org/data/LMSDRecord.php?LMID=LMSP01080024	Fumonisin B3		728.383	3.09312	0.0714333	2	0.00998394	Infinity	Pregnant	Control	100 - 22.3	19.486	396.71	0	0	0	0	0	0	0	0	0	0	0	0	0	0	0	0	0	0	0	0	0	0	0	0	0	0	0	0	0	0	0	0	0
1.15_402.2853m/z	LMSP01080020	C21H39NO6	http://www.lipidmaps.org/data/LMSDRecord.php?LMID=LMSP01080020	Myriocin		402.285	1.1514	0.547967	2	1.42139e-09	1.23659	Pregnant	Control	100 - 52.5	124.872	63.07	300.729	343.437	0	0	0	19.4167	360.406	0	332.421	0	0	0	332.899	0	0	0	306.214	0	396.241	0	0	330.427	0	0	0	0	0	21.6617	0	0	0	0	0
1.92_744.5598m/z	LMSP01080015	C41H77NO10	http://www.lipidmaps.org/data/LMSDRecord.php?LMID=LMSP01080015	Termitomycesphin A		744.56	1.91935	0.177867	1	9.76644e-11	4.20512	Pregnant	Control	100 - 39.9 - 1.84	222.325	142.62	58.1799	85.459	0	1.91916	0	23.5527	154.225	0	186.183	0	0.0267205	12.6624	248.393	0	0	0	106.447	0	105	0	0	74.2868	0	0	0	0	0	673.209	0	0	0	0	0
1.41_744.5627m/z	LMSP01080015	C41H77NO10	http://www.lipidmaps.org/data/LMSDRecord.php?LMID=LMSP01080015	Termitomycesphin A		744.563	1.41428	0.0285667	1	9.43245e-13	29.5735	Pregnant	Control	100 - 33.3	14.7622	199.72	0.270733	0.249071	0	0	0	0.0421661	0.0429174	0	19.2139	0	0	0	0.332079	0	0	0	0.0505053	0	0.401688	0	0	0.14042	0	0	0	0	0	0	0	0	0	0	0
16.20_631.5649m/z	LMSP01080003	C18H37NO3	http://www.lipidmaps.org/data/LMSDRecord.php?LMID=LMSP01080003	6-hydroxysphingosine		631.565	16.1969	0.327233	3	0.00316516	2.32534	Control	Pregnant	100 - 44.1	63.2339	154.05	112.128	203.647	95.2403	54.8212	76.6227	710.632	46.5368	38.7503	54.9854	82.2905	13.5925	0	62.5643	33.9805	41.518	48.5423	146.273	27.6641	119.052	57.2173	12.9716	102.407	36.1393	21.9037	12.3766	20.3519	28.9411	21.0483	0	0	0	0	6.33731
15.66_631.5625m/z	LMSP01080003	C18H37NO3	http://www.lipidmaps.org/data/LMSDRecord.php?LMID=LMSP01080003	6-hydroxysphingosine		631.562	15.6633	0.982317	3	0.281558	1.94737	Pregnant	Control	100 - 46.6	120.304	160.26	102.533	235.047	53.9343	62.8886	19.6877	627.809	45.5618	20.9147	73.8991	60.6519	21.5764	0	91.3127	17.7754	15.1749	28.035	223.791	11.812	92.2885	13.7031	25.1844	104.746	53.6276	0	28.2063	0	35.4619	0	19.1831	57.5675	26.5027	16.6524	5.45972
0.82_316.2832m/z	LMSP01080003	C18H37NO3	http://www.lipidmaps.org/data/LMSDRecord.php?LMID=LMSP01080003	6-hydroxysphingosine		316.283	0.824167	0.0921667	3	0.148023	1.2257	Pregnant	Control	100 - 3.16	2.58674	198.04	26.6643	6.03459	0	0	0	0	5.87469	0	3.55812	0	0	0	4.85182	0	0	0	13.4313	0	11.3128	0	0	1.39508	0	0	0	0	0	0	0	0	0	0	0
4.99_467.3589m/z	LMSP01060002	C23H51N2O5P	http://www.lipidmaps.org/data/LMSDRecord.php?LMID=LMSP01060002	Sphinganine-1-phosphocholine		467.359	4.99282	0.0214333	1	0.0235296	3.83749	Control	Pregnant	100 - 13	0.390817	271.37	0.809381	1.04082	0	1.23135	0.961534	0	0.0218083	0	0.337429	0	0	1.03627	0.885767	1.28071	0	0	0.241942	0	0.244768	0	0	1.01724	0	0	0	0	0	0	0	0	0	0	0
6.66_787.5366m/z	LMSP01050004	C19H40NO5P	http://www.lipidmaps.org/data/LMSDRecord.php?LMID=LMSP01050004	C19 Sphingosine-1-phosphate		787.537	6.66452	0.149317	1	8.72202e-12	24.2513	Pregnant	Control	100 - 89.8	50.5796	83.44	4.0528	1.44495	0	0	0	0	2.68032	17.5017	5.58739	0	0	0	3.20824	16.8054	0	0	2.52168	0	1.02416	0	0	2.75934	0	0	0	0	0	10.5981	0	0	0	0	0
1.59_787.5351m/z	LMSP01050004	C19H40NO5P	http://www.lipidmaps.org/data/LMSDRecord.php?LMID=LMSP01050004	C19 Sphingosine-1-phosphate		787.535	1.58503	0.1136	1	2.98749e-06	2.01417	Pregnant	Control	99.8 - 100 - 43.5	13.6837	101.12	20.2043	29.2841	0	0	0	0	24.6617	0	42.9463	0	0	0	12.1496	0	0	0	29.4392	0	28.0261	0	0	12.3562	0	20.3736	0	0	0	0	0	0	0	0	0
3.12_402.2362m/z	LMSP01050001	C18H38NO5P	http://www.lipidmaps.org/data/LMSDRecord.php?LMID=LMSP01050001	Sphingosine-1-phosphate		402.236	3.1217	0.07155	1	0.0278517	19.1895	Pregnant	Control	100 - 27.5	5.11584	562.1	0	0	0	0	0	0	0	0	0	0	0	0	0	0	0	0	0	0	0	0	0	0	0	0	0	0	0	0	0	0	0	0	0
1.40_296.2563m/z	LMSP01040001	C16H35NO2	http://www.lipidmaps.org/data/LMSDRecord.php?LMID=LMSP01040001	C16 Sphinganine		296.256	1.4	0.135017	1	0.0229998	5.07816	Control	Pregnant	100 - 47.4	3.46561	376.01	1.46223	1.98126	0	0	7.69914	0	3.30491	0	1.92835	0	0	0	0.982005	7.89969	0	15.172	1.16833	10.8831	1.82315	0	0	1.20857	0	0	0	0	0	7.98849	0	0	0	0	0
1.25_274.2735m/z	LMSP01040001	C16H35NO2	http://www.lipidmaps.org/data/LMSDRecord.php?LMID=LMSP01040001	C16 Sphinganine		274.274	1.2507	0.0928667	1	0.0181628	3.77193	Control	Pregnant	100 - 64.5	25.5564	130.58	47.4823	69.5902	0	0	0	10.6574	33.5342	0	19.1605	0	0	0	32.7701	0	0	0	21.7183	0	20.0838	0	0	15.568	0	0	0	0	0	21.8229	0	0	0	0	0
17.36_635.5962m/z	LMSP01030001	C18H39NO3	http://www.lipidmaps.org/data/LMSDRecord.php?LMID=LMSP01030001	Phytosphingosine		635.596	17.3565	0.82525	1	0.0146265	1.6669	Control	Pregnant	100 - 48.4	171.705	181.27	186.035	150.06	29.226	81.6634	12.8471	2694.63	68.8872	45.117	76.9935	82.6887	66.7949	23.6314	172.534	52.1799	26.6248	11.3976	322.246	72.1397	119.187	9.08704	73.6432	233.589	80.3561	0	58.6616	0	12.3342	631.177	16.3113	13.5537	0	0	23.6246
16.92_635.5934m/z	LMSP01030001	C18H39NO3	http://www.lipidmaps.org/data/LMSDRecord.php?LMID=LMSP01030001	Phytosphingosine		635.593	16.9221	0.483633	1	0.868542	1.07191	Pregnant	Control	100 - 46	140.99	199.34	278.274	180.49	25.4676	66.6262	0	2154.94	108.952	25.1013	108.176	29.5727	11.2159	0	241.535	0	0	0	404.119	0	177.808	60.5536	0	363.902	49.0813	72.1571	0	0	18.9914	510.366	36.5355	0	20.1479	0	10.7752
12.21_635.5940m/z	LMSP01030001	C18H39NO3	http://www.lipidmaps.org/data/LMSDRecord.php?LMID=LMSP01030001	Phytosphingosine		635.594	12.2133	0.505067	1	0.0454046	1.25457	Pregnant	Control	100 - 73.5	57.9816	135.19	119.964	181.722	0	37.8996	0	43.7475	100.496	0	210.509	5.76213	0	0	181.425	0	0	32.363	179.584	13.698	113.843	23.4005	0	144.567	0	17.7033	0	0	0	42.4322	0	0	0	0	0
2.99_302.3056m/z	LMSP01020001	C18H39NO2	http://www.lipidmaps.org/data/LMSDRecord.php?LMID=LMSP01020001	Sphinganine		302.306	2.98668	0.0714333	3	0.000688839	35.2942	Control	Pregnant	100 - 58	1.45988	219.05	6.40886	5.5728	0	0	0	0	6.83262	0	14.3962	0	0	0	2.33165	0	0	0	11.6243	0	6.34964	0	0	6.06241	0	0	0	0	0	0	0	0	0	0	0
1.39_302.3048m/z	LMSP01020001	C18H39NO2	http://www.lipidmaps.org/data/LMSDRecord.php?LMID=LMSP01020001	Sphinganine		302.305	1.39287	0.127867	3	0.0089957	81.7133	Control	Pregnant	100 - 22.5 - 3.2	5.45624	586.08	1.53677	2.10027	0	0	0	0	3.59405	0	3.34686	0	0	0	1.0911	0	0	0	2.26687	0	3.00536	0	0	0.206388	0	0	0	1.98238	0	0	0	0	0	0	0
8.93_600.4673m/z	LMSP00000003	C34H65NO5S	http://www.lipidmaps.org/data/LMSDRecord.php?LMID=LMSP00000003	N-(3E-hexadecenoyl)-deoxysphing-4-enine-1-sulfonate		600.467	8.92633	0.1636	1	7.6397e-06	3.01612	Control	Pregnant	100 - 22.8	395.485	61.72	37.4774	25.8283	396.982	530.917	672.274	156.136	23.0413	519.444	26.289	429.06	389.124	544.471	39.501	525.934	558.035	514.68	29.8416	505.079	30.5546	576.113	570.834	38.3514	459.375	710.963	630.333	612.831	390.196	323.768	497.266	510.242	372.756	618.574	557.174
5.72_600.4661m/z	LMSP00000003	C34H65NO5S	http://www.lipidmaps.org/data/LMSDRecord.php?LMID=LMSP00000003	N-(3E-hexadecenoyl)-deoxysphing-4-enine-1-sulfonate		600.466	5.71793	0.0350167	1	0.00143119	2.72053	Control	Pregnant	100 - 4.17	29.3263	81.83	1.12275	3.87731	44.8055	47.6119	69.5125	12.5715	2.51629	30.3167	1.12024	69.78	11.651	31.2921	1.70817	42.439	31.4563	63.6141	2.11951	44.975	0.894671	71.9005	32.1132	2.53711	58.9795	18.1954	60.3227	22.1272	55.0585	25.3957	71.6006	21.0457	0	46.9167	20.9552
5.19_600.4629m/z	LMSP00000003	C34H65NO5S	http://www.lipidmaps.org/data/LMSDRecord.php?LMID=LMSP00000003	N-(3E-hexadecenoyl)-deoxysphing-4-enine-1-sulfonate		600.463	5.19215	0.04215	1	0.0862195	1.93639	Control	Pregnant	100 - 4.25	28.5616	84.89	0.0694257	0.113295	30.1184	44.2137	38.9711	7.084	0.623831	57.7649	0.00605866	70.9641	31.0283	27.1215	0.234009	34.7218	54.064	14.3515	0.173362	41.6733	0.183797	8.5116	49.2247	0.0496768	52.4365	11.7165	41.4645	97.0305	24.6932	29.1231	32.0806	12.48	55.3767	56.8213	30.7035
3.56_600.4640m/z	LMSP00000003	C34H65NO5S	http://www.lipidmaps.org/data/LMSDRecord.php?LMID=LMSP00000003	N-(3E-hexadecenoyl)-deoxysphing-4-enine-1-sulfonate		600.464	3.55542	0.0493	1	0.839209	1.07607	Pregnant	Control	100 - 25.9 - 45.5	32.1369	81.63	8.09622	5.49712	50.9059	31.7702	41.7293	18.3674	6.88937	22.3486	7.31361	51.164	47.8651	15.6226	10.6956	15.7806	0	32.5382	6.18911	74.8183	6.53236	53.2569	18.1823	8.34733	56.4348	15.9156	54.0907	59.1331	0	25.8626	98.4462	39.5974	5.95979	31.1996	39.8856
17.64_600.4645m/z	LMSP00000003	C34H65NO5S	http://www.lipidmaps.org/data/LMSDRecord.php?LMID=LMSP00000003	N-(3E-hexadecenoyl)-deoxysphing-4-enine-1-sulfonate		600.465	17.6409	0.0285667	1	1.53386e-07	3.93602	Control	Pregnant	100 - 8	98.1977	80.41	3.73234	2.07505	126.781	128.102	151.22	24.2479	2.32969	72.4023	1.35965	133.202	179.008	109.53	2.1212	116.518	132.436	119.845	1.5035	68.6573	1.93926	83.5265	284.341	2.40048	296.658	75.073	65.7045	174.285	139.019	71.2292	116.298	189.486	121.794	79.202	114.824
17.55_600.4683m/z	LMSP00000003	C34H65NO5S	http://www.lipidmaps.org/data/LMSDRecord.php?LMID=LMSP00000003	N-(3E-hexadecenoyl)-deoxysphing-4-enine-1-sulfonate		600.468	17.5487	0.0214333	1	0.000315863	1.90075	Control	Pregnant	100 - 57.1	20.8546	94.51	1.23745	0.424401	26.2605	14.3364	21.3852	5.81178	0.853698	55.4442	0.424456	26.9848	24.45	16.6321	0.666013	34.4632	26.9763	18.6734	0.325561	24.8476	0.405508	41.6363	21.9103	0.718114	54.6618	5.77197	26.6876	37.3177	15.6424	9.84554	14.5756	45.7499	64.4042	28.8757	29.4052
17.18_600.4657m/z	LMSP00000003	C34H65NO5S	http://www.lipidmaps.org/data/LMSDRecord.php?LMID=LMSP00000003	N-(3E-hexadecenoyl)-deoxysphing-4-enine-1-sulfonate		600.466	17.1785	0.0714333	1	9.46398e-06	2.90748	Control	Pregnant	100 - 12.9 - 4.73	119.522	77.98	3.38866	4.76969	81.3197	136.778	230.862	30.8905	4.09718	65.7688	1.20621	249.525	171.538	201.247	2.85113	114.661	94.5282	116.88	2.392	251.655	2.69945	150.739	339.694	3.4542	129.265	206.362	181.262	194.925	229.487	55.1388	116.022	170.579	98.2546	170.157	94.1528
14.24_600.4661m/z	LMSP00000003	C34H65NO5S	http://www.lipidmaps.org/data/LMSDRecord.php?LMID=LMSP00000003	N-(3E-hexadecenoyl)-deoxysphing-4-enine-1-sulfonate		600.466	14.2402	0.0494167	1	0.000444815	2.26623	Control	Pregnant	100 - 11.6	71.7654	76.24	1.12494	1.76042	97.8948	104.289	79.4939	15.7085	3.80517	110.562	0.956176	83.2253	78.1293	99.7377	1.953	75.4247	133.738	122.741	1.43618	93.085	1.02076	66.6543	92.4344	1.71027	76.0432	91.606	81.2612	74.7532	78.8659	80.6893	47.6636	186.642	90.3839	166.542	217.752
13.31_600.4661m/z	LMSP00000003	C34H65NO5S	http://www.lipidmaps.org/data/LMSDRecord.php?LMID=LMSP00000003	N-(3E-hexadecenoyl)-deoxysphing-4-enine-1-sulfonate		600.466	13.3085	0.177867	1	1.45217e-05	2.06868	Control	Pregnant	100 - 9.37	378.992	63.78	18.7373	26.8365	555.513	490.353	543.424	157.382	19.813	363.975	9.73649	397.965	881.166	578.097	18.7191	512.266	609.705	594.311	17.1641	447.06	17.7304	340.419	417.578	19.0406	517.751	560.712	491.104	478.262	439.518	238.052	417.82	533.364	554.622	625.458	432.743
12.02_600.4646m/z	LMSP00000003	C34H65NO5S	http://www.lipidmaps.org/data/LMSDRecord.php?LMID=LMSP00000003	N-(3E-hexadecenoyl)-deoxysphing-4-enine-1-sulfonate		600.465	12.0211	0.227183	1	3.43782e-05	2.34139	Control	Pregnant	100 - 22.2	441.529	64.42	36.975	39.0922	756.411	637.829	587.699	182.775	31.6351	671.622	19.4772	686.392	877.098	510.955	35.3096	652.24	616.235	948.933	17.6265	828.519	24.2906	585.073	401.456	33.7519	443.735	659.405	794.415	543.02	269.456	425.831	457.378	680.211	591.322	547.258	707.481
11.96_600.4652m/z	LMSP00000003	C34H65NO5S	http://www.lipidmaps.org/data/LMSDRecord.php?LMID=LMSP00000003	N-(3E-hexadecenoyl)-deoxysphing-4-enine-1-sulfonate		600.465	11.9568	0.0714333	1	0.000308501	1.88992	Control	Pregnant	100 - 19 - 0.607	138.77	76.79	6.16457	10.8486	417.937	136.396	345.935	42.5821	5.94353	154.994	4.55811	203.158	97.8508	213.905	6.70707	157.441	262.948	205.487	5.03302	111.501	7.24992	173.345	130.657	9.70883	210.013	192.976	145.858	211.071	182.188	99.7212	161.575	364.634	114.188	131.797	295.163
11.82_600.4660m/z	LMSP00000003	C34H65NO5S	http://www.lipidmaps.org/data/LMSDRecord.php?LMID=LMSP00000003	N-(3E-hexadecenoyl)-deoxysphing-4-enine-1-sulfonate		600.466	11.8218	0.0285667	1	2.94426e-05	2.98513	Control	Pregnant	100 - 25.9	41.3358	85.11	2.50384	2.1719	55.4493	66.1854	87.3565	20.3808	2.90566	69.5561	1.06953	69.0016	149.447	92.0405	1.26716	38.3231	65.4757	34.5075	1.44122	71.2901	2.59422	42.6251	34.7816	2.51117	7.38173	80.3934	66.3751	40.8686	71.7409	68.0292	21.4423	38.8442	60.0181	44.8812	32.7677
11.30_600.4649m/z	LMSP00000003	C34H65NO5S	http://www.lipidmaps.org/data/LMSDRecord.php?LMID=LMSP00000003	N-(3E-hexadecenoyl)-deoxysphing-4-enine-1-sulfonate		600.465	11.3025	0.149317	1	0.000333535	2.07296	Control	Pregnant	100 - 13.1	238.165	68.81	13.3632	11.2324	264.384	381.565	296.493	83.5844	12.1054	304.542	3.10693	352.42	432.4	316.119	8.1158	338.235	305.338	330.249	8.76018	384.124	12.601	501.657	191.144	10.492	404.595	361.176	381.894	332.289	300.306	143.157	236.145	286.957	364.532	209.179	202.827
10.63_600.4627m/z	LMSP00000003	C34H65NO5S	http://www.lipidmaps.org/data/LMSDRecord.php?LMID=LMSP00000003	N-(3E-hexadecenoyl)-deoxysphing-4-enine-1-sulfonate		600.463	10.6338	0.0214333	2	0.0157561	1.51703	Control	Pregnant	100 - 10.5	26.2466	85.95	1.70157	1.62862	53.9744	49.0683	41.8773	14.1774	2.12806	19.4036	1.20635	36.9836	34.8178	34.027	1.97412	68.0644	17.8945	53.3483	1.77477	0	1.87091	49.0538	27.4527	1.75261	23.9397	42.1651	46.9178	13.0679	14.1299	39.3218	9.33509	28.0115	56.1893	16.0379	70.7918
10.29_600.4639m/z	LMSP00000003	C34H65NO5S	http://www.lipidmaps.org/data/LMSDRecord.php?LMID=LMSP00000003	N-(3E-hexadecenoyl)-deoxysphing-4-enine-1-sulfonate		600.464	10.2852	0.0214333	1	0.00367343	2.03951	Control	Pregnant	100 - 8.37	16.0389	89.82	0.678223	0.626607	58.3213	22.6401	34.6285	6.77509	0.459779	40.0022	0.456748	22.4258	15.5355	23.7719	0.341099	15.1791	9.6041	48.241	0.64402	30.4251	0.54628	22.6184	0.930327	0.599214	13.2041	17.39	12.4796	11.0272	13.9964	9.4729	7.43082	40.9627	14.5098	26.5377	31.357
6.49_596.4342m/z	LMSP00000001	C32H63NO5S	http://www.lipidmaps.org/data/LMSDRecord.php?LMID=LMSP00000001	N-(tetradecanoyl)-deoxysphing-4-enine-1-sulfonate		596.434	6.49378	0.918017	1	0.00235891	403.502	Pregnant	Control	100 - 42.4 - 2.43 - 0.022	339.714	202.27	0.193143	1.63981	0	0	0	0	0.431437	14.7758	1.2251	0	0	0	1.37927	0	0	0	0.242002	0	1.83014	0	0	0.881417	0	0	9.17591	0	0	0	0	0	0	0	0
10.29_1147.8953m/z	LMSP00000001	C32H63NO5S	http://www.lipidmaps.org/data/LMSDRecord.php?LMID=LMSP00000001	N-(tetradecanoyl)-deoxysphing-4-enine-1-sulfonate		1147.9	10.2924	0.270733	1	0.00636585	25.1743	Control	Pregnant	100 - 72.3 - 53	28.0147	180.75	76.9246	89.0756	8.70368	0	0	0	127.334	0	164.745	0	0	0	94.3438	0	0	0	117.432	0	139.127	0	0	105.937	0	0	0	0	0	0	0	0	0	0	0
13.30_691.4638m/z	LMSL05000005	C36H66O12	http://www.lipidmaps.org/data/LMSDRecord.php?LMID=LMSL05000005	Butyl 4'-O-butanoyl-6-O-hexadecanoyl-neohesperidoside		691.464	13.3014	0.377267	1	1.70589e-08	36.4664	Pregnant	Control	100 - 59.8	31.4027	257.51	0	0	0	20.7737	0	0	0.373808	0	0.264569	0	0	0	0	0	0	0	0	0	0	0	0	0.00722553	0	0	0	0	0	0	0	0	0	0	0
6.68_753.4233m/z	LMSL05000001	C18H32O8	http://www.lipidmaps.org/data/LMSDRecord.php?LMID=LMSL05000001	2,3-di-0-hexanoyl-alpha-glucopyranose		753.423	6.6788	0.15645	1	0.000354762	44.4675	Control	Pregnant	100	7.08391	179.83	25.4308	31.0605	0	0	0	0	34.0473	0	19.2614	0	0	0	30.1788	0	0	0	27.0543	0	30.0134	0	0	34.4691	0	0	0	0	0	0	0	0	0	0	0
3.77_987.7744m/z	LMSL03000020	C56H106O13	http://www.lipidmaps.org/data/LMSDRecord.php?LMID=LMSL03000020	DAT(19:0/23:0(2Me[S],4Me[S]))		987.774	3.76902	0.0428667	2	0.000406987	2328.8	Control	Pregnant	100 - 47.9	1.76892	230.45	3.83314	0	0	0	0	0	13.3809	0	16.7814	0	0	0	5.448	0	0	0	7.32198	0	13.9032	0	0	3.40601	0	0	0	0	0	0	0	0	0	0	0
7.70_1040.4433m/z	LMSL01020002	C43H77N3O20P2	http://www.lipidmaps.org/data/LMSDRecord.php?LMID=LMSL01020002	UDP-2,3-diacyl-GlcN		1040.44	7.70325	0.0993	1	0.000334517	Infinity	Pregnant	Control	100 - 80.9	12.8446	246.89	0	0	0	0	0	0	0	0	0	0	0	0	0	0	0	0	0	0	0	0	0	0	0	0	0	0	0	0	0	0	0	0	0
9.52_712.4379m/z	LMSL01020001	C34H66NO12P	http://www.lipidmaps.org/data/LMSDRecord.php?LMID=LMSL01020001	Lipid X		712.438	9.52432	0.291483	1	0.00010172	8558.4	Pregnant	Control	100 - 39.8 - 8.41 - 0.659	301.185	318.45	0.207911	0.0676204	0	0	0	0	0	0	0	0	0	0	0.426532	0	0	0	7.07126e-05	0	0	0	0	0.0779176	0	0	0	0	0	0	0	0	0	0	0
6.43_712.4378m/z	LMSL01020001	C34H66NO12P	http://www.lipidmaps.org/data/LMSDRecord.php?LMID=LMSL01020001	Lipid X		712.438	6.42948	0.2136	1	0.000320002	50013.3	Pregnant	Control	100 - 41.5 - 10.9 - 1.15	165.47	200.1	0	0	0	0	0	0	0	0	0.120836	0	0	0	0	0	0	0	0	0	0	0	0	0	0	0	0	0	0	0	0	0	0	0	0
6.20_712.4378m/z	LMSL01020001	C34H66NO12P	http://www.lipidmaps.org/data/LMSDRecord.php?LMID=LMSL01020001	Lipid X		712.438	6.20232	0.206483	1	0.000572094	1645.06	Pregnant	Control	100 - 38.8 - 10.6 - 1.2	136.192	191.75	0	0	0	0	0	0	0	0	0.321724	0	0	0	0.0240194	0	0	0	0	0.8765	0	0	0	0	0	0	0	0	0	0	0	0	0	0	0
13.71_545.4569m/z	LMPR04000028	C35H60O4	http://www.lipidmaps.org/data/LMSDRecord.php?LMID=LMPR04000028	Ribosylhopane		545.457	13.7143	0.540783	2	0.806603	1.02277	Control	Pregnant	100 - 36.7	25.1971	111.06	37.2739	46.5395	33.4561	0	0	76.4895	16.7093	14.9298	32.3095	6.41593	23.6468	15.865	47.2127	17.5206	0	29.675	51.1472	8.41195	28.4069	15.4258	21.0353	39.3972	16.6454	18.8867	0	0	0	9.33557	0	0	26.4445	12.6608	0
13.03_545.4569m/z	LMPR04000028	C35H60O4	http://www.lipidmaps.org/data/LMSDRecord.php?LMID=LMPR04000028	Ribosylhopane		545.457	13.0313	0.227883	2	0.179609	1.25396	Pregnant	Control	100 - 31.1	12.0132	145.08	30.4351	33.7872	0	0	5.40709	30.8148	10.3057	0	16.3597	15.2428	13.5347	12.6849	31.1822	0	0	0	30.0235	0	16.8257	0	26.8947	28.7831	1.43687	0	0	0	0	0	0	15.3647	0	0	0
8.96_530.4688n	LMPR04000024	C35H62O3	http://www.lipidmaps.org/data/LMSDRecord.php?LMID=LMPR04000024	30-(-2-(O-2-hydroxy-ethane)-3-hydroxy-propane)-hopane	530.469	553.459	8.96205	0.234317	1	0.71758	3.82178	Control	Pregnant	100 - 38.7 - 7.04	196.854	102.63	489.795	621.099	0	86.1673	0	476.957	785.632	0	619.554	29.003	0	40.198	539.326	0	20.1999	0	495.014	1.27241	557.989	24.9998	22.3676	817.869	24.3411	16.354	0	0	29.3195	906.643	0	0	29.4406	0	0
9.52_528.4555n	LMPR04000022	C35H60O3	http://www.lipidmaps.org/data/LMSDRecord.php?LMID=LMPR04000022	32,35-anhydrobacteriohopaneterol	528.455	529.463	9.51718	0.142167	1	1.96077e-08	2.75462	Pregnant	Control	100 - 49.4 - 17.9	57.7017	84.84	59.7731	49.6975	0.226246	0	6.83278	3.72255	52.8099	0	98.417	0	0	5.14469	66.8845	0	14.1307	11.9981	81.058	0.371501	39.2669	0	0	80.045	0	0	40.7134	0	0	47.3205	0	0	0	0	0
10.73_529.4620m/z	LMPR04000022	C35H60O3	http://www.lipidmaps.org/data/LMSDRecord.php?LMID=LMPR04000022	32,35-anhydrobacteriohopaneterol		529.462	10.726	0.156433	1	6.1976e-07	10.301	Pregnant	Control	100 - 19.7	60.6582	118.22	9.69237	11.9206	5.085	0	0	3.10884	20.0493	0	25.1776	4.23457	0	0	14.0527	20.1109	0	18.4774	9.17869	21.4743	11.1429	0	0	15.5692	0	0	20.3106	0	0	0	0	22.7511	0	0	0
12.35_750.5602m/z	LMPR04000019	C42H75N3O8	http://www.lipidmaps.org/data/LMSDRecord.php?LMID=LMPR04000019	bacteriohopane-,32,33,34-triol-35-cyclitolguanine		750.56	12.3483	0.0142833	1	8.68791e-06	3.75519	Control	Pregnant	100 - 31.6	321.052	72.89	9.86748	15.5015	347.379	460.245	332.059	92.3494	9.40184	632.905	2.59614	336.748	521.133	455.511	6.2365	493.481	637.819	507.509	7.12572	400.84	8.12784	316.409	306.974	6.99431	398.216	590.79	310.613	553.43	561.2	422.938	378.023	316.774	583.956	169.921	315.198
1.13_730.5232m/z	LMPR04000018	C41H73NO8	http://www.lipidmaps.org/data/LMSDRecord.php?LMID=LMPR04000018	bacteriohopanetetrol cyclitol		730.523	1.12993	0.0786	2	4.565e-10	2.4667	Pregnant	Control	100 - 26.2	21.9809	98.46	30.5679	21.7851	0	0	0	0	32.9112	0	65.9301	0	0	0	30.2538	0	0	0	27.4921	0	22.4685	0	0	23.1257	0	0	0	0	22.0868	0	0	0	0	0	0
15.33_561.4900m/z	LMPR04000010	C36H64O4	http://www.lipidmaps.org/data/LMSDRecord.php?LMID=LMPR04000010	2-methylbacteriohopane-32,33,34,35-tetrol		561.49	15.329	0.26295	107	0.011239	5.94956	Control	Pregnant	100 - 35.9	38.4687	247.3	32.0453	34.0454	6.40488	21.9943	0	242.071	16.0431	0	21.5627	0	0	14.6157	34.1127	0	7.3793	0	53.6256	13.3282	16.314	0	0	32.9779	22.02	8.66931	0	7.01978	0	16.9026	0	0	28.7125	0	0
14.65_561.4881m/z	LMPR04000010	C36H64O4	http://www.lipidmaps.org/data/LMSDRecord.php?LMID=LMPR04000010	2-methylbacteriohopane-32,33,34,35-tetrol		561.488	14.6459	0.63295	107	0.0630792	2.8136	Control	Pregnant	100 - 39.4	175.774	163.8	340.257	333.862	20.8526	26.9198	20.6784	2111.91	185.739	41.9957	191.867	17.8879	13.8349	27.5545	393.954	18.7269	0	0	545.431	36.276	213.724	0	41.4152	391.246	52.2223	11.7039	0	0	0	137.148	0	26.4755	56.3587	10.6476	14.1459
14.07_561.4857m/z	LMPR04000010	C36H64O4	http://www.lipidmaps.org/data/LMSDRecord.php?LMID=LMPR04000010	2-methylbacteriohopane-32,33,34,35-tetrol		561.486	14.0693	1.45108	107	0.00229363	1.0982	Control	Pregnant	100 - 39.4	227.195	181.58	675.024	562.978	82.6331	102.269	49.2219	2418.25	300.379	52.86	252.843	75.131	15.427	12.4899	684.363	76.5789	43.6933	28.1337	867.183	98.0875	385.79	47.7853	14.0034	762.34	8.57813	21.9807	13.7547	40.0969	26.802	179.863	26.1713	30.501	53.9006	56.3997	24.513
11.18_561.4869m/z	LMPR04000010	C36H64O4	http://www.lipidmaps.org/data/LMSDRecord.php?LMID=LMPR04000010	2-methylbacteriohopane-32,33,34,35-tetrol		561.487	11.1817	0.142167	107	0.0517463	3.57063	Control	Pregnant	100 - 19.4	7.19089	283.92	1.18905	2.49279	0	0	0	5.99119	0.634416	4.61895	1.20105	0	4.86626	0	1.0298	9.11377	0	0	2.27222	0	2.23572	12.8087	0	1.10317	0	0	0	20.5711	0	0	0	17.9809	0	30.2983	0
10.24_561.4890m/z	LMPR04000010	C36H64O4	http://www.lipidmaps.org/data/LMSDRecord.php?LMID=LMPR04000010	2-methylbacteriohopane-32,33,34,35-tetrol		561.489	10.2352	0.163667	107	0.0036673	5.06118	Control	Pregnant	100 - 26.6	14.6732	118.81	14.0988	7.74665	26.6505	0	13.605	0	26.8446	24.2088	21.7534	9.10241	0	13.7828	5.11876	50.887	33.7098	11.2591	4.14763	0	0.64411	8.32288	17.507	5.73283	0	36.0215	0	0	25.7622	20.3314	8.26737	0	6.4703	0	0
6.56_600.4623m/z	LMPR04000009	C35H63NO5	http://www.lipidmaps.org/data/LMSDRecord.php?LMID=LMPR04000009	35-aminobacteriohopane-30,31,32,33,34-pentol		600.462	6.5645	0.1493	1	0.00252623	1.73435	Control	Pregnant	100 - 8.83	139.339	70.47	16.0485	12.6404	190.555	192.115	129.158	56.8634	12.8141	190.949	13.5736	177.394	224.937	404.095	13.4787	95.689	164.293	213.522	8.1247	139.784	10.5731	162.395	167.118	11.4528	101.093	93.7823	142.119	117.382	222.878	133.848	276.864	260.346	143.495	130.928	229.952
4.63_600.4587m/z	LMPR04000009	C35H63NO5	http://www.lipidmaps.org/data/LMSDRecord.php?LMID=LMPR04000009	35-aminobacteriohopane-30,31,32,33,34-pentol		600.459	4.62992	0.0142833	1	0.124805	1.8209	Control	Pregnant	100 - 15.8	10.5345	107.45	1.74932	0.702993	24.6435	3.03737	50.6432	4.33503	0.768389	0	0.502501	21.4072	9.32924	10.3158	0.870857	5.80642	14.1817	6.34653	0.414882	16.7988	0.36482	14.0361	11.5425	0.959092	0	1.93789	27.6256	35.6959	14.685	6.433	0	25.9931	24.1606	3.81834	7.61216
4.30_600.4575m/z	LMPR04000009	C35H63NO5	http://www.lipidmaps.org/data/LMSDRecord.php?LMID=LMPR04000009	35-aminobacteriohopane-30,31,32,33,34-pentol		600.458	4.30273	0.0285667	1	0.0541752	2.03363	Control	Pregnant	100 - 8.16	16.2515	104.01	0	0	24.1649	43.0304	50.2671	11.502	0	37.289	0	22.5714	13.7791	41.45	0	3.63382	27.0525	1.91667	0.00107993	5.36011	0	51.8227	10.9515	0	21.7555	43.4657	5.9304	3.76501	10.6688	12.8118	10.4355	14.2037	18.3428	23.2191	18.5427
3.31_600.4621m/z	LMPR04000009	C35H63NO5	http://www.lipidmaps.org/data/LMSDRecord.php?LMID=LMPR04000009	35-aminobacteriohopane-30,31,32,33,34-pentol		600.462	3.30682	0.0357167	1	0.530348	1.45711	Control	Pregnant	100 - 26.8	29.0244	98.76	1.88754	0.293626	25.734	43.1202	91.0536	7.20196	0.593777	51.2889	0.845384	33.3875	59.9194	59.5273	4.48235	0	22.5309	10.9778	1.98655	9.16191	2.00012	87.119	41.4534	1.65752	42.0302	37.7689	9.51705	20.8334	45.8527	45.7376	34.2404	66.6814	19.6393	12.1378	14.8665
17.45_600.4601m/z	LMPR04000009	C35H63NO5	http://www.lipidmaps.org/data/LMSDRecord.php?LMID=LMPR04000009	35-aminobacteriohopane-30,31,32,33,34-pentol		600.46	17.4487	0.0285667	1	0.00243048	1.88441	Control	Pregnant	100 - 16.7	26.1773	109.44	0.750059	1.24201	29.9222	48.5361	46.9492	5.81332	1.07816	45.4291	0.555394	21.3387	35.7765	46.4446	0.616253	155.502	81.0185	33.6853	0.343461	4.52502	0.390347	30.9183	21.3626	1.68632	24.71	39.4801	11.1856	52.0617	45.0444	15.2063	30.1088	50.8693	12.3078	42.9114	12.06
13.18_600.4625m/z	LMPR04000009	C35H63NO5	http://www.lipidmaps.org/data/LMSDRecord.php?LMID=LMPR04000009	35-aminobacteriohopane-30,31,32,33,34-pentol		600.462	13.1806	0.177883	1	0.000497631	1.61179	Control	Pregnant	100 - 15.2	244.024	64.09	13.5934	9.96769	369.123	407.47	305.231	82.6008	9.44211	503.308	4.4266	400.084	334.894	334.704	6.7444	310.141	351.39	223.021	6.34955	315.809	7.80048	325.11	348.408	10.909	429.334	366.984	394.392	315.657	382.507	185.791	270.101	313.344	303.263	426.674	441.326
10.99_600.4573m/z	LMPR04000009	C35H63NO5	http://www.lipidmaps.org/data/LMSDRecord.php?LMID=LMPR04000009	35-aminobacteriohopane-30,31,32,33,34-pentol		600.457	10.9896	0.0142833	1	0.681259	1.11601	Control	Pregnant	100 - 9.99	11.246	103.17	0.472166	0.152606	18.5937	9.17797	20.4564	6.19246	0.496246	8.14185	0.260071	15.0806	22.1138	16.7154	0.0330247	24.1173	6.85063	47.9491	0.480168	4.35843	0.328898	2.36731	0	0.257193	28.2042	17.8553	27.1266	7.90285	19.4576	17.5494	9.25093	37.5177	10.7904	9.48175	16.1892
10.16_600.4619m/z	LMPR04000009	C35H63NO5	http://www.lipidmaps.org/data/LMSDRecord.php?LMID=LMPR04000009	35-aminobacteriohopane-30,31,32,33,34-pentol		600.462	10.1572	0.0142833	1	0.0818605	1.62623	Control	Pregnant	100 - 7.73	17.2937	99.05	0.898463	1.45705	19.5788	34.0369	16.6725	5.44713	1.08309	21.6174	0.827011	25.6647	16.4751	31.1007	1.2788	14.0365	40.1551	15.8605	0.90004	38.0995	1.03974	32.8943	10.6517	1.09839	3.35252	37.6021	3.80941	18.9531	49.4982	11.3732	28.7563	21.6015	10.8181	19.5634	28.8204
1.59_746.5211m/z	LMPR04000008	C41H73NO9	http://www.lipidmaps.org/data/LMSDRecord.php?LMID=LMPR04000008	bacteriohopane-31,32,33,34-tetrol-35-cyclitol		746.521	1.59217	0.0142833	1	0.0161843	1.45911	Pregnant	Control	85 - 100	2.68026	143.44	4.3504	3.57329	0	0	4.48538	0	9.6612	0	11.7027	0	0	0	3.00635	0	0	0	3.48549	0	4.95533	0	0	5.06849	0	0	0	0	0	0	0	0	0	0	19.2151
5.12_562.4851m/z	LMPR04000007	C35H63NO4	http://www.lipidmaps.org/data/LMSDRecord.php?LMID=LMPR04000007	35-aminobacteriohopane-31,32,33,34-tetrol		562.485	5.12068	0.163617	1	0.00617728	13.8342	Control	Pregnant	100 - 36.3 - 3.63	7.06054	183.24	21.6467	24.1064	0	0	0	0	30.4556	0	30.1277	0	0	0	33.0463	0	0	0	21.4512	0	26.9506	0	0	45.3226	0	0	0	0	0	0	0	0	0	0	0
1.50_584.4672m/z	LMPR04000007	C35H63NO4	http://www.lipidmaps.org/data/LMSDRecord.php?LMID=LMPR04000007	35-aminobacteriohopane-31,32,33,34-tetrol		584.467	1.50002	0.170733	1	0.0780899	1.0504	Control	Pregnant	100 - 31.2 - 3.52	154.302	64.13	198.656	268.312	126	157.204	94.6327	141.481	223.441	143.467	201.775	75.6039	156.644	147.512	190.692	124.174	142.102	96.1626	174.152	81.0404	189.857	113.532	55.4059	175.291	74.7021	148.092	76.0799	71.0364	114.363	330.424	100.993	104.21	55.355	171.962	53.5855
1.17_584.4638m/z	LMPR04000007	C35H63NO4	http://www.lipidmaps.org/data/LMSDRecord.php?LMID=LMPR04000007	35-aminobacteriohopane-31,32,33,34-tetrol		584.464	1.17283	0.1922	1	0.0255029	1.1849	Control	Pregnant	100 - 26 - 0.986	123.489	43.89	117.749	121.248	98.1438	136.459	172.832	81.1531	135.766	189.046	285.481	82.9501	137.756	163.993	120.542	105.335	108.563	156.058	95.9901	148.215	180.082	56.3157	167.088	116.579	140.829	118.859	167.38	157.249	75.1474	164.125	107.505	120.425	105.131	134.986	118.905
1.02_1123.9588m/z	LMPR04000007	C35H63NO4	http://www.lipidmaps.org/data/LMSDRecord.php?LMID=LMPR04000007	35-aminobacteriohopane-31,32,33,34-tetrol		1123.96	1.01633	0.120733	1	0.34095	9.42843	Pregnant	Control	100 - 34.6	2.58237	482.99	0	0	0	0	0	0	0	0	0	0	0	0	0	0	0	0	0	0	0	0	0	0	0	0	0	0	0	0	0	0	0	0	0
6.06_546.4860m/z	LMPR04000005	C35H63NO3	http://www.lipidmaps.org/data/LMSDRecord.php?LMID=LMPR04000005	35-aminobacteriohopane-32,33,34-triol		546.486	6.0594	0.277217	2	0.194875	2.49659	Pregnant	Control	100 - 42.1 - 3.06	144.704	298.21	12.7156	69.3328	0	0	0	151.122	69.4551	0	345.315	0	0	0	54.0673	0	0	0	16.4039	0	20.5331	0	0	1052.19	0	0	0	0	0	0	0	0	0	0	0
2.08_568.4684m/z	LMPR04000005	C35H63NO3	http://www.lipidmaps.org/data/LMSDRecord.php?LMID=LMPR04000005	35-aminobacteriohopane-32,33,34-triol		568.468	2.0758	0.21365	1	0.00923102	1.13099	Pregnant	Control	100 - 38.4	53.3206	236.16	59.0805	87.5161	0	0	0	21.9466	110.663	0	143.14	0	0	0	150.289	0	0	0	78.982	0	88.3463	0	0	72.0276	0	0	0	0	0	281.369	0	0	0	0	0
6.49_547.4730m/z	LMPR04000004	C35H62O4	http://www.lipidmaps.org/data/LMSDRecord.php?LMID=LMPR04000004	bacteriohopane-32,33,34,35-tetrol		547.473	6.49378	0.185033	1	0.664777	1.90139	Control	Pregnant	100 - 30.6	9.07251	214.15	13.3072	34.5695	0	0	0	0	64.4925	0	33.8823	0	0	0	23.1107	0	0	0	26.8909	0	13.1485	0	0	10.4926	0	0	0	0	0	0	0	0	0	0	0
14.99_547.4735m/z	LMPR04000004	C35H62O4	http://www.lipidmaps.org/data/LMSDRecord.php?LMID=LMPR04000004	bacteriohopane-32,33,34,35-tetrol		547.473	14.9946	0.37005	1	0.124598	1.54221	Control	Pregnant	100 - 40.8	86.1361	109.41	63.2904	72.5045	65.5426	32.3254	1.23053	556.308	36.129	58.5178	51.363	52.2547	29.6967	46.7379	71.3561	41.5763	29.7117	30.2496	89.8858	7.33649	48.2482	38.8669	0	69.2738	13.5828	22.0215	42.8776	0	19.8533	18.6665	69.6399	0	27.3349	33.4334	0
14.39_547.4722m/z	LMPR04000004	C35H62O4	http://www.lipidmaps.org/data/LMSDRecord.php?LMID=LMPR04000004	bacteriohopane-32,33,34,35-tetrol		547.472	14.3902	0.576633	1	0.0565105	1.39852	Control	Pregnant	100 - 43.1	342.927	107.14	628.436	628.564	91.4889	70.3377	35.8033	3077.89	330.187	73.3618	415.244	62.8791	43.1882	84.5542	756.293	43.6884	35.1503	34.8654	862.423	57.1845	458.487	0	38.4945	769.22	115.065	64.2195	19.5836	34.2848	50.6224	287.428	25.0296	18.9252	0	18.2399	90.5477
9.91_411.3987m/z	LMPR04000001	C30H50	http://www.lipidmaps.org/data/LMSDRecord.php?LMID=LMPR04000001	Diploptene		411.399	9.90795	0.177883	9	0.209631	162.448	Control	Pregnant	100 - 32.8	6.18073	461.41	0	0	0	0	0	0	0	0	0.0189558	0	0	0	0	0	0	0	0	0	0	0	0	0	0	0	0	0	0	0	0	0	0	0	0
9.28_411.3972m/z	LMPR04000001	C30H50	http://www.lipidmaps.org/data/LMSDRecord.php?LMID=LMPR04000001	Diploptene		411.397	9.28215	0.170733	9	0.47316	1.44711	Control	Pregnant	100 - 31.3 - 3.98	49.5355	189.75	168.709	163.983	0	0	0	91.6968	155.984	0	79.7424	0	0	0	99.4252	0	0	0	272.215	0	128.276	0	0	198.887	0	0	0	0	0	377.682	0	0	0	20.6909	0
0.96_603.3663m/z	LMPR03080014	C31H55O9P	http://www.lipidmaps.org/data/LMSDRecord.php?LMID=LMPR03080014	dolichyl beta-D-glucosyl phosphate		603.366	0.9592	0.0357167	1	0.70507	1.39284	Control	Pregnant	100 - 11.2	3.14864	203.59	11.9732	20.4794	0	0	0	0	26.7315	0	14.749	0	0	0	6.46817	0	0	0	10.082	0	9.24285	0	0	8.81241	0	0	0	0	0	0	0	0	0	0	0
0.48_1145.6988m/z	LMPR03080011	C30H53O8P	http://www.lipidmaps.org/data/LMSDRecord.php?LMID=LMPR03080011	dolichyl-4-D-xylosyl phosphate		1145.7	0.4827	0.0714333	1	0.23844	56.4118	Pregnant	Control	100	2.20281	566.17	0	0	0	0	0	0	0	0	0	0	0	0	0	0	0	0	0	0	0	0	0	0	0	0	0	0	0	0	0	0	0	0	0
12.27_978.7334m/z	LMPR03020005	C60H100NO7P	http://www.lipidmaps.org/data/LMSDRecord.php?LMID=LMPR03020005	4-amino-4-deoxy-alpha-L-arabinopyranosyl undecaprenyl phosphate		978.733	12.2698	0.291467	1	0.0859784	4.99587	Control	Pregnant	100 - 65.9	271.665	151.22	973.675	460.058	0	0	0	754.155	434.36	0	1093.35	2.17286	26.683	26.2113	915.401	31.2647	0	62.3642	719.405	0	949.658	11.1885	0	1036.05	40.5812	37.6586	19.8063	46.4936	0	267.901	30.9261	0	0	37.2881	30.2263
0.80_721.6266m/z	LMPR03010008	C50H82O	http://www.lipidmaps.org/data/LMSDRecord.php?LMID=LMPR03010008	Decaprenol		721.627	0.80275	0.135017	1	0.254609	5.3267	Pregnant	Control	100	2.74805	467.39	0	0	0	0	0	0	0	0	0	0	0	0	0	0	0	0	0	0	0	0	0	0	0	0	0	0	0	0	0	0	0	0	0
2.65_725.5291m/z	LMPR02030027	C50H70O2	http://www.lipidmaps.org/data/LMSDRecord.php?LMID=LMPR02030027	2-demethylmenaquinone-8		725.529	2.65235	0.0707333	1	0.0114047	1.34642	Pregnant	Control	53.9 - 100 - 13.6	12.798	182.78	15.1105	15.2621	0	0	0	0	23.1154	0	20.1291	0	0	0	14.6454	0	0	0	15.2602	0	19.8658	0	0	12.7513	0	0	0	28	0	0	0	0	0	0	0
0.89_278.1507n	LMPR02020063	C16H22O4	http://www.lipidmaps.org/data/LMSDRecord.php?LMID=LMPR02020063	alhpa-tocopheronolactone	278.151	301.142	0.8949	0.15645	2	8.19789e-13	3.58221	Control	Pregnant	100 - 10.4 - 4.22	813.033	50.62	1461.62	2133.43	470.837	492.45	459.18	587.808	1797.3	520.071	871.084	428.198	437.264	552.717	1289.17	597.049	666.174	722.529	1253.19	577.066	1458.72	525.28	798.576	1180.38	524.475	656.302	717.452	492.817	652.893	1227.36	620.545	733.396	835.523	685.066	692.821
10.53_737.5519m/z	LMPR02020058	C25H36O2	http://www.lipidmaps.org/data/LMSDRecord.php?LMID=LMPR02020058	didesmethyl tocotrienol		737.552	10.5274	0.0143	1	4.4883e-08	9.06709	Pregnant	Control	100 - 5.66	7.27267	118.29	1.40706	0.164815	0	0.620103	0	1.27229	1.00314	0	1.09083	11.8688	0	0	1.21132	0	0	0	0.334923	2.55187	0.891327	0	0	1.65646	0	0	0	0	0	5.90968	0	0	0	0	0
10.34_737.5522m/z	LMPR02020058	C25H36O2	http://www.lipidmaps.org/data/LMSDRecord.php?LMID=LMPR02020058	didesmethyl tocotrienol		737.552	10.3352	0.0214333	1	0.19083	3.29085	Pregnant	Control	100 - 4.22	28.892	134.52	1.74647	2.42505	7.89581	5.64313	22.3487	6.51661	1.92062	38.9809	1.97117	28.4754	8.66604	0	2.61337	0	20.0064	34.6318	1.61031	16.7262	1.9537	0	15.363	1.85544	14.672	0	6.15261	0	0	0	30.0487	0	49.1765	0	29.4647
0.71_411.3260m/z	LMPR02020057	C28H42O2	http://www.lipidmaps.org/data/LMSDRecord.php?LMID=LMPR02020057	gamma-tocotrienol		411.326	0.709883	0.0142833	3	2.04311e-10	8.85145	Pregnant	Control	100 - 66.9	2.43468	93.91	0.7113	2.71291	0	0	0	0	1.40962	0	0.448897	0	0	0	1.98392	0	0	0	0.753597	0	0.995453	0	0	1.00263	0	0	0	0	0	0	0	0	0	0	0
2.98_905.5767m/z	LMPR02010038	C56H82O6S	http://www.lipidmaps.org/data/LMSDRecord.php?LMID=LMPR02010038	Sulfated Dihydromenaquinone-9		905.577	2.97953	0.0778667	1	0.192318	3.8196	Control	Pregnant	100 - 90.3	7.11771	176.69	19.7626	24.4825	0	0	0	0	32.893	0	34.4847	0	0	0	25.5926	0	0	0	25.0742	0	35.176	0	0	24.0513	0	0	0	0	0	0	0	0	0	35.0375	0
3.02_781.6140m/z	LMPR02010036	C53H80O4	http://www.lipidmaps.org/data/LMSDRecord.php?LMID=LMPR02010036	3-demethylubiquinone-9		781.614	3.0224	0.0635833	1	3.36828e-05	5.38555	Pregnant	Control	100 - 36.5	35.6405	160.38	26.2178	29.5644	0	0	0	0	36.0316	0	23.6612	0	0.00143795	0	25.1715	0	0	0	25.4869	0	33.193	0.0316724	0	28.6554	0	0	0	0	0	0	0	0	0	0	0
3.14_819.6684m/z	LMPR02010033	C57H86O3	http://www.lipidmaps.org/data/LMSDRecord.php?LMID=LMPR02010033	2-decaprenyl-6-methoxy-1,4-benzoquinone		819.668	3.14312	0.1137	1	0.00020985	102.764	Control	Pregnant	100 - 55.6 - 16.9 - 1.48	29.9081	192.78	89.0475	119.858	0	0	0	0	179.963	0	163.724	0	0	0	73.8987	0	0	0	131.46	0	169.596	0	2.50245	125.338	0	0	0	0	0	0	0	0	0	0	0.0111542
9.43_817.6144m/z	LMPR02010004	C54H82O4	http://www.lipidmaps.org/data/LMSDRecord.php?LMID=LMPR02010004	Coenzyme Q9		817.614	9.43145	0.0285667	2	2.80219e-05	2.91713	Pregnant	Control	100 - 81.8	10.0509	130.76	7.69719	7.80128	0	0	0	1.477	11.5998	0	11.742	0	0	0	10.1967	0	0	0	10.421	55.2349	12.7155	0	0	8.94598	0	0	0	0	0	0	0	0	0	0	0
12.43_795.6314m/z	LMPR02010004	C54H82O4	http://www.lipidmaps.org/data/LMSDRecord.php?LMID=LMPR02010004	Coenzyme Q9		795.631	12.4262	0.177883	6	0.000576828	1.39793	Pregnant	Control	100 - 91.6	22.249	96.39	6.33991	5.88091	36.9406	46.8452	9.58519	7.48726	2.16067	54.3022	7.92787	61.3082	57.5581	7.59307	10.3841	19.0602	3.92679	24.8162	9.86736	7.71639	8.52603	7.49015	9.12152	11.2073	30.7956	15.0466	31.1296	5.67963	3.23536	18.6294	1.60508	3.01694	7.47428	3.48554	0.590684
11.97_817.6142m/z	LMPR02010004	C54H82O4	http://www.lipidmaps.org/data/LMSDRecord.php?LMID=LMPR02010004	Coenzyme Q9		817.614	11.9711	0.15645	2	0.115103	1.45593	Control	Pregnant	100 - 71.8 - 22.6 - 5.35	21.2731	129.84	80.642	61.5677	18.9414	0	0	74.9192	62.6574	0	69.5038	11.2868	0	0	87.002	0	0	16.1874	72.5591	0	72.648	0	0	97.7714	0	0	0	0	0	8.82744	0	0	0	0	0
11.96_795.6285m/z	LMPR02010004	C54H82O4	http://www.lipidmaps.org/data/LMSDRecord.php?LMID=LMPR02010004	Coenzyme Q9		795.628	11.9568	0.0214333	1	0.022565	2.46225	Control	Pregnant	100 - 40.1	2.96495	152.93	8.57472	9.0387	5.3314	0	0.809772	9.45272	10.4575	1.23032	11.6076	0.681639	0	0	8.4172	2.88258	1.83727	0	12.4431	0	13.1725	1.47227	0	13.0292	0.0484184	1.01216	0	0	0	0	0.0314971	0	0.000565919	0	2.07213
13.32_862.6829n	LMPR02010001	C59H90O4	http://www.lipidmaps.org/data/LMSDRecord.php?LMID=LMPR02010001	Coenzyme Q10	862.683	885.683	13.3228	0.10715	1	0.000105742	6.78503	Control	Pregnant	100 - 33.4	24.5246	128.3	68.844	54.4507	31.8696	1.50731	9.44197	171.208	49.7288	4.56276	42.979	0.654341	21.1673	19.7964	59.4567	0	29.8748	8.88058	59.9047	8.05704	60.3207	1.37997	0	40.3863	65.8498	0	0	42.3815	0	4.25913	13.1336	0	0	23.6773	27.2498
0.80_477.2479m/z	LMPR01090051	C26H36O8	http://www.lipidmaps.org/data/LMSDRecord.php?LMID=LMPR01090051	1-O-all-trans-retinoyl-beta-glucuronic acid		477.248	0.80275	0.1136	3	0.49355	2.45823	Control	Pregnant	100 - 20.3	6.37098	170.19	23.2767	30.3856	0	0	0	0	34.7128	0	30.836	0	0	0	23.7929	0	0	0	24.9307	0	34.8874	0	0	27.8978	0	0	0	0	0	0	0	0	0	0	0
3.00_355.2280m/z	LMPR01090046	C23H30O3	http://www.lipidmaps.org/data/LMSDRecord.php?LMID=LMPR01090046	Etretinate		355.228	3.00097	0.127883	1	0.0140886	9.97063	Control	Pregnant	100 - 15.5	3.88654	143.09	13.6655	8.95794	0	0	0	0	11.1433	0	21.6787	0	0	0	20.4501	0	0	0	16.3382	0	16.2732	0	0	15.275	0	24.0802	0	0	0	0	0	0	0	0	0
2.26_593.4361m/z	LMPR01090044	C21H28O	http://www.lipidmaps.org/data/LMSDRecord.php?LMID=LMPR01090044	(11Z)-8,18-methano-retinal		593.436	2.26087	0.20645	1	0.000973728	1.34681	Pregnant	Control	100 - 25.7 - 8.2	159.785	98.17	209.539	369.726	0	0	0	47.9945	846.361	0	503.661	0	0	0	666.841	0	0	0	301.781	0	307.707	0	0	267.907	28.8016	0	0	0	0	265.65	0	0	0	0	0
1.54_285.2209m/z	LMPR01090036	C20H28O	http://www.lipidmaps.org/data/LMSDRecord.php?LMID=LMPR01090036	9-cis retro-gamma-retinal		285.221	1.54217	0.277183	11	0.0137127	10.7758	Control	Pregnant	100 - 47.4	5.28818	196.54	16.0067	14.2369	0	0	2.60548	0	22.1817	0	20.347	0	0	0	9.94515	0	0	0	16.4732	0	18.7605	0	0	14.7253	0	0	0	0	0	0	0	0	0	0	0
1.00_301.2153m/z	LMPR01090032	C20H28O2	http://www.lipidmaps.org/data/LMSDRecord.php?LMID=LMPR01090032	20,14-retro-retinoic acid		301.215	1.00205	0.270067	30	0.00617941	1.67182	Control	Pregnant	100 - 23.9	51.2084	75.76	179.161	216.319	0	0	0	38.6554	234.344	5.20478	193.328	0	0	0	220.725	0	0	0	187.332	0	225.621	0	0	209.086	6.70257	0	0	0	0	27.0118	0	0	0	0	0
0.88_301.2153m/z	LMPR01090032	C20H28O2	http://www.lipidmaps.org/data/LMSDRecord.php?LMID=LMPR01090032	20,14-retro-retinoic acid		301.215	0.880617	0.235017	30	0.000144673	1.41868	Control	Pregnant	100 - 48.8 - 30.8	63.9374	105.06	251.66	284.536	0	8.49414	0	9.42112	322.983	0	265.275	8.2654	0	0	230.541	0	0	0	275.441	0	275.466	0	4.98263	266.254	0	0	0	8.72355	0	13.1366	0	0	0	0	0.24404
2.33_315.1955m/z	LMPR01090030	C20H26O3	http://www.lipidmaps.org/data/LMSDRecord.php?LMID=LMPR01090030	19-Oxo-all-trans-retinoic acid		315.196	2.32517	0.0785667	6	8.56099e-06	1420.69	Control	Pregnant	100 - 10.8	1.83497	168.14	3.14108	8.53639	0	0	11.3225	0	6.18713	0	7.16027	0	0	0	4.42526	0	4.7657	0	6.23711	8.36499	5.97774	0	0	2.90658	0	0	0	0	0	0	0	0	0	0	0
11.33_673.5688m/z	LMPR01080008	C50H72	http://www.lipidmaps.org/data/LMSDRecord.php?LMID=LMPR01080008	Decaprenoxanthin		673.569	11.331	0.227883	1	0.370502	1.04764	Pregnant	Control	100 - 47.9 - 24.5	34.1632	124.5	75.6489	91.2124	0	0	0	22.2567	78.324	9.15244	120.242	12.1544	12.0604	20.9056	73.5897	53.4043	0	0	89.7994	19.4825	101.704	0	0	72.6081	0	0	0	55.3991	37.1438	0	100.567	0	0	0	14.722
6.57_575.4833m/z	LMPR01070212	C40H62O2	http://www.lipidmaps.org/data/LMSDRecord.php?LMID=LMPR01070212	Dihydroxyneurosporene/ OH-Chloroxanthin		575.483	6.57165	0.120733	1	0.0265425	4.31219	Control	Pregnant	100 - 36 - 12.1	20.1057	183.47	37.5657	65.162	22.281	0	0	27.6416	58.8435	0	44.4531	0	0	0	28.5392	28.1498	0	25.8646	41.6959	0	29.0594	0	0	39.1379	0	14.2751	0	0	15.6793	72.4872	9.6336	0	0	0	0
2.88_637.3892m/z	LMPR01070203	C40H54O5	http://www.lipidmaps.org/data/LMSDRecord.php?LMID=LMPR01070203	Uriolide		637.389	2.87953	0.0993	6	0.425415	2.34006	Control	Pregnant	100 - 27	5.91835	112.97	26.2939	16.7111	0	0	0	0	21.4878	0	26.8362	0	0	0	30.8382	0	0	0	22.9755	0	30.7407	0	0	27.2331	0	0	0	0	0	0	0	0.494839	0	0	0
8.16_564.3944n	LMPR01070197	C40H52O2	http://www.lipidmaps.org/data/LMSDRecord.php?LMID=LMPR01070197	epsilon,epsilon-Carotene-3,3'-dione	564.394	565.402	8.1583	0.355833	4	2.56462e-14	1987.11	Pregnant	Control	100 - 34.4 - 6.75 - 1.54 - 0.0877	805.044	195.1	0.425404	0	0	0	0	0	0	0	0	0	0	0	0	0	0	16.1338	0	0	0	0	1.9092	0.765365	0	0	0	0	0	0	0	0	0	0	0
0.59_589.4029m/z	LMPR01070196	C40H54O2	http://www.lipidmaps.org/data/LMSDRecord.php?LMID=LMPR01070196	3'-Hydroxy-epsilon,epsilon-caroten-3-one/ 3'-OH-epsilon,epsilon-Caroten-3-one/ (3-Hydroxy-epsilon,epsilon-caroten-3'-one)		589.403	0.58915	0.1636	7	5.56127e-11	1.49623	Pregnant	Control	49.6 - 100	32.3055	165.51	401.318	24.6823	0	0	0	299.207	36.2333	0	25.1421	0	0	0	13.2924	0	0	0	16.0131	0	20.5093	0	0	21.575	0	0	0	0	0	47.5061	0	0	0	0	0
3.15_933.7318m/z	LMPR01070189	C35H46	http://www.lipidmaps.org/data/LMSDRecord.php?LMID=LMPR01070189	4'-Apo-3,4-didehydrolycopene/ (4-Apo-3',4'-didehydrolycopene)		933.732	3.15035	0.0786833	1	0.00617738	1.73455	Control	Pregnant	100 - 22.1	4.77898	194.19	12.5337	14.623	0	0.00838558	0	0.114613	21.6771	0	33.9049	0	0	0	10.5534	0	0	0	16.9013	0	27.7664	0	0	15.6622	0	0	0	0	0	0	0	0	0	0	0
8.96_569.4337m/z	LMPR01070172	C40H56O2	http://www.lipidmaps.org/data/LMSDRecord.php?LMID=LMPR01070172	1'-OH-4-Keto-gamma-carotene/ (Carotenoid K)		569.434	8.96205	0.277183	37	2.6419e-09	4.34672	Control	Pregnant	100 - 53.3 - 14.5 - 7.11	489.35	105.39	623.836	733.289	213.114	649.672	284.756	1499.1	783.51	345.246	379.417	270.086	286.681	271.131	677.299	179.663	264.795	308.686	530.169	392.461	574.948	195.422	286.857	710.672	331.793	346.008	262.756	307.955	472.894	2592.21	291.59	278.273	653.731	219.439	174.449
1.46_717.3432m/z	LMPR01070160	C40H53NaO8S	http://www.lipidmaps.org/data/LMSDRecord.php?LMID=LMPR01070160	4-Ketonostoxanthin 3-sulfate		717.343	1.4643	0.0785667	1	0.0672844	55.4928	Pregnant	Control	100 - 32.4	2.20285	510.04	0	0	0	0	0	0	0	0	0.646961	0	0	0	0	0	0	0	0	0	0	0	0	0	0	0	0	0	0	0	0	0	0	0	0
8.06_781.5797m/z	LMPR01070159	C52H76O5	http://www.lipidmaps.org/data/LMSDRecord.php?LMID=LMPR01070159	Siphonaxanthin ester/ Siphonaxanthin dodecenoate/ (Siphonein)		781.58	8.0583	0.0214333	1	4.36939e-12	8.9437	Pregnant	Control	100 - 64.8	5.57535	97.79	0.303312	0.49749	0	0	0	3.99043	0.311617	0	0.332883	0	0	0	0.37294	0	0	0	0.619522	0	0.598956	0	18.3847	0.107269	0	2.81986	0	0	0	0	0	0	0	0	0
1.61_623.4451m/z	LMPR01070151	C41H60O3	http://www.lipidmaps.org/data/LMSDRecord.php?LMID=LMPR01070151	OH-Spheroidenone		623.445	1.60645	0.2779	1	0.000103507	3.28369	Pregnant	Control	100 - 26.5 - 9.78	204.266	157.36	126.121	169.197	0	28.6341	8.76462	18.019	278.649	0	258.554	0	0	0	293.533	0	0	0	161.634	0	175.35	0	24.3999	159.429	0	0	0	0	16.2052	302.704	0	0	41.6672	0	0
11.17_593.4696m/z	LMPR01070149	C41H62O	http://www.lipidmaps.org/data/LMSDRecord.php?LMID=LMPR01070149	Dihydrospheroidene/ Methoxyneurosporene		593.47	11.1746	0.149317	1	0.693761	3.02481	Control	Pregnant	100 - 25.5	4.44296	208.3	7.23897	4.27089	0	0	0	12.4492	1.66243	0	2.77729	0	0	0	13.0699	0	0	0	33.5755	0	3.85989	0	0	7.28866	0	0	0	0	0	59.4991	0	0	0	0	0
14.97_601.4989m/z	LMPR01070140	C42H64O2	http://www.lipidmaps.org/data/LMSDRecord.php?LMID=LMPR01070140	3,4,3',4'-Tetrahydrospirilloxanthin		601.499	14.966	0.0428667	5	6.9579e-09	3.68362	Control	Pregnant	100 - 24.7	64.1468	69.62	8.51198	9.25809	62.9982	51.0261	30.3101	38.0893	5.33625	90.5984	4.18002	121.17	144.814	42.4015	7.85202	85.3196	103.412	157.503	5.22238	127.718	5.43101	144.98	72.1709	3.84742	84.4384	64.8229	92.6654	74.344	69.0418	49.3938	109.026	96.1723	95.5246	62.2864	81.6598
7.08_563.4611m/z	LMPR01070129	C40H60	http://www.lipidmaps.org/data/LMSDRecord.php?LMID=LMPR01070129	Asymmetrical zeta-carotene/ Asym. zeta-carotene/ 7,8,11,12-Tetrahydrolycopene		563.461	7.07672	0.3415	8	0.586915	1.30513	Pregnant	Control	100 - 33.2	12.7384	229.88	25.464	26.0915	0	0	0	0.107013	37.4905	0	32.66	0	0	0	25.1259	0	0	0	35.5039	0	23.4047	0	0	18.3983	0	0	12.424	0	0	0	0	0	0	0	0
5.28_619.4513m/z	LMPR01070122	C42H60O2	http://www.lipidmaps.org/data/LMSDRecord.php?LMID=LMPR01070122	Spirilloxanthin		619.451	5.27717	0.0285667	1	0.0313085	4.05397	Control	Pregnant	100 - 66.6	3.02762	169.29	10.0712	11.9814	0	0	0	0	9.9801	0	12.9684	0	0	0	13.7821	0	0	0	14.1632	0	13.46	0	0	10.7111	0	0	3.59811	0	0	0	0	0	0	0	0
0.82_619.4478m/z	LMPR01070122	C42H60O2	http://www.lipidmaps.org/data/LMSDRecord.php?LMID=LMPR01070122	Spirilloxanthin		619.448	0.817033	0.0785833	1	7.76884e-09	16.1697	Pregnant	Control	100 - 11.8	4.08574	177.47	0.106482	0.0103437	0	0.0243612	0	1.5216	1.72145	0	0.689938	0	0	0	1.28775	0	0	0	0.681329	0	0.651119	0	0	0.368762	0	0	0	0	0	0	0	0	0	0	0
11.76_569.4702m/z	LMPR01070119	C41H60O	http://www.lipidmaps.org/data/LMSDRecord.php?LMID=LMPR01070119	Spheroidene		569.47	11.7647	0.170733	2	7.41413e-05	244.346	Control	Pregnant	100	2.70892	218.98	6.24387	10.6919	0	0	0	12.9051	6.7536	0	0.673603	0	0	0	9.17551	0	0	0	12.6959	0	3.58246	0	0	10.907	0	0	0	0	0	30.2652	0	0	0	0	0
6.23_577.4392m/z	LMPR01070114	C40H58O	http://www.lipidmaps.org/data/LMSDRecord.php?LMID=LMPR01070114	Rhodopin/ OH-Lycopene		577.439	6.23018	0.142167	4	5.12827e-05	2.11278	Pregnant	Control	100 - 16.8	29.8878	194.95	101.65	0.843182	0	0	0	154.207	8.49084	0	9.31438	0	0	0	1.55118	0	0	0	1.15408	0	51.4651	0	0	1.19673	0	0	0	0	0	0	0	0	0	0	0
10.50_579.4561m/z	LMPR01070113	C40H60O	http://www.lipidmaps.org/data/LMSDRecord.php?LMID=LMPR01070113	Chloroxanthin/ Hydroxyneurosporene/ OH-Neurosporene		579.456	10.4988	0.113583	1	0.003554	16.8123	Control	Pregnant	100 - 31.7 - 4.4	5.29806	225.57	16.3146	13.5714	0	0	0	12.1889	9.50667	0	2.68105	0	0	0	18.9363	0	0.0810559	0	37.4221	0	8.53489	0	0	23.5322	0	0	0	0	0	52.0656	0	0	0	0	0
13.56_955.6989m/z	LMPR01070108	C61H94O8	http://www.lipidmaps.org/data/LMSDRecord.php?LMID=LMPR01070108	Thermozeaxanthin-15/ Zeaxanthin glucoside ester		955.699	13.5578	0.0143	2	4.48935e-11	27.1484	Control	Pregnant	100 - 36.9	11.5819	141.8	2.98252	1.39561	46.4474	21.7935	15.8995	22.4904	2.17174	0	2.60728	3.90222	0	0	4.44699	50.9498	0	15.8302	2.1637	12.0367	4.13077	57.4898	47.3746	1.94129	18.9846	0	11.2445	0	33.6599	0	2.42173	0	0	10.6211	9.03835
16.27_1101.8450m/z	LMPR01070081	C40H54O	http://www.lipidmaps.org/data/LMSDRecord.php?LMID=LMPR01070081	alpha-Echinenone/ Phoenicopterone		1101.85	16.2677	0.1922	5	0.0991378	6.64665	Control	Pregnant	100 - 86.1 - 46.4 - 15.8	41.9551	176.36	172.266	102.013	21.1171	0	0	379.048	119.663	0	125.095	0	0	0	173.699	0	0	0	111.437	0	134.018	0	0	146.61	0	0	74.4617	0	0	0.0990919	0	0	0	0	0
11.59_1101.8448m/z	LMPR01070081	C40H54O	http://www.lipidmaps.org/data/LMSDRecord.php?LMID=LMPR01070081	alpha-Echinenone/ Phoenicopterone		1101.84	11.5939	1.06658	5	0.0021728	3.56494	Control	Pregnant	100 - 70.3 - 16.8	107.781	151.19	314.355	331.452	0	35.8314	33.7307	12.7899	422.584	13.1018	437.478	0	58.1098	26.2021	328.453	37.9067	46.358	5.97326	368.027	0.477499	511.944	0	47.0552	491.491	36.4969	50.5013	0.113527	38.509	27.1288	0	0	0	0	0	52.5355
1.58_581.3992m/z	LMPR01070068	C40H52O3	http://www.lipidmaps.org/data/LMSDRecord.php?LMID=LMPR01070068	Pectenolone		581.399	1.57788	0.120733	4	7.80007e-09	2.23255	Pregnant	Control	100 - 71.6	14.3587	98.69	21.7829	28.7086	0	0	0	0	26.6029	0	38.8003	0	0	0	17.3591	0	0	0	28.9629	0	23.0169	0	0	12.0989	0	0	0	0	0	0	0	0	0	0	0
4.94_549.4102m/z	LMPR01070026	C40H52O	http://www.lipidmaps.org/data/LMSDRecord.php?LMID=LMPR01070026	Monoanhydroescholtzxanthin		549.41	4.94282	0.262883	1	0.476779	1.91095	Pregnant	Control	100 - 33.5 - 6.92 - 1.13	196.512	259.37	1080.71	5.25743	7.2573	22.0513	0	1036.39	35.3688	0	58.9094	0	0	0	7.23421	0	0	0	11.4673	0	299.905	0	0	18.8179	0	0	428.73	0	0	0	0	0	0	0	0
9.26_597.3944m/z	LMPR01070020	C40H52O4	http://www.lipidmaps.org/data/LMSDRecord.php?LMID=LMPR01070020	meso-Astaxanthin/ (3S,3'R)-Astaxanthin		597.394	9.26072	0.177933	11	0.894252	1.87951	Pregnant	Control	100 - 38.2 - 13.1 - 10.8	20.2961	174.59	44.5668	36.4492	0	0	0	50.6915	46.0119	0	38.9624	0	0	0	60.3986	0	0	0	38.6774	0	43.6736	0	0	52.6209	0	0	0	0	0	0	0	0	0	0	0
14.62_813.4606m/z	LMPR0106150009	C42H68O15	http://www.lipidmaps.org/data/LMSDRecord.php?LMID=LMPR0106150009	bayogenin 3-O-cellobioside		813.461	14.6174	0.625917	1	2.902e-05	392.563	Pregnant	Control	100 - 55.2 - 37.4 - 16 - 3.62	729.219	184.71	0	0	0	0	0	10.3155	0	0	0.105038	0	21.7376	0	0	0	0	0	0	0	0	0	0	0.645787	28.412	0	0	0	0	0	0	0	0	0	26.5686
13.94_813.4620m/z	LMPR0106150009	C42H68O15	http://www.lipidmaps.org/data/LMSDRecord.php?LMID=LMPR0106150009	bayogenin 3-O-cellobioside		813.462	13.9414	0.22075	1	9.03293e-07	17044.4	Pregnant	Control	100 - 46.2 - 14.6	203.571	207.27	0	0	0	0	0	0	0	0	0	0	0	0	0	0	0	0	0	0	0	0	0	0	0	0	0	0	0	0	0	0	0	0	0
14.25_815.4191m/z	LMPR0106150006	C42H64O14	http://www.lipidmaps.org/data/LMSDRecord.php?LMID=LMPR0106150006	gypsogenin 3-O-rhamnosylglucosiduronic acid		815.419	14.2473	0.313033	1	1.70837e-06	Infinity	Pregnant	Control	100 - 56.7 - 36.3	116.434	183.64	0	0	0	0	0	0	0	0	0	0	0	0	0	0	0	0	0	0	0	0	0	0	0	0	0	0	0	0	0	0	0	0	0
13.63_815.4175m/z	LMPR0106150006	C42H64O14	http://www.lipidmaps.org/data/LMSDRecord.php?LMID=LMPR0106150006	gypsogenin 3-O-rhamnosylglucosiduronic acid		815.418	13.6286	0.192167	1	5.29706e-07	Infinity	Pregnant	Control	100 - 63.7 - 20.6	50.2451	178.83	0	0	0	0	0	0	0	0	0	0	0	0	0	0	0	0	0	0	0	0	0	0	0	0	0	0	0	0	0	0	0	0	0
14.02_457.3670m/z	LMPR0106150004	C30H48O3	http://www.lipidmaps.org/data/LMSDRecord.php?LMID=LMPR0106150004	oleanolic acid		457.367	14.02	0.27075	13	1.01058e-06	1.39401	Pregnant	Control	100 - 39.8 - 11.7	7.73987	149	0.0555012	0	0	11.4908	0	0	0	0	0.14545	0	0	0	0	0	0	0	0.0116393	0	0.356025	0	20.5534	0.375261	0	0	0	0	0	0	0	0	0	0	0
13.48_457.3675m/z	LMPR0106150004	C30H48O3	http://www.lipidmaps.org/data/LMSDRecord.php?LMID=LMPR0106150004	oleanolic acid		457.367	13.4793	0.192167	11	0.64358	2.70525	Control	Pregnant	100 - 34.9 - 7.1 - 0.332	43.371	103.19	143.81	150.83	0	0	0	142.887	157.01	13.445	284.148	0	13.5176	0	166.348	0	0	0	140.322	0	157.273	0	7.6441	168.37	0	0	20.2861	0	0	7.30416	0	27.5973	0	13.5762	9.63781
12.54_457.3657m/z	LMPR0106150004	C30H48O3	http://www.lipidmaps.org/data/LMSDRecord.php?LMID=LMPR0106150004	oleanolic acid		457.366	12.5405	0.135017	13	0.462087	1.04307	Control	Pregnant	100 - 56.1	5.12218	137.8	13.4358	14.6315	2.60471	7.74759	11.7982	4.48472	11.9906	0	21.2206	0	14.0599	0	16.1947	0	0	0	13.784	0	15.6163	0	0	16.5302	20.2587	0	0	0	0	0	0	0	0	0	0
16.26_633.3966m/z	LMPR0106150003	C36H56O9	http://www.lipidmaps.org/data/LMSDRecord.php?LMID=LMPR0106150003	oleanolic acid 3-O-beta-D-glucosiduronic acid		633.397	16.2605	0.5694	2	0	30.0605	Pregnant	Control	100 - 46.4 - 65.1	88.6339	141.85	0.148439	0.399084	0	0.0761576	0	0	0	0	0.199252	0	22.1105	0.874474	0	0	0.616599	2.56659	0	0	0.00424811	0	0	0	0	0	17.3209	0	2.5417	4.87234	0	0	0	4.22152	0
1.34_391.2122m/z	LMPR0106110001	C22H30O6	http://www.lipidmaps.org/data/LMSDRecord.php?LMID=LMPR0106110001	Neoquassin		391.212	1.33642	0.0564333	2	0.220762	1.31524	Control	Pregnant	61.4 - 70.8 - 100	2.50033	423.69	2.54507	2.56245	0	2.35421	0	0	2.74574	0	2.88607	0	0	0	2.66752	0	0	0	4.72801	0	3.98185	0	0	4.16452	0	0	0	0	0	0	3.68218	0	0	0	0
0.82_391.2112m/z	LMPR0106110001	C22H30O6	http://www.lipidmaps.org/data/LMSDRecord.php?LMID=LMPR0106110001	Neoquassin		391.211	0.824167	0.0993167	2	0.378367	6.4157	Control	Pregnant	100 - 38 - 54.7	29.6111	122.22	121.076	143.663	0	1.0513	0	0.427585	168.571	0	125.71	0	0	0.0308488	110.802	6.86026	0.0185816	0	121.353	0	147.533	0	0	127.355	0	0	0	0	0	0	0	0	0	0.7656	0
0.88_721.2708m/z	LMPR0106100002	C35H44O16	http://www.lipidmaps.org/data/LMSDRecord.php?LMID=LMPR0106100002	3-Acetyl-1-tigloylazadirachtinin		721.271	0.880617	0.0714333	2	0.85151	1.00068	Control	Pregnant	100	0.546893	501.05	0	0	0	0	0	6.98463	0	0	0	0	0	0	0	0	0	0	0	0	0	0	0	0	0	0	0	0	0	0	0	0	0	0	0
2.01_517.3507m/z	LMPR0106040001	C31H48O6	http://www.lipidmaps.org/data/LMSDRecord.php?LMID=LMPR0106040001	(-)-Fusidic acid		517.351	2.00507	0.291517	1	0.000338637	2.50264	Control	Pregnant	100 - 51.5	34.1689	80.19	90.1139	130.662	0	0	0	0	164.122	0	179.44	0	0	0	112.18	0	0	0	128.437	0	157.05	0	0	111.769	0	0	0	0	0	0	0	0	0	0	0
3.56_389.3054m/z	LMPR0105060002	C25H40O3	http://www.lipidmaps.org/data/LMSDRecord.php?LMID=LMPR0105060002	(+)-Desoxyscalarin		389.305	3.56257	0.142167	4	0.0212616	6.47754	Control	Pregnant	100 - 28.2	3.37283	175.44	8.07341	13.1828	0	0	0	0	17.8563	11.6863	16.6221	0	0	0	11.4527	0	0	0	11.4068	0	20.1798	0	0	12.5307	0	0	0	0	0	0	0	0	0	0	0
1.83_437.2888m/z	LMPR0105040002	C25H40O6	http://www.lipidmaps.org/data/LMSDRecord.php?LMID=LMPR0105040002	(-)-Salvisyriacolide		437.289	1.8272	0.113583	1	0.2391	9.70235	Control	Pregnant	100 - 20.8	3.94499	142.33	1.63765	2.26748	0	0	0	0	6.54727	0	3.24779	0	0	0	2.654	0	0	0	3.20828	0	2.75651	0	0	2.07581	0	0	0	0	0	0	0	0	0	0	0
0.31_541.2480m/z	LMPR0105010014	C25H44O7P2	http://www.lipidmaps.org/data/LMSDRecord.php?LMID=LMPR0105010014	all-trans-pentaprenyl diphosphate		541.248	0.311967	0.05715	1	0.343815	Infinity	Pregnant	Control	100 - 16.4	2.56624	728.01	0	0	0	0	0	0	0	0	0	0	0	0	0	0	0	0	0	0	0	0	0	0	0	0	0	0	0	0	0	0	0	0	0
15.71_369.3483m/z	LMPR0105010009	C25H46	http://www.lipidmaps.org/data/LMSDRecord.php?LMID=LMPR0105010009	C25:3 Highly branched isoprenoid C		369.348	15.7133	0.277183	5	0.00560864	2.00152	Pregnant	Control	100 - 30.7 - 0.757	42.8663	101.72	25.7855	97.7369	0.443311	0	0	157.116	61.7022	11.8003	38.1189	0	0	0	40.6695	0	0	0	80.6456	16.4987	23.7722	0	0	26.082	0	0	0	0	0	82.0173	0	0	0	0	0
14.93_369.3493m/z	LMPR0105010009	C25H46	http://www.lipidmaps.org/data/LMSDRecord.php?LMID=LMPR0105010009	C25:3 Highly branched isoprenoid C		369.349	14.9303	0.661583	5	0.793709	1.40032	Pregnant	Control	100 - 30.2 - 1.73	94.6233	98.02	100.164	212.058	4.45455	13.0697	4.23864	437.768	143.367	1.1622	86.0569	21.2388	11.8008	11.5291	118.406	9.3178	14.0222	17.9523	242.233	34.7448	73.3001	17.9033	27.8832	148.022	15.8769	14.4881	15.5678	2.44376	8.81633	376.357	0.331959	0.455347	1.75007	0.0122806	2.08373
2.26_617.4053m/z	LMPR0104330002	C36H56O8	http://www.lipidmaps.org/data/LMSDRecord.php?LMID=LMPR0104330002	phorbol 13-acetate 12-myristate		617.405	2.26087	0.241517	1	0.255618	1.20777	Control	Pregnant	100 - 60 - 49.9 - 23.7 - 17.9	101.169	49.85	268.719	336	64.8637	30.9578	60.1686	11.4932	418.51	32.2172	323.905	11.7285	10.0056	26.9162	309.353	0	17.9393	80.1714	304.163	0	360.104	9.09259	9.93718	283.649	47.5764	26.6028	50.6968	53.9995	34.8168	9.02986	22.5623	43.5078	54.9758	48.4149	27.9818
0.53_639.3844m/z	LMPR0104330002	C36H56O8	http://www.lipidmaps.org/data/LMSDRecord.php?LMID=LMPR0104330002	phorbol 13-acetate 12-myristate		639.384	0.532	0.120717	1	0.076982	1.14984	Pregnant	Control	59.9 - 100 - 67.4	15.119	235.8	159.93	0	0	0	0	112.044	69.7651	0	31.6927	0	0	0	0	0	0	0	0.621815	0	1.26079	0	0	1.11818	0	0	0	0	0	128.769	0	0	0	0	0
1.15_465.2653m/z	LMPR0104310004	C29H36O5	http://www.lipidmaps.org/data/LMSDRecord.php?LMID=LMPR0104310004	(-)-Jolkinol B		465.265	1.1514	0.0571833	1	4.87261e-06	2.43606	Pregnant	Control	100 - 23.4	5.81877	111.44	6.77832	8.23668	0	0	0	0	10.8758	0	10.762	0	0	0	8.45697	0	0	0	11.9273	0	3.77196	0	0	10.7246	0	0	0	0	0	0	0	0	0	0	0
1.88_607.2532m/z	LMPR0104300001	C32H40O10	http://www.lipidmaps.org/data/LMSDRecord.php?LMID=LMPR0104300001	Pubescenol		607.253	1.88363	0.0778667	1	0.0419547	Infinity	Pregnant	Control	100 - 9.04	0.99202	394.9	0	0	0	0	0	0	0	0	0	0	0	0	0	0	0	0	0	0	0	0	0	0	0	0	0	0	0	0	0	0	0	0	0
11.49_577.2161m/z	LMPR0104230003	C28H39ClO9	http://www.lipidmaps.org/data/LMSDRecord.php?LMID=LMPR0104230003	(-)-Solenolide A		577.216	11.4947	0.0993	1	0.0323156	4.88093	Pregnant	Control	100 - 40	3.73984	422.68	5.18939	0	0	0	0	0	0	0	0.176945	0	0	0	0	0	0	0	0	0	0	0	0	0	0	0	0	0	0	0	0	0	0	0	0
1.76_476.3115n	LMPR0104210004	C28H44O6	http://www.lipidmaps.org/data/LMSDRecord.php?LMID=LMPR0104210004	(-)-Asbestinine 2	476.311	477.319	1.7629	0.192167	1	0.012157	6.03769	Control	Pregnant	100 - 32.9 - 1.98	66.8649	75.16	142.49	363.305	0	0	0	0	392.191	0	290.733	0	0	0	146.765	0	0	0	294.808	0	289.632	0	0	205.207	18.3946	0	14.7997	0	0	0	0	0	0	19.1497	0
1.56_477.3188m/z	LMPR0104210004	C28H44O6	http://www.lipidmaps.org/data/LMSDRecord.php?LMID=LMPR0104210004	(-)-Asbestinine 2		477.319	1.5636	0.1993	6	0.0335014	7.06955	Control	Pregnant	100 - 33.3	57.6249	73	182.214	264.886	0	0	0	2.50442	290.064	0	225.168	0	0	0	188.103	0	0	0	235.491	0	272.594	0	0	199.365	0	0	0	0	0	5.28591	0	0	0	0	0
10.75_273.2577m/z	LMPR0104190002	C20H32	http://www.lipidmaps.org/data/LMSDRecord.php?LMID=LMPR0104190002	Cembrene		273.258	10.7474	0.142167	50	8.59313e-14	7.27169	Pregnant	Control	100 - 75.5	9.23395	103.71	0	0	0	0	0	1.88278	0	0	0	0	0	0	0	0	0	0	0	0	0	0	0	0	0	0	0	0	0	0	0	0	0	0	0
10.12_273.2576m/z	LMPR0104190002	C20H32	http://www.lipidmaps.org/data/LMSDRecord.php?LMID=LMPR0104190002	Cembrene		273.258	10.1215	0.1493	50	2.19719e-06	3.91528	Pregnant	Control	100 - 45.9	9.56517	102.7	7.75183	5.4883	0	0	0	0	4.26374	0	7.21635	0	0	0	7.73955	0	0	0	15.6293	0	1.56012	0	0	9.68623	0	0	0	0	0	0	0	0	0	0	0
9.14_693.3624m/z	LMPR0104170018	C20H26O5	http://www.lipidmaps.org/data/LMSDRecord.php?LMID=LMPR0104170018	Gibberellin A24		693.362	9.13993	0.142917	2	0.000130321	Infinity	Pregnant	Control	100 - 40.4 - 11.9	42.1661	409.77	0	0	0	0	0	0	0	0	0	0	0	0	0	0	0	0	0	0	0	0	0	0	0	0	0	0	0	0	0	0	0	0	0
7.30_845.6115m/z	LMPR0104150003	C25H42O5	http://www.lipidmaps.org/data/LMSDRecord.php?LMID=LMPR0104150003	19-(3-methyl-butanoyloxy)-villanovane-13alpha,17-diol		845.611	7.29748	0.568633	1	0.154193	1.8554	Control	Pregnant	100 - 67.8 - 25.9	38.8536	96.72	63.0802	72.6949	16.8055	0	0	6.37112	95.0762	18.5252	112.41	0	12.986	35.1679	72.3969	9.71968	22.0722	0	69.2939	0	98.333	0	0	78.1809	0	0	0	0	0	0	0	0	32.5913	81.3315	0
6.98_845.6117m/z	LMPR0104150003	C25H42O5	http://www.lipidmaps.org/data/LMSDRecord.php?LMID=LMPR0104150003	19-(3-methyl-butanoyloxy)-villanovane-13alpha,17-diol		845.612	6.98455	0.4558	1	0.0601767	1.2632	Control	Pregnant	100 - 61.5 - 33.1 - 13.6	104.856	143.53	262.23	319.413	0	9.51355	17.7607	36.6665	381.565	29.8907	453.595	0	0	16.516	315.476	28.1205	35.7392	40.5168	313.565	0	424.716	0	26.6554	326.231	0	25.6976	0	0	0	10.213	0	2.60658	0	0	0
4.52_423.3110m/z	LMPR0104150003	C25H42O5	http://www.lipidmaps.org/data/LMSDRecord.php?LMID=LMPR0104150003	19-(3-methyl-butanoyloxy)-villanovane-13alpha,17-diol		423.311	4.51632	0.127883	1	0.74828	1.86791	Control	Pregnant	100 - 25.2	2.88563	171.69	11.5241	18.2326	0	0.00169111	0	0	20.4707	0	22.4561	0	0	0	10.8229	0	1.91703	0	7.92768	0	11.1064	0	0	5.80093	0	0	0	0	0	0	0	0	0	0	0
4.27_423.3110m/z	LMPR0104150003	C25H42O5	http://www.lipidmaps.org/data/LMSDRecord.php?LMID=LMPR0104150003	19-(3-methyl-butanoyloxy)-villanovane-13alpha,17-diol		423.311	4.27415	0.192167	1	0.142842	1.77717	Control	Pregnant	100 - 35.3 - 8.97	10.4351	117.44	29.9997	39.8486	14.2956	6.3265	0.0814526	0	47.678	0	54.9936	0.0114901	0.51985	0	34.067	0	0.107154	0	35.7042	0.844236	46.4692	0	0	35.2801	0	9.15558	0	0.11842	0	6.23078	0.0592188	0	0	0	0
2.18_423.3089m/z	LMPR0104150003	C25H42O5	http://www.lipidmaps.org/data/LMSDRecord.php?LMID=LMPR0104150003	19-(3-methyl-butanoyloxy)-villanovane-13alpha,17-diol		423.309	2.17585	0.120783	1	0.0103617	3.31193	Control	Pregnant	100 - 30 - 13.7 - 4.02	34.7405	170.93	168.807	55.44	7.74362	0.0974458	0.0181971	0	101.054	0	82.3211	0	10.7428	0.328675	49.4984	0.811919	0	0	40.8619	0	94.8694	0.821836	0	31.4903	0	0	0	0	0	0	0	0	0	0.0230164	0
1.18_445.2920m/z	LMPR0104150003	C25H42O5	http://www.lipidmaps.org/data/LMSDRecord.php?LMID=LMPR0104150003	19-(3-methyl-butanoyloxy)-villanovane-13alpha,17-diol		445.292	1.17997	0.0142833	1	0.697337	1.04749	Pregnant	Control	51 - 100	0.544308	198.71	2.02017	2.7827	0	0	0	0	2.55871	0	2.51549	0	0	0	2.02996	0	0	0	0.271644	0	0.539964	0	0	2.79627	0	0	0	0	0	0	0	0	0	0	0
3.72_439.3074m/z	LMPR0104150002	C25H42O6	http://www.lipidmaps.org/data/LMSDRecord.php?LMID=LMPR0104150002	3beta-(3-methyl-butanoyloxy)-villanovane-13alpha,17-diol		439.307	3.71902	0.0493	1	5.47285e-06	34.9689	Pregnant	Control	100 - 23.9	4.81827	504.63	0.163977	0	0	0	0	0	0.021134	0	0.0697884	0	0	0	0.0974702	0	0	0	0.0394074	0	0.169743	0	0	0.000482017	0	0	0	0	0	0	0	0	0	0	0
1.29_439.3058m/z	LMPR0104150002	C25H42O6	http://www.lipidmaps.org/data/LMSDRecord.php?LMID=LMPR0104150002	3beta-(3-methyl-butanoyloxy)-villanovane-13alpha,17-diol		439.306	1.29355	0.15645	1	0.000333609	1.49728	Control	Pregnant	100 - 20.9	12.4141	101.72	39.5459	62.75	0	0	0	0	58.0581	0	76.2862	0	0	0	37.8027	0	0	0	47.3144	0	61.2298	0	0	33.3413	0	0	0	0	0	0	0	0	20.3239	0	0
0.67_275.1628m/z	LMPR0104120002	C17H22O3	http://www.lipidmaps.org/data/LMSDRecord.php?LMID=LMPR0104120002	podocarpic acid		275.163	0.674867	0.120733	4	0.304655	2.06071	Control	Pregnant	91.3 - 100 - 83	13.8252	185.21	53.073	67.0641	0	0	0	0	70.0342	0	64.9023	0	0	0	55.3535	0	0	0	59.8538	0	60.5856	0	0	56.7593	0	0	0	0	0	0	0	0	0	0	0
5.05_411.2387m/z	LMPR0104030004	C22H34O7	http://www.lipidmaps.org/data/LMSDRecord.php?LMID=LMPR0104030004	forskolin		411.239	5.04925	0.1993	1	0.000633591	100.004	Pregnant	Control	100 - 32.5	35.0807	200.28	0	0	0	16.838	0	0	0	0	0	0	0	0	0	0	0	0	0	0	0	0	0	0	0	0	0	0	0	0	0	0	0	0	0
4.76_411.2394m/z	LMPR0104030004	C22H34O7	http://www.lipidmaps.org/data/LMSDRecord.php?LMID=LMPR0104030004	forskolin		411.239	4.75778	0.2493	1	0.000300873	Infinity	Pregnant	Control	100 - 26.1	5.36597	243.41	0	0	0	0	0	0	0	0	0	0	0	0	0	0	0	0	0	0	0	0	0	0	0	0	0	0	0	0	0	0	0	0	0
8.18_657.6060m/z	LMPR0104010015	C20H40O3	http://www.lipidmaps.org/data/LMSDRecord.php?LMID=LMPR0104010015	(2S)-2-hydroxyphytanic acid		657.606	8.17973	0.1708	6	1.23202e-08	129.47	Pregnant	Control	100 - 8.84	26.1226	180.3	0	0.368584	0	0	0	0	0	0	0.434445	0	0	0	0	0	0	0	0	0	0.00790413	0	0	2.8065	0	0	0	0	0	0	0	0	0	0	0
2.40_351.2857m/z	LMPR0104010015	C20H40O3	http://www.lipidmaps.org/data/LMSDRecord.php?LMID=LMPR0104010015	(2S)-2-hydroxyphytanic acid		351.286	2.40303	0.0993	6	0.0820466	9.02141	Control	Pregnant	100 - 19	0.899403	398.58	0.351962	0	0	0	0	0	3.5533	0	1.43465	0	0	0	0	0	0	0	0	0	0	0	0	0.581886	0	0	0	0	0	0	0	0	0	0	0
10.99_657.6027m/z	LMPR0104010015	C20H40O3	http://www.lipidmaps.org/data/LMSDRecord.php?LMID=LMPR0104010015	(2S)-2-hydroxyphytanic acid		657.603	10.9896	0.170733	6	0.00588637	1.28267	Pregnant	Control	26.9 - 100 - 32.4	9.14162	149.7	51.8705	34.8923	0	0	0	0	15.4938	0	34.7025	0	0	0	29.6546	0	0	0	35.846	0	24.4383	0	0	13.4436	0	0	0	0	0	0	0	0.73409	0	0	0
1.56_367.2823m/z	LMPR0104010014	C20H40O4	http://www.lipidmaps.org/data/LMSDRecord.php?LMID=LMPR0104010014	Phytophthora mating hormone alpha1		367.282	1.55645	0.177867	3	0.137352	3.24771	Control	Pregnant	100 - 28.8	14.3303	133.01	50.4961	70.1938	0	0	0	2.6016	72.4174	0	66.8846	0	0	0	53.7198	0	0	0	57.5843	0	61.3632	0	0	45.2112	0	0	0	0	0	9.5506	0	0	0	0	0
1.28_367.2812m/z	LMPR0104010014	C20H40O4	http://www.lipidmaps.org/data/LMSDRecord.php?LMID=LMPR0104010014	Phytophthora mating hormone alpha1		367.281	1.27927	0.135733	3	0.0694643	2.81699	Control	Pregnant	100 - 34.4 - 61.8	21.9526	180.31	83.0212	92.6377	0	0	0	0.297329	99.6513	0	74.8733	0	0	0	71.0358	0	0	0	68.3877	0	98.9603	0	0	65.6301	0	0	0	0	0	0	0	0	0	0	0
0.48_689.5925m/z	LMPR0104010014	C20H40O4	http://www.lipidmaps.org/data/LMSDRecord.php?LMID=LMPR0104010014	Phytophthora mating hormone alpha1		689.592	0.475567	0.0642833	3	0.253878	17.4683	Pregnant	Control	100	1.44542	558.51	0	0	0	0	0	0	0	0	0	0	0	0	0	0	0	0	0	0	0	0	0	0	0	0	0	0	0	0	0	0	0	0	0
8.00_505.3511m/z	LMPR0103820001	C15H24O3	http://www.lipidmaps.org/data/LMSDRecord.php?LMID=LMPR0103820001	Dendrobane A		505.351	8.00185	0.192167	3	1.78857e-13	87.0041	Pregnant	Control	100 - 38.1 - 7.47	35.3354	583.59	0.525317	0	0	0	0	0	0	0	0.00565814	0	0	0	0.0616142	0	0	0	0	0	0	0	0	0	0	0	0	0	0	0	0	0	0	0	0
3.09_253.1793m/z	LMPR0103820001	C15H24O3	http://www.lipidmaps.org/data/LMSDRecord.php?LMID=LMPR0103820001	Dendrobane A		253.179	3.09312	0.0785667	3	0.190548	2.43704	Pregnant	Control	100 - 57.1	1.7662	464.41	0	0	0	0	0	0	0.0397583	0	0.197898	0	0	0	0.246672	0	0	0	0	0	0	0	0	0.200421	0	0	0	0	0	0	0	0	0	0	0
2.72_505.3502m/z	LMPR0103820001	C15H24O3	http://www.lipidmaps.org/data/LMSDRecord.php?LMID=LMPR0103820001	Dendrobane A		505.35	2.71593	0.25645	3	8.10167e-07	1.1265	Control	Pregnant	100 - 43.7	55.7815	99.68	189.521	221.259	0	0	0	48.7452	265.85	0	211.457	0	0	0	188.983	0	0	0	195.708	0	240.234	0	0	210.433	0	0	0	0	0	34.5883	0	0	0	0	0
2.52_253.1799m/z	LMPR0103820001	C15H24O3	http://www.lipidmaps.org/data/LMSDRecord.php?LMID=LMPR0103820001	Dendrobane A		253.18	2.51733	0.135017	3	0.498607	4.09198	Control	Pregnant	100 - 17 - 0.271	7.44695	189.03	31.1133	44.708	0	0	0	4.46507	57.2	0	48.7744	0	0	0	21.5339	0	0	0	29.1838	0	42.2676	0	0	20.8584	0	0	0	0	0	0	0	0	0	0	0
2.28_505.3502m/z	LMPR0103820001	C15H24O3	http://www.lipidmaps.org/data/LMSDRecord.php?LMID=LMPR0103820001	Dendrobane A		505.35	2.27517	0.1	3	3.25256e-05	1.28342	Control	Pregnant	100 - 18.5	12.3593	83.71	24.5499	76.8418	0	0	0	0	51.1703	0	59.1291	0	0	0	24.4203	0	0	0	49.8234	0	42.2713	0	0	22.9815	0	0	0	0	5.7249	0	19.7515	0	0	0	0
11.52_281.1377m/z	LMPR0103730002	C15H20O5	http://www.lipidmaps.org/data/LMSDRecord.php?LMID=LMPR0103730002	(+)-Hirusten-12-oic acid		281.138	11.5161	0.120733	2	0.548846	2.33566	Pregnant	Control	100 - 16.2	3.17316	233.79	5.98202	0	0	0	0	3.92016	0	0	0.509134	0.82016	0.957779	0	0	0	0	0	0	0.020435	0	0	0	0	0	3.20515	0	0	0.328537	13.7229	0	0	0	0	0
8.96_219.1741m/z	LMPR0103650001	C15H22O	http://www.lipidmaps.org/data/LMSDRecord.php?LMID=LMPR0103650001	(-)-Solavetivone		219.174	8.96205	0.100017	13	0.437235	1.85867	Control	Pregnant	100 - 10.4	1.71857	201.68	4.67229	6.05358	0	0	0	2.01107	9.44212	0	17.6661	0	0	0	3.53341	0	0	0	4.68005	0	5.00658	0	0	6.57131	0	0	0	0	0	7.12328	0	0	0	0	0
1.16_219.1738m/z	LMPR0103650001	C15H22O	http://www.lipidmaps.org/data/LMSDRecord.php?LMID=LMPR0103650001	(-)-Solavetivone		219.174	1.15853	0.0993333	13	0.950189	2.42634	Control	Pregnant	100 - 13.4	4.43252	128.41	20.9755	21.5449	0	0	0	0	22.0768	0	17.7857	0	0	0	11.9156	0	0	0	19.2732	0	18.084	0	0	11.672	0	0	0	0	0	0	0	0	0	0	0
0.36_289.1412m/z	LMPR0103620003	C15H22O4	http://www.lipidmaps.org/data/LMSDRecord.php?LMID=LMPR0103620003	(+)-Blennin D		289.141	0.361267	0.0993	1	0.225108	Infinity	Pregnant	Control	100 - 10.2	10.9272	720.43	0	0	0	0	0	0	0	0	0	0	0	0	0	0	0	0	0	0	0	0	0	0	0	0	0	0	0	0	0	0	0	0	0
0.25_289.1423m/z	LMPR0103620003	C15H22O4	http://www.lipidmaps.org/data/LMSDRecord.php?LMID=LMPR0103620003	(+)-Blennin D		289.142	0.254817	0.0928667	1	0.220653	1214.98	Pregnant	Control	100 - 9.57	18.5514	692.44	0	0	0	0	0	0	0	0	0	0	0	0	0	0	0	0	0	0.732906	0	0	0	0	0	0	0	0	0	0	0	0	0	0	0
0.18_289.1411m/z	LMPR0103620003	C15H22O4	http://www.lipidmaps.org/data/LMSDRecord.php?LMID=LMPR0103620003	(+)-Blennin D		289.141	0.184083	0.0493	1	0.343815	Infinity	Pregnant	Control	100 - 10.2	20.5918	728.01	0	0	0	0	0	0	0	0	0	0	0	0	0	0	0	0	0	0	0	0	0	0	0	0	0	0	0	0	0	0	0	0	0
0.70_293.1020m/z	LMPR0103540001	C15H16O6	http://www.lipidmaps.org/data/LMSDRecord.php?LMID=LMPR0103540001	(-)-Picrotoxinin		293.102	0.702733	0.0921667	1	0.350801	3.81406	Pregnant	Control	100 - 14.3	4.66032	514.79	0	47.1086	0	0	0	0	0	0	0	0	0	0	0	0	0	0	0	0	0	0	0	9.4563	0	0	0	0	0	0	0	0	0	0	0
1.71_275.2373m/z	LMPR0103500013	C19H30O	http://www.lipidmaps.org/data/LMSDRecord.php?LMID=LMPR0103500013	4,5-(methanoxy-2-methylethano)isolongifol-4-ene		275.237	1.70575	0.1136	4	0.0011013	13.8906	Control	Pregnant	100 - 6.42	1.65434	178.74	5.9339	5.83642	0	0	0	0	8.32237	0	6.04427	0	0	0	6.07004	0	0	0	5.55019	0	6.8343	0	0	7.66558	0	0	0	0	0	0	0	0	0	0	0
1.73_283.2042m/z	LMPR0103500012	C18H28O	http://www.lipidmaps.org/data/LMSDRecord.php?LMID=LMPR0103500012	4,5-(methanoxyethano)isolongifol-4-ene		283.204	1.72718	0.0993	3	0.958745	2.81715	Control	Pregnant	100 - 20.1	0.648678	492.91	0	1.31645	0	0	0	0	0	0	0.41491	0	0	0	0	0	0	0	0.0614673	0	0.0227357	0	0	0	0	0	0	0	0	0	0	0	0	0	0
1.20_283.2036m/z	LMPR0103500012	C18H28O	http://www.lipidmaps.org/data/LMSDRecord.php?LMID=LMPR0103500012	4,5-(methanoxyethano)isolongifol-4-ene		283.204	1.2007	0.163633	3	0.359819	2.81612	Control	Pregnant	100 - 22 - 41	15.4673	107.59	47.7031	56.6302	0	0	11.6074	0	65.7412	0	57.4846	0	0	0	46.6479	0	0	0	53.2568	0	85.9314	0	0	46.5678	0	17.7961	0	0	0	0	0	0	0	0	0
1.29_263.2369m/z	LMPR0103500003	C18H30O	http://www.lipidmaps.org/data/LMSDRecord.php?LMID=LMPR0103500003	5-(1-hydroxypropan-2-yl)isolongifol-5-ene		263.237	1.29355	0.0857333	6	0.0540636	1.31225	Control	Pregnant	100 - 5.3	3.7847	98.06	10.3223	9.00927	0	0	0	0	17.1026	0	7.53219	0	0	0.0544576	14.7073	0	0	16.5388	13.3449	0	12.5473	0	0	9.84184	8.22411	0	0	0	0	0	0	0	0	0	0
2.71_217.1947m/z	LMPR0103490003	C16H24	http://www.lipidmaps.org/data/LMSDRecord.php?LMID=LMPR0103490003	(+)-Vulgraon B		217.195	2.70878	0.106433	1	0.000385251	40.8033	Control	Pregnant	100 - 4.02	1.21292	189.74	4.97344	5.73118	0	0	0	0	6.83464	0	6.1686	0	0	0	5.57385	0	0	0	5.22195	0	6.40532	0	0	4.81129	0	0	0	0	0	0	0	0	0	0	0
0.80_285.1092m/z	LMPR0103420001	C15H18O4	http://www.lipidmaps.org/data/LMSDRecord.php?LMID=LMPR0103420001	Parthenin		285.109	0.80275	0.192167	2	1.11022e-16	1.06273	Pregnant	Control	100 - 21 - 1.4	22.918	257.74	4.23704	4.72113	0	0	0	0	8.1959	0	6.07782	0	0	0	4.33224	0	0	0	2.93778	0	2.21177	0	0	2.99602	0	0	0	0	0	0	0	0	0	0	0
3.78_651.3406m/z	LMPR0103410001	C34H50O12	http://www.lipidmaps.org/data/LMSDRecord.php?LMID=LMPR0103410001	Thapsigargin		651.341	3.77617	0.121433	1	0.0155106	10.412	Pregnant	Control	100 - 59.4	3.98545	367.36	0	0	0	0	0	0	3.22524e-05	0	0	0	0	0	0.00530242	0	0	0	0.00795076	0	0.348182	17.9628	0	0	0	0	0	0	0	0	0	0	0	0	0
0.77_351.1804m/z	LMPR0103090013	C19H26O6	http://www.lipidmaps.org/data/LMSDRecord.php?LMID=LMPR0103090013	alatolide		351.18	0.767033	0.199317	2	0.00640204	1.98674	Control	Pregnant	100 - 10.2	30.8062	98.94	117.374	138.077	0	0	0	1.832	158.39	0	150.558	0	0	0	128.632	0	0	0	131.364	0	137.826	0	0	138.507	0	0	0	0	0	0	0	0	0	0	0
15.66_189.0885m/z	LMPR0102120030	C10H14O2	http://www.lipidmaps.org/data/LMSDRecord.php?LMID=LMPR0102120030	bornane-2,3-dione		189.088	15.6633	0.0285833	15	1.53683e-11	8.01003	Control	Pregnant	100 - 4.74	13.6941	83.86	0.670641	0.5645	10.1587	13.02	16.6282	3.44896	0.253971	33.6325	0.173998	17.8324	5.15128	40.427	0.198396	19.7718	20.6949	20.6139	0.109234	37.8831	0.891306	20.138	12.6879	0.827182	21.3756	28.1236	13.2029	8.62172	18.1556	9.96436	19.6723	22.1109	13.4797	41.7537	18.0873
9.61_369.1163m/z	LMPR0102070036	C15H22O9	http://www.lipidmaps.org/data/LMSDRecord.php?LMID=LMPR0102070036	Deutzioside		369.116	9.60933	0.1636	2	0.718252	2.12541	Pregnant	Control	100 - 31 - 45.5	5.89158	359.44	19.9608	0	0	0	0	18.3153	0	0	3.96235	0	0	0	0	0	0	0	0	0	0	0	0	0	0	0	0	0	0	0	0	0	0	0	0
10.61_369.1168m/z	LMPR0102070036	C15H22O9	http://www.lipidmaps.org/data/LMSDRecord.php?LMID=LMPR0102070036	Deutzioside		369.117	10.6052	0.10715	2	0.613968	2.57342	Pregnant	Control	100 - 28.4	4.42798	340.25	12.9461	0	0	0	0	13.7037	0.343626	0	2.91182	0	0	0	0	0	0	0	0	0	0	0	0	0	0	0	0	0	0	0	0	0	0	0	0
1.19_813.3045m/z	LMPR0102070028	C17H26O11	http://www.lipidmaps.org/data/LMSDRecord.php?LMID=LMPR0102070028	10-Hydroxyloganin		813.305	1.18712	0.170767	1	0.265302	1154.56	Pregnant	Control	100 - 53.7 - 6.07	9.89181	692.82	0	0	0	0	0	0	0	0	0.411246	0	0	0	0	0	0	0	0	0	0	0	0	0	0	0	0	0	0	0	0	0	0	0	0
2.41_413.1420m/z	LMPR0102070001	C17H26O10	http://www.lipidmaps.org/data/LMSDRecord.php?LMID=LMPR0102070001	Loganin		413.142	2.41018	0.1636	1	0.012016	Infinity	Pregnant	Control	100 - 27.3 - 3.75	9.16287	360.58	0	0	0	0	0	0	0	0	0	0	0	0	0	0	0	0	0	0	0	0	0	0	0	0	0	0	0	0	0	0	0	0	0
0.72_303.1953m/z	LMPR0102060007	C19H26O3	http://www.lipidmaps.org/data/LMSDRecord.php?LMID=LMPR0102060007	(+)-trans-allethrin		303.195	0.717017	0.0785833	19	0.502882	2.31288	Control	Pregnant	100 - 31.8	9.22979	153.16	36.599	42.1783	0	0.115725	0	0.730849	42.1407	0	43.6015	0	0	0	37.682	0	0.215817	4.40387	34.7267	0	39.5659	0	0	48.3759	0	0	0	0	0	0.108276	0	0	0	0	0
0.79_283.1690m/z	LMPK13090041	C19H22O2	http://www.lipidmaps.org/data/LMSDRecord.php?LMID=LMPK13090041	4-Prenyldihydropinosylvin		283.169	0.78845	0.0714333	1	0.00397916	1.88943	Control	Pregnant	100 - 30.7	26.6423	91.67	92.2891	114.575	0	0	0	15.0159	141.88	0	112.982	0	0	0	87.053	0	0	0	115.903	0	113.756	0	0	116.187	0	0	0	0	0	0	0	0	0	0	0
0.55_263.1053m/z	LMPK13090026	C16H16O2	http://www.lipidmaps.org/data/LMSDRecord.php?LMID=LMPK13090026	2,5-dimethoxystilbene		263.105	0.553433	0.0778667	1	0.124463	1.92759	Pregnant	Control	100 - 8.5 - 1.12	9.23231	230.47	61.6579	12.1485	0	0	0	1.99966	15.4612	0	18.2874	0	0	0	31.9459	0	0	0	17.334	0	13.0765	0	0	12.142	0	0	0	0	0	0	0	0	0	0	0
0.55_319.1294m/z	LMPK13090014	C19H20O3	http://www.lipidmaps.org/data/LMSDRecord.php?LMID=LMPK13090014	4-Prenylresveratrol		319.129	0.553433	0.14215	1	0.00616321	2.90293	Pregnant	Control	100 - 14.7	15.0119	165.16	38.4553	17.3148	0	0	0	0	23.203	0	17.4153	0	0	0	38.0537	0	0	0	22.8248	0	17.3106	0	0	16.3884	0	0	0	0	0	0	0	0	0	0	0
0.55_453.2057m/z	LMPK13090004	C15H14O2	http://www.lipidmaps.org/data/LMSDRecord.php?LMID=LMPK13090004	4,4'-dihydroxy-alpha-methylstilbene		453.206	0.553433	0.127883	3	0.0581247	1.78128	Pregnant	Control	100 - 18.6 - 4.35 - 0.722	14.6476	321.4	15.6952	6.27262	0	0	0	18.8548	16.5059	0	28.659	0	0	0	15.709	0	0	0	11.0673	0	15.1976	0	0	6.2235	0	0	0	0	0	0	0	0	0	0	0
0.65_213.0920m/z	LMPK13090001	C14H12O2	http://www.lipidmaps.org/data/LMSDRecord.php?LMID=LMPK13090001	Pinosylvin		213.092	0.653433	0.177883	2	2.1286e-06	7.79308	Pregnant	Control	100 - 16.8 - 1.65	154.216	110.42	59.4314	111.328	9.23091	0	0	7.8833	72.1219	6.38946	62.1651	0	0	0	161.363	0	0	10.9996	87.7417	0	52.8537	0	11.9692	62.1109	0	0	0	1.60789	0	0	0	14.363	0	0	0
1.27_153.0546m/z	LMPK13010002	C8H8O3	http://www.lipidmaps.org/data/LMSDRecord.php?LMID=LMPK13010002	6-Methylsalicylic acid		153.055	1.27213	0.185033	1	0.000496458	46.1421	Control	Pregnant	100 - 6.91	1.83006	331.42	4.22465	5.64589	0	0	0	0	6.13478	0	6.81543	0	0	0	2.73232	0	0	0	4.02817	0	4.56158	0	0	2.16604	0	0	0	0	0	0	0	0	0	0	0
0.84_153.0551m/z	LMPK13010002	C8H8O3	http://www.lipidmaps.org/data/LMSDRecord.php?LMID=LMPK13010002	6-Methylsalicylic acid		153.055	0.838467	0.142167	1	0.00775781	10.3986	Control	Pregnant	100 - 4.93	3.09977	198.91	12.3489	17.4981	0	0	0	0	22.7943	0	17.7513	0	0	0	11.5688	0	0	0	11.686	0	14.2639	0	0	8.92382	0	0	0	0	0	0	0	0	0	0	0
1.33_375.0854m/z	LMPK12160005	C20H16O6	http://www.lipidmaps.org/data/LMSDRecord.php?LMID=LMPK12160005	Lupinalbin B		375.085	1.32927	0.0707167	20	0.343815	Infinity	Pregnant	Control	100 - 17.1	0.478042	728.01	0	0	0	0	0	0	0	0	0	0	0	0	0	0	0	0	0	0	0	0	0	0	0	0	0	0	0	0	0	0	0	0	0
11.33_933.2570m/z	LMPK12140696	C25H22O9	http://www.lipidmaps.org/data/LMSDRecord.php?LMID=LMPK12140696	Silymonin		933.257	11.331	0.113583	5	0.609748	159.183	Pregnant	Control	100 - 95.3 - 90.2 - 49.3	41.2368	692.82	0	0	0	0	0	0	0	0	0	0	0	0	0	0	0	0	0	0	0	0	12.4345	0	0	0	0	0	0	0	0	0	0	0	0
11.00_933.2578m/z	LMPK12140696	C25H22O9	http://www.lipidmaps.org/data/LMSDRecord.php?LMID=LMPK12140696	Silymonin		933.258	11.0038	0.2136	5	0.462167	7.36757	Pregnant	Control	99.7 - 100 - 89.1 - 48.9 - 23.3 - 7.01 - 1.08	424.326	278.22	62.3147	74.7924	0	1554.86	53.4783	28.9225	72.2047	0	39.6311	9.20791	0	0	58.4031	0	0	0	55.0471	0	61.8104	0	23.5636	59.6566	0	0	33.3752	0	0	29.3026	0	0	0	0	0
10.50_933.2555m/z	LMPK12140696	C25H22O9	http://www.lipidmaps.org/data/LMSDRecord.php?LMID=LMPK12140696	Silymonin		933.255	10.4988	0.170733	5	0.111749	Infinity	Pregnant	Control	100 - 98.3 - 87.6 - 45.9	69.975	696.23	0	0	0	0	0	0	0	0	0	0	0	0	0	0	0	0	0	0	0	0	0	0	0	0	0	0	0	0	0	0	0	0	0
0.50_709.2379m/z	LMPK12140550	C42H38O9	http://www.lipidmaps.org/data/LMSDRecord.php?LMID=LMPK12140550	Epicalyxin J		709.238	0.496983	0.05	2	0.144764	14.7897	Pregnant	Control	100	1.73901	449.72	0	0	0	0	0	0	0	0	0	0	0	0	0	0	0	0	0	0	0	0	0	0	0	0	0	0	0	0	0	0	0	0	0
1.87_441.1893m/z	LMPK12140485	C25H28O7	http://www.lipidmaps.org/data/LMSDRecord.php?LMID=LMPK12140485	Exiguaflavanone G		441.189	1.86935	0.127883	13	0.0178414	5442.52	Pregnant	Control	100 - 26.5	3.79178	330.15	0	0	0	0	0	0	0	0	0	0	0	0	0	0	0	0	0	0	0	0	0	0	0	0	0	0	0	0	0	0	0	0	0
1.69_441.1890m/z	LMPK12140485	C25H28O7	http://www.lipidmaps.org/data/LMSDRecord.php?LMID=LMPK12140485	Exiguaflavanone G		441.189	1.68503	0.199317	13	0.0190073	Infinity	Pregnant	Control	100 - 24.4	4.82767	352.39	0	0	0	0	0	0	0	0	0	0	0	0	0	0	0	0	0	0	0	0	0	0	0	0	0	0	0	0	0	0	0	0	0
0.96_441.1887m/z	LMPK12140485	C25H28O7	http://www.lipidmaps.org/data/LMSDRecord.php?LMID=LMPK12140485	Exiguaflavanone G		441.189	0.9592	0.142167	13	0.0351372	15.9896	Control	Pregnant	100 - 23 - 10.6 - 2.42	7.4239	620.51	14.5015	8.0757	0	0	0	0	0.607473	0	1.98284	0	0	0	2.35788	0	0	0	3.89297	0	2.37309	0	0	0.0618014	0	0	0	0	0	0	0	0	0	0	0
0.57_523.2697m/z	LMPK12140483	C31H38O7	http://www.lipidmaps.org/data/LMSDRecord.php?LMID=LMPK12140483	Exiguaflavanone D		523.27	0.567717	0.0993	1	0.0024227	4.63689	Pregnant	Control	100 - 23.7	9.54582	558.64	0	1.26869	0	0	0	0	3.42004	0	2.94762	0	0	0	2.27993	0	0	0	0.963079	0	2.6159	0	0	1.58941	0	0	0	0	0	0	0	0	0	0	0
1.27_407.1472m/z	LMPK12140453	C22H24O6	http://www.lipidmaps.org/data/LMSDRecord.php?LMID=LMPK12140453	5,7-Dihydroxy-3',4'-dimethoxy-5'-prenylflavanone		407.147	1.27213	0.05715	3	3.29173e-05	119.062	Pregnant	Control	100 - 29.1 - 7.12	7.27926	622.92	0	0	0	0	0	0	0	0	0	0	0	0	0	0	0	0	0	0	0	0	0	0	0	0	0	0	0	0	0	0	0	0	0
3.66_415.1752m/z	LMPK12140443	C23H26O7	http://www.lipidmaps.org/data/LMSDRecord.php?LMID=LMPK12140443	Laxiflorin		415.175	3.65543	0.10645	2	0.553652	37.8631	Control	Pregnant	100 - 24.1 - 3.86	4.66777	240.91	0	0	0	0	0	0	0	0	0	0	0	0	0	0	0	0	0	0	0	14.0291	0	0	0	0	0	0	0	0	0	0	0	0	0
3.08_415.1743m/z	LMPK12140443	C23H26O7	http://www.lipidmaps.org/data/LMSDRecord.php?LMID=LMPK12140443	Laxiflorin		415.174	3.07883	0.1637	2	0.0517111	1.97174	Control	Pregnant	100 - 22.9 - 2.88	24.5324	96.05	99.4965	80.4061	0	0	0	12.1943	113.79	0	156.874	0	0	0	78.0289	0	0	0	83.2824	0	143.592	0	0	78.8068	0	0	0	0	0	0	0	0	0	0	0
1.83_415.1742m/z	LMPK12140443	C23H26O7	http://www.lipidmaps.org/data/LMSDRecord.php?LMID=LMPK12140443	Laxiflorin		415.174	1.8272	0.09215	2	0.55319	27.4584	Control	Pregnant	100 - 23.2	1.31167	458.55	0	0	0	0	0	0	0	0	0	0	0	0	0	0	0	0	0	0	0	0	0	0	0	0	0	0	0	0	0	0	0	0	0
1.30_415.1751m/z	LMPK12140443	C23H26O7	http://www.lipidmaps.org/data/LMSDRecord.php?LMID=LMPK12140443	Laxiflorin		415.175	1.3007	0.206467	2	0.0155456	1.1791	Control	Pregnant	100 - 26.8 - 7.7 - 3.16	18.3102	248.33	35.7304	34.8591	0	0	0	1.8514	45.5674	0	43.5158	0	0	0	32.6433	0	0	0	40.0481	0	51.5846	0	0	36.4051	0	0	0	2.06119	0	0	0	0	0	0	0
1.67_603.1353m/z	LMPK12140388	C28H26O15	http://www.lipidmaps.org/data/LMSDRecord.php?LMID=LMPK12140388	(2S)-5,7,3',4'-Tetrahydroxyflavanone 7-(6-galloylglucoside)		603.135	1.67075	0.142167	1	0.299532	Infinity	Pregnant	Control	100 - 43.1 - 8.89 - 1.73	15.6997	727.35	0	0	0	0	0	0	0	0	0	0	0	0	0	0	0	0	0	0	0	0	0	0	0	0	0	0	0	0	0	0	0	0	0
1.57_603.1348m/z	LMPK12140388	C28H26O15	http://www.lipidmaps.org/data/LMSDRecord.php?LMID=LMPK12140388	(2S)-5,7,3',4'-Tetrahydroxyflavanone 7-(6-galloylglucoside)		603.135	1.57073	0.05715	43	0.336422	Infinity	Pregnant	Control	100 - 45.8 - 9.13	2.45773	727.53	0	0	0	0	0	0	0	0	0	0	0	0	0	0	0	0	0	0	0	0	0	0	0	0	0	0	0	0	0	0	0	0	0
15.27_1189.4013m/z	LMPK12140337	C28H34O14	http://www.lipidmaps.org/data/LMSDRecord.php?LMID=LMPK12140337	Didymin		1189.4	15.2718	1.42242	6	0.148733	6.0049	Control	Pregnant	84.4 - 100 - 16.7	74.2667	178.18	226.503	266.525	0	0	0	46.721	408.698	0	365.446	27.6579	0	0	167.73	0	0	33.6438	235.156	0	424.283	0	0	251.696	0	0	0	0.0224556	0	0	0	0	0	0	0
2.19_499.1569m/z	LMPK12140328	C24H28O10	http://www.lipidmaps.org/data/LMSDRecord.php?LMID=LMPK12140328	Matteucinol 7-O-glucoside		499.157	2.19015	0.0778667	1	0.000256182	113.187	Control	Pregnant	100 - 4.89	1.34856	202.91	4.69528	7.67577	0	0	0	0	7.0149	0	4.01444	0	0	0	4.51055	0	0	0	6.78258	0	5.18341	0	0	4.01753	0	0	0	0	0	0	0	0	0	0	0
0.58_497.2317m/z	LMPK12140311	C30H34O5	http://www.lipidmaps.org/data/LMSDRecord.php?LMID=LMPK12140311	Euchrenone a4		497.232	0.582	0.1143	5	0.174038	1.52404	Pregnant	Control	100 - 22.5 - 13.4 - 1.58	10.5641	282.94	16.3794	7.50947	0	0	0	4.70036	13.128	0	26.4023	0	0	0	9.64072	0	0	0	8.64031	0	10.9534	0	0	5.45208	0	0	0	0	0	0	0	0	0	0	0
1.50_641.0960m/z	LMPK12140304	C16H13ClO5	http://www.lipidmaps.org/data/LMSDRecord.php?LMID=LMPK12140304	8-Chloro-5,7,4'-trihydroxy-3-C-methylflavanone		641.096	1.50002	0.10645	1	0.199366	8.69897	Pregnant	Control	100 - 14.9	3.56792	555.85	0	0	0	0	0	0	0	0	3.04753	0	0	0	0	0	0	0	0	0	0	0	0	0	0	0	0	0	0	0	0	0	0	0	0
9.61_503.1919m/z	LMPK12140229	C26H30O10	http://www.lipidmaps.org/data/LMSDRecord.php?LMID=LMPK12140229	Phellodensin F		503.192	9.60933	0.128583	1	0.00132782	5.82704	Pregnant	Control	100 - 54.3	7.11895	285.43	5.27767	0	0	0	0	0	0	0	0	0	0	0	0	0	0	0	0	0	0	0	0	0	0	0	0	0	0	0	0	0	0	0	0
11.49_503.1932m/z	LMPK12140229	C26H30O10	http://www.lipidmaps.org/data/LMSDRecord.php?LMID=LMPK12140229	Phellodensin F		503.193	11.4947	0.127867	1	0.000938908	6.86244	Pregnant	Control	100 - 55.7	6.42487	308.87	5.0394	0	0	0	0	2.42478	0	0	0.364779	0	0	0	0	0	0	0	0	0	0	0	0	0	0	0	0	0	0	0	0	0	0	0	0
10.62_503.1926m/z	LMPK12140229	C26H30O10	http://www.lipidmaps.org/data/LMSDRecord.php?LMID=LMPK12140229	Phellodensin F		503.193	10.6195	0.127867	1	0.00156824	5.48236	Pregnant	Control	100 - 49.4 - 22	8.91255	360	9.60306	0	0	0	0	2.73366	0	0	1.59717	0	0	0	0	0	0	0	0	0	0	0	0	0	0	0	0	0	0	0	0	0	0	0	0
0.81_307.0942m/z	LMPK12140188	C17H16O4	http://www.lipidmaps.org/data/LMSDRecord.php?LMID=LMPK12140188	Comptonin		307.094	0.809883	0.10645	16	0.208929	214.912	Control	Pregnant	100 - 13.3	8.66037	630.44	0	0	0	0	0	0	0	0	0	0	0	0	0	0	0	0	0	0	0	0	0	0	0	0	0	0	0	0	0	0	0	0	0
1.23_577.1324m/z	LMPK12140095	C15H12O6	http://www.lipidmaps.org/data/LMSDRecord.php?LMID=LMPK12140095	Isookanin		577.132	1.22927	0.0714333	18	0.31221	233.21	Control	Pregnant	100 - 31.4	0.675407	692.82	0	0	0	0	0	0	0	0	0	0	0	0	0	0	0	0	0	0	0	0	0	0	0	0	0	0	0	0	0	0	0	0	0
1.28_375.1965m/z	LMPK12140016	C25H26O3	http://www.lipidmaps.org/data/LMSDRecord.php?LMID=LMPK12140016	8-C-Prenyl-6'',6''-dimethylpyrano[2'',3'':7,6]flavanone		375.196	1.27927	0.12145	4	5.86418e-07	1.00178	Pregnant	Control	100 - 16.3 - 11.3	13.0973	65.73	33.2879	20.5845	0	0	0	0	22.164	0	24.0818	0	0	0	27.274	11.6256	0	0	30.6764	0	29.8622	0	0	35.1518	0	0	0	0	0	0	0	0	0	0	0
0.73_375.1949m/z	LMPK12140016	C25H26O3	http://www.lipidmaps.org/data/LMSDRecord.php?LMID=LMPK12140016	8-C-Prenyl-6'',6''-dimethylpyrano[2'',3'':7,6]flavanone		375.195	0.731317	0.142167	4	1.26819e-06	1.31877	Pregnant	Control	100 - 26.3 - 27.9	82.6063	68.51	233.791	180.112	0	0	0	23.8195	218.072	0	245.532	0	0	0	317.099	0	0	0	242.807	0	261.981	0	0	264.533	0	0	0	0	0	82.1945	0	0	0	22.1559	14.4615
1.26_377.2108m/z	LMPK12140011	C25H28O3	http://www.lipidmaps.org/data/LMSDRecord.php?LMID=LMPK12140011	Ovaliflavanone A		377.211	1.25783	0.170767	2	0.420962	2.21582	Pregnant	Control	100 - 31.6	5.98204	358.56	3.95175	3.24049	0	0	0	0	2.71806	0.408107	2.51566	10.5058	10.5843	0	1.87781	2.98625	0	0	2.69092	0	10.531	0	0	2.46614	0	0	0	0	0	0	0	0	0	0	0
0.87_423.2169m/z	LMPK12120598	C26H30O5	http://www.lipidmaps.org/data/LMSDRecord.php?LMID=LMPK12120598	4-Hydroxyglenoblone		423.217	0.866333	0.113583	14	0.494235	2.63224	Control	Pregnant	100 - 25.6 - 13.2	7.77405	131.55	24.7614	30.0382	0	0	0	0	39.4809	0	37.8236	0	0	0	25.6481	0	0	0	28.9597	0	35.7041	0	0	31.1435	0	0	0	0	0	0	0	0	0	0	0
3.40_425.2338m/z	LMPK12120592	C26H32O5	http://www.lipidmaps.org/data/LMSDRecord.php?LMID=LMPK12120592	Helihumulone		425.234	3.39898	0.0778667	3	0.0119148	11.051	Pregnant	Control	100 - 33.9	4.19292	388.78	0	0	0	0	0	0	0	0	0	0	0	0	0	0	0	0	0	0	0	0	0	0	18.0521	0	0	0	0	0	0	0	0	0	0
1.90_479.2780m/z	LMPK12120523	C30H38O5	http://www.lipidmaps.org/data/LMSDRecord.php?LMID=LMPK12120523	3-Geranyl-4,2',4',6'-tetrahydroxy-5-prenyldihydrochalcone		479.278	1.89792	0.085	2	8.16542e-05	1.12017	Control	Pregnant	100 - 12.5 - 12	7.33832	113.04	29.1526	33.4768	0	0	0	0	32.861	0	30.2622	0	0	0	24.5374	0	0	0	29.2652	0	30.88	0	0	32.7584	0	0	0	0	0	0.146617	0	0	0	0	0
15.25_809.2589m/z	LMPK12120496	C24H20O6	http://www.lipidmaps.org/data/LMSDRecord.php?LMID=LMPK12120496	Calomelanol C		809.259	15.2504	0.0493667	2	0.295659	Infinity	Control	Pregnant	100 - 15.6	4.58942	692.82	0	0	0	0	0	0	0	0	0	0	0	0	0	0	0	0	0	0	0	0	0	0	0	0	0	0	0	0	0	0	0	0	0
15.19_809.2611m/z	LMPK12120496	C24H20O6	http://www.lipidmaps.org/data/LMSDRecord.php?LMID=LMPK12120496	Calomelanol C		809.261	15.1867	0.0714333	2	0.295659	Infinity	Control	Pregnant	100 - 9.96	3.40598	692.82	0	0	0	0	0	0	0	0	0	0	0	0	0	0	0	0	0	0	0	0	0	0	0	0	0	0	0	0	0	0	0	0	0
0.50_601.2067m/z	LMPK12120489	C17H16O5	http://www.lipidmaps.org/data/LMSDRecord.php?LMID=LMPK12120489	3'-Formyl-2',4',6'-trihydroxy-5'-methyldihydrochalcone		601.207	0.504133	0.0850167	47	0.263513	10.4775	Pregnant	Control	100	1.37923	519.56	0	0	0	0	0	0	0	0	0	0	0	0	0	0	0	0	0	0	0	0	0	0	0	0	0	0	0	0	0	0	0	0	0
0.62_393.1700m/z	LMPK12120470	C24H24O5	http://www.lipidmaps.org/data/LMSDRecord.php?LMID=LMPK12120470	Anguvetin		393.17	0.624867	0.0285667	5	0.152999	30.615	Pregnant	Control	100 - 27.1	3.87221	282.81	0.175519	0.028345	0	0	0	0	0.851399	0	0.905393	0	0	0	0.308118	0	0	0	0.616556	0	0.632943	0	0	0.131081	0	0	0	0	0	0	0	0	0	0	0
3.49_507.2010m/z	LMPK12120468	C29H30O8	http://www.lipidmaps.org/data/LMSDRecord.php?LMID=LMPK12120468	Piperaduncin B		507.201	3.49183	0.0778667	1	0.0784954	Infinity	Pregnant	Control	100 - 40.4	3.63559	698.9	0	0	0	0	0	0	0	0	0	0	0	0	0	0	0	0	0	0	0	0	0	0	0	0	0	0	0	0	0	0	0	0	0
1.26_310.1580n	LMPK12120441	C20H22O3	http://www.lipidmaps.org/data/LMSDRecord.php?LMID=LMPK12120441	Dihydrocordoin	310.158	311.165	1.26498	0.9673	1	2.42783e-07	19.7583	Control	Pregnant	100 - 23.2 - 4.67 - 0.372	3314.59	512.26	91.5143	111.187	31.4261	39.5695	54.7197	11.8115	105.563	41.4833	110.426	54.3709	44.222	47.0102	134.29	45.1592	46.9064	29.723	87.3469	41.2783	107.93	30.4328	39.8792	110.033	63.1375	52.8574	39.9356	82.2291	41.5833	15.2436	67.2482	49.0003	63.7727	64.6047	43.0145
0.55_337.1425m/z	LMPK12120430	C21H20O4	http://www.lipidmaps.org/data/LMSDRecord.php?LMID=LMPK12120430	Licoagrochalcone B		337.142	0.553433	0.04285	19	0.421637	1.20241	Pregnant	Control	100 - 5.82	1.7765	216.93	15.7899	2.12357	0	0	6.53449	1.49508	4.31947	0	5.32893	0	0	0	6.91565	0	0	0	3.29141	0	5.06535	0	0	2.3094	0	0	11.5125	0	0	0	0	0	0	0	0
1.38_312.1362n	LMPK12120421	C19H20O4	http://www.lipidmaps.org/data/LMSDRecord.php?LMID=LMPK12120421	Desmosdumotin C	312.136	313.144	1.37857	0.0707333	1	0	16.7127	Control	Pregnant	100 - 26.6	38.7589	98.52	0.513348	0.778571	64.5896	35.6386	46.5092	3.17937	0.767813	33.0122	0.263903	52.5666	73.2081	50.2396	0.850836	50.4467	22.7415	104.494	0.82897	58.8006	0.665415	33.043	23.9257	0.837271	28.8092	16.5073	51.2094	88.5255	41.5256	7.54725	25.4925	87.9933	89.6362	24.8321	44.7601
0.84_312.1374n	LMPK12120421	C19H20O4	http://www.lipidmaps.org/data/LMSDRecord.php?LMID=LMPK12120421	Desmosdumotin C	312.137	313.145	0.838467	0.14215	1	1.75082e-12	6.03035	Control	Pregnant	100 - 19 - 0.623	138.876	71.11	225.981	285.535	31.3769	82.7868	101.8	98.754	311.99	151.776	196.594	81.0291	91.1297	135.955	223.326	75.2137	140.024	148.247	211.344	45.2001	274.247	28.6565	123.236	250.467	71.603	83.3874	42.9705	43.8377	138.337	158.759	101.954	145.646	151.93	145.012	145.774
0.72_315.1235m/z	LMPK12120417	C18H18O5	http://www.lipidmaps.org/data/LMSDRecord.php?LMID=LMPK12120417	Syzygiol		315.124	0.717017	0.05	21	0.0140178	7.93749	Control	Pregnant	100 - 5.15	1.18097	271.78	17.8109	6.77071	0	0	0	0	0.778684	0	2.37675	0	0	0	5.40901	0	0	0	3.38613	0	2.8848	0	0	0.221506	0	0	0	0	0	0	0	0	0	0	0
0.71_337.1053m/z	LMPK12120417	C18H18O5	http://www.lipidmaps.org/data/LMSDRecord.php?LMID=LMPK12120417	Syzygiol		337.105	0.709883	0.0778667	21	3.15268e-05	32.034	Control	Pregnant	100 - 16.7	8.4649	199.06	83.9861	39.3202	0	16.5785	0	6.63933	14.2289	0	9.00974	0	12.931	4.90005	26.8675	0	0	0	25.2107	0	28.9019	0	0	9.65136	0	0	0	0	0	0	0	0	0	0	0
17.31_381.1693m/z	LMPK12120394	C23H24O5	http://www.lipidmaps.org/data/LMSDRecord.php?LMID=LMPK12120394	7-Methoxypraecansone B		381.169	17.3137	0.0285833	2	4.24816e-06	Infinity	Pregnant	Control	100 - 1.85	2.80696	191.78	0	0	0	0	0	0	0	0	0	0	0	0	0	0	0	0	0	0	0	0	0	0	0	0	0	0	0	0	0	0	0	0	0
1.26_449.1827m/z	LMPK12120352	C23H28O9	http://www.lipidmaps.org/data/LMSDRecord.php?LMID=LMPK12120352	2,3,4,5,2',3',4',6'-Octamethoxychalcone		449.183	1.26498	0.0857167	2	0.509943	52.3376	Pregnant	Control	100 - 34.9 - 6.45 - 0.523	21.7194	187.32	1.55323	1.29052	0	0	0	0	1.61504	0	2.06153	0	0	0	0.682797	0	0	0	1.83906	0	1.619	0	0	1.30792	0	0	0	0	0	0	0	0	0	0	0
0.46_777.3092m/z	LMPK12120287	C21H24O7	http://www.lipidmaps.org/data/LMSDRecord.php?LMID=LMPK12120287	2,3,4,2',4',6'-Hexamethoxychalcone		777.309	0.461267	0.0714333	2	0.304585	38.1818	Pregnant	Control	100	2.21502	568.22	0	0	0	0	0	0	0	0	0	0	0	0	0	0	0	0	0	0	0	0	0	0	0	0	0	0	0	0	0	0	0	0	0
0.50_533.1825m/z	LMPK12120124	C30H28O9	http://www.lipidmaps.org/data/LMSDRecord.php?LMID=LMPK12120124	Gemichalcone C		533.183	0.496983	0.0564333	3	0.343815	Infinity	Pregnant	Control	100	1.58584	728.01	0	0	0	0	0	0	0	0	0	0	0	0	0	0	0	0	0	0	0	0	0	0	0	0	0	0	0	0	0	0	0	0	0
3.72_309.1476m/z	LMPK12120008	C20H20O3	http://www.lipidmaps.org/data/LMSDRecord.php?LMID=LMPK12120008	2',4'-Dihydroxy-3'-(1,1-dimethyl-2-propenyl)chalcone		309.148	3.71902	0.0707333	5	0.0849841	62.8758	Pregnant	Control	100 - 20.6	0.786717	420.83	0	0	0	0	0	0	0	0	0.600587	0	0	0	0	0	0	0	0	0	0	0	0	0	0	0	0	0	0	0	0	0	0	0	0
9.62_719.1817m/z	LMPK12113216	C31H36O18	http://www.lipidmaps.org/data/LMSDRecord.php?LMID=LMPK12113216	Haploside C		719.182	9.61648	0.128583	5	0.00379215	4.27011	Control	Pregnant	100 - 73.3 - 52.6 - 19.9	8.94687	204.78	26.6883	0	0	11.9282	0	81.5607	0.368188	11.0839	1.99822	0	18.3696	0	0.229714	0	0	36.5239	0	0	0	0	0	0.29783	0	0	0	0	0	0	0	0	16.2337	16.628	34.1818
17.53_317.0643m/z	LMPK12112863	C16H12O7	http://www.lipidmaps.org/data/LMSDRecord.php?LMID=LMPK12112863	Vogeletin		317.064	17.5273	0.127883	36	2.09029e-06	Infinity	Pregnant	Control	100 - 2.84	17.7163	183.59	0	0	0	0	0	0	0	0	0	0	0	0	0	0	0	0	0	0	0	0	0	0	0	0	0	0	0	0	0	0	0	0	0
16.61_317.0643m/z	LMPK12112863	C16H12O7	http://www.lipidmaps.org/data/LMSDRecord.php?LMID=LMPK12112863	Vogeletin		317.064	16.6092	0.135017	36	5.22588e-07	Infinity	Pregnant	Control	100 - 3.4	26.8454	209.31	0	0	0	0	0	0	0	0	0	0	0	0	0	0	0	0	0	0	0	0	0	0	0	0	0	0	0	0	0	0	0	0	0
16.10_317.0647m/z	LMPK12112863	C16H12O7	http://www.lipidmaps.org/data/LMSDRecord.php?LMID=LMPK12112863	Vogeletin		317.065	16.1041	0.10645	36	4.81934e-07	Infinity	Pregnant	Control	100 - 3.57	20.5038	226.82	0	0	0	0	0	0	0	0	0	0	0	0	0	0	0	0	0	0	0	0	0	0	0	0	0	0	0	0	0	0	0	0	0
2.18_431.1697m/z	LMPK12112856	C23H26O8	http://www.lipidmaps.org/data/LMSDRecord.php?LMID=LMPK12112856	Aliarin 4'-methyl ether		431.17	2.183	0.0778667	2	0.00811051	6.29292	Control	Pregnant	100 - 18.9	1.49694	202.88	4.88743	7.76431	0	0	0	0	9.0801	0	5.08275	0	0	0	4.3249	0	0	0	8.2709	0	5.98575	0	0	5.76114	0	0	0	0	0	0	0	0	0	0	0
10.61_755.2427m/z	LMPK12112577	C34H42O19	http://www.lipidmaps.org/data/LMSDRecord.php?LMID=LMPK12112577	Rhamnocitrin 3-rhamninoside		755.243	10.6124	0.206467	8	0.000547006	1.28284	Pregnant	Control	100 - 73.8 - 67 - 38.5 - 14.7	32.7594	131.05	82.7516	1.98776	28.4571	38.5165	46.8061	153.26	3.11295	28.8782	21.2906	12.4713	54.9316	27.275	0.558385	10.1478	36.8877	36.6741	1.04061	25.2521	0.720984	0	0	0.362042	0	12.9571	27.3576	0	0	7.25547	0	67.5917	43.4115	40.5838	0
13.75_821.2474m/z	LMPK12112549	C36H46O20	http://www.lipidmaps.org/data/LMSDRecord.php?LMID=LMPK12112549	Quercetin 5,3',4'-trimethyl ether 3-galactosyl-(1->2)-rhamnoside-7-rhamnoside		821.247	13.7493	0.04285	1	0.343815	Infinity	Pregnant	Control	100	2.14784	728.01	0	0	0	0	0	0	0	0	0	0	0	0	0	0	0	0	0	0	0	0	0	0	0	0	0	0	0	0	0	0	0	0	0
10.61_795.2004m/z	LMPK12112468	C35H38O21	http://www.lipidmaps.org/data/LMSDRecord.php?LMID=LMPK12112468	Myricetin 3-(3'''-6'''-diacetylglucosyl)-(1->4)-(2'',3''-diacetylrhamnoside)		795.2	10.6124	0.10715	1	0.351621	2.00815	Control	Pregnant	100	2.28123	397.55	12.1178	0	0	0	0	56.7869	0	0	2.20106	0	0	0	0	0	0	0	0	0	0	0	0	0	0	0	0	0	0	0	0	0	0	0	0
1.07_705.1313m/z	LMPK12112393	C28H32O19S	http://www.lipidmaps.org/data/LMSDRecord.php?LMID=LMPK12112393	Isorhamnetin 3-(4''-sulfatorutinoside)		705.131	1.07278	0.120733	1	0.186638	6.43676	Pregnant	Control	100 - 21.9	4.09763	510.66	0	0	0	0	0	0	0	0	0.952213	0	0	0	0	0	0	0	0	0	0	0	0	0	0	0	0	0	0	0	0	0	0	0	0
1.17_573.0532m/z	LMPK12112392	C22H20O16S	http://www.lipidmaps.org/data/LMSDRecord.php?LMID=LMPK12112392	Isorhamnetin 3-glucuronide-7-sulfate		573.053	1.16568	0.113617	1	0.309435	7.37539	Pregnant	Control	100	1.54878	584.41	0	0	0	0	0	0	0.374027	0	0.741189	0	0	0	0	0	0	0	0	0	0	0	0	0	0	0	0	0	0	0	0	0	0	0	0
15.54_823.2096m/z	LMPK12112339	C38H40O19	http://www.lipidmaps.org/data/LMSDRecord.php?LMID=LMPK12112339	Isorhamnetin 3-(3'''-ferulylrobinobioside)		823.21	15.5426	0.04285	2	0.295659	Infinity	Control	Pregnant	100 - 10.4	0.871983	692.82	0	0	0	0	0	0	0	0	0	0	0	0	0	0	0	0	0	0	0	0	0	0	0	0	0	0	0	0	0	0	0	0	0
14.98_823.2079m/z	LMPK12112339	C38H40O19	http://www.lipidmaps.org/data/LMSDRecord.php?LMID=LMPK12112339	Isorhamnetin 3-(3'''-ferulylrobinobioside)		823.208	14.9803	0.0428667	2	0.291581	3.56867	Control	Pregnant	100	1.09158	587.06	0.545092	0	0	0	0	0	0	0	0.868706	0	0	0	0.759534	0	0	0	5.47738	0	0	0	0	0	0	0	0	0	0	0	0	0	0	0	0
13.61_793.2196m/z	LMPK12112328	C34H42O20	http://www.lipidmaps.org/data/LMSDRecord.php?LMID=LMPK12112328	Isorhamnetin 3-rhamnosyl-(1->2)-[rhamnosyl-(1->6)-galactoside]		793.22	13.6143	0.0642833	10	0.295659	Infinity	Control	Pregnant	100 - 8.24	1.28146	692.82	0	0	0	0	0	0	0	0	0	0	0	0	0	0	0	0	0	0	0	0	0	0	0	0	0	0	0	0	0	0	0	0	0
2.84_1168.8547m/z	LMPK12112312	C17H12O17S3	http://www.lipidmaps.org/data/LMSDRecord.php?LMID=LMPK12112312	Quercetin 3-acetate 7,3',4'-tri-O-sulfate		1168.85	2.84452	0.113583	1	0.230181	212.066	Control	Pregnant	100 - 59.7	3.02603	683.78	0.000345898	0	0	0	0	0	0	0	1.34641	0	0	0	0	0	0	0	0	0	0.192217	0	0	0	0	0	0	0	0	0	0	0	0	0	0
3.23_471.0903m/z	LMPK12112303	C23H18O11	http://www.lipidmaps.org/data/LMSDRecord.php?LMID=LMPK12112303	3,5,7-Tris(acetyloxy)-2-[4-(acetyloxy)-3-hydroxyphenyl]-4H-1-benzopyran-4-one		471.09	3.22823	0.09215	57	0.117486	Infinity	Pregnant	Control	100 - 64.1 - 55.1 - 34.5	10.009	661.05	0	0	0	0	0	0	0	0	0	0	0	0	0	0	0	0	0	0	0	0	0	0	0	0	0	0	0	0	0	0	0	0	0
1.39_567.0426m/z	LMPK12112280	C21H20O15S	http://www.lipidmaps.org/data/LMSDRecord.php?LMID=LMPK12112280	Quercetin 3-glucoside-3'-sulfate		567.043	1.39287	0.0850167	4	0.00146401	25.6355	Pregnant	Control	100 - 2.98	2.06127	233.1	0	0.728847	0	0	0	0	0	0	0.326243	0	0	0	2.50343	0	0	0	0.301	0	0	0	0	0	0	0	0	0	0	0	0	0	0	0	0
12.27_941.2360m/z	LMPK12112223	C42H46O23	http://www.lipidmaps.org/data/LMSDRecord.php?LMID=LMPK12112223	Quercetin 3-(6'''-p-coumarylglucosyl)(1->2)-rhamnoside-7-glucoside		941.236	12.2698	0.15645	11	0.336256	1.79475	Control	Pregnant	100 - 92.9 - 86.5 - 43.1	8.4232	371.73	47.2743	0	0	0	0	195.875	0.430415	0	3.11058	0	0	0	0.744284	0	0	0	0	0	0.158566	0	0	0.120888	0	0	0	26.8534	0	0	0	0	0	0	0
0.48_823.3040m/z	LMPK12112016	C39H50O19	http://www.lipidmaps.org/data/LMSDRecord.php?LMID=LMPK12112016	Hexandraside D		823.304	0.4827	0.0993	2	0.150931	21.6123	Pregnant	Control	100 - 6.06	9.90365	524.35	0	0	0	0	0	0	0	0	1.5824	0	0	0	0	0	0	0	0	0	0	0	0	0	0	0	0	0	0	0	0	0	0	0	0
10.78_1052.8406m/z	LMPK12112000	C15H10O15S3	http://www.lipidmaps.org/data/LMSDRecord.php?LMID=LMPK12112000	Kaempferol 3,7,4'-tri-O-sulfate		1052.84	10.7831	0.882317	1	0.0441971	1.33727	Pregnant	Control	100 - 62.8	585.652	110.82	1362.99	1502.92	0	5.09848	0	805.778	1804.19	0	2053.39	0	0	0.344613	1435.09	0	23.0399	0	1554.21	7.18117	2079.05	0	0	1563.89	0	0	18.7527	33.366	0	74.3557	0	0	0	0	1.80293
2.18_511.2093m/z	LMPK12111651	C30H32O6	http://www.lipidmaps.org/data/LMSDRecord.php?LMID=LMPK12111651	Dorsilurin C		511.209	2.17585	0.120783	10	0.0281896	4665.25	Pregnant	Control	100 - 42.6 - 6.97	4.26484	584.62	0	0	0	0	0	0	0	0	0	0	0	0	0	0	0	0	0	0	0	0	0	0	0	0	0	0	0	0	0	0	0	0	0
0.97_973.4147m/z	LMPK12111533	C30H30O6	http://www.lipidmaps.org/data/LMSDRecord.php?LMID=LMPK12111533	Artelastochromene		973.415	0.973483	0.113583	1	0.390067	13.7403	Pregnant	Control	100 - 5.48	2.03869	511.93	0	0	0	0	0	0	0	0	0	0	0	0	0	0	0	0	0	0	0	0	0	0	0	0	0	0	0	0	0	0	0	0	0
1.38_501.1928m/z	LMPK12111532	C30H28O7	http://www.lipidmaps.org/data/LMSDRecord.php?LMID=LMPK12111532	Artonol C		501.193	1.37857	0.1493	1	0.0498662	335.184	Pregnant	Control	100 - 28.6	2.97898	591.89	0	0	0	0	0	0	0	0	0	0	0	0	0	0	0	0	0	0	0	0	0	0	0	0	0	0	0	0	0	0	0	0	0
2.10_571.2689m/z	LMPK12111516	C35H38O7	http://www.lipidmaps.org/data/LMSDRecord.php?LMID=LMPK12111516	Artoindonesianin A		571.269	2.10438	0.0929	2	0.0209291	1700.25	Pregnant	Control	100 - 79.4	6.9099	453.38	0	0	0	0	0	0	0	0	0	0	0	0	0	0	0	0	0	0	0	0	0	0	0	0	0	0	0	0	0	0	0	0	0
1.96_471.1051m/z	LMPK12111511	C25H20O8	http://www.lipidmaps.org/data/LMSDRecord.php?LMID=LMPK12111511	Artonin P		471.105	1.95507	0.0928667	1	0.018856	3.08555	Control	Pregnant	100 - 3.92	1.91594	205.39	5.05018	8.54893	0	0	0	0	16.1516	0	6.20645	0	0	0	2.773	0	0	0	10.0109	0	9.15232	0	0	10.6509	0	0	0	0	0	0	0	0	0	0	0
0.48_849.3154m/z	LMPK12111396	C24H24O7	http://www.lipidmaps.org/data/LMSDRecord.php?LMID=LMPK12111396	7,8,3',4'-Tetramethoxy-6'',6''-dimethylpyrano[2'',3'':5,6]flavone		849.315	0.4827	0.0850167	5	0.260206	18.4637	Pregnant	Control	100 - 59.5	6.82522	538.32	0	0	0	0	0	0	0	0	0	0	0	0	0	0	0	0	0	0	0	0	0	0	0	0	0	0	0	0	0	0	0	0	0
4.34_658.9957m/z	LMPK12111360	C22H20O18S2	http://www.lipidmaps.org/data/LMSDRecord.php?LMID=LMPK12111360	Isoscutellarein 4'-methyl ether 8-(2'',4''-disulfatoglucuronide)		658.996	4.33845	0.0707167	1	0.295659	Infinity	Control	Pregnant	100 - 7.13	76.2267	692.82	0	0	0	0	0	0	0	0	0	0	0	0	0	0	0	0	0	0	0	0	0	0	0	0	0	0	0	0	0	0	0	0	0
3.02_1013.2215m/z	LMPK12111296	C23H22O13	http://www.lipidmaps.org/data/LMSDRecord.php?LMID=LMPK12111296	5,2',6'-Trihydroxy-7,8-dimethoxyflavone 2'-glucuronide		1013.22	3.0224	0.248717	13	2.24306e-06	6.56438	Control	Pregnant	100 - 3.65	1125.86	65.7	31.1691	33.8495	1118.2	1018.73	1545.52	265.881	36.2234	1359.82	18.5092	1050.13	1547.91	1444.46	31.6701	1808.04	1554.92	2000.09	24.8365	1759.95	24.0105	1654.02	1694.67	38.3704	1048.63	1487.7	1872.71	1922.37	1449.8	855.849	1623.49	1617	1897.08	2181.39	1682.94
6.65_701.2068m/z	LMPK12111060	C32H38O16	http://www.lipidmaps.org/data/LMSDRecord.php?LMID=LMPK12111060	Linoside A		701.207	6.65023	0.270033	2	0.0011906	76.1049	Pregnant	Control	100 - 43 - 9.81	35.2627	195.61	0	0	0	0	0	0	0	0	0	0	13.4036	0.670579	0	0	0	0	0	0	0	0	0	0	0	0	0	0	0	0	0	0	0	0	0
1.34_679.2214m/z	LMPK12111060	C32H38O16	http://www.lipidmaps.org/data/LMSDRecord.php?LMID=LMPK12111060	Linoside A		679.221	1.33642	0.149317	3	0.0634586	Infinity	Pregnant	Control	100 - 45.4	17.1338	467.87	0	0	0	0	0	0	0	0	0	0	0	0	0	0	0	0	0	0	0	0	0	0	0	0	0	0	0	0	0	0	0	0	0
1.35_365.1379m/z	LMPK12110959	C22H20O5	http://www.lipidmaps.org/data/LMSDRecord.php?LMID=LMPK12110959	Carpachromene dimethyl ether		365.138	1.3507	0.0778667	4	0.248387	1.118	Pregnant	Control	100 - 88.4	0.739349	379.85	0	0	0	0	0	0	0	0	0	0	0	0	0	0	0	0	0	0	0	0	0	0	0	0	0	0	0	0	0	0	0	0	0
16.20_851.1671m/z	LMPK12110870	C38H36O21	http://www.lipidmaps.org/data/LMSDRecord.php?LMID=LMPK12110870	Tricin 7-(2''-p-coumaroylglucuronosyl)(1->2)glucronide		851.167	16.1969	0.113617	2	0.295659	Infinity	Control	Pregnant	100 - 24.4	8.54512	692.82	0	0	0	0	0	0	0	0	0	0	0	0	0	0	0	0	0	0	0	0	0	0	0	0	0	0	0	0	0	0	0	0	0
0.83_677.0989m/z	LMPK12110842	C27H26O19	http://www.lipidmaps.org/data/LMSDRecord.php?LMID=LMPK12110842	Tricetin 7,3'-diglucuronide		677.099	0.831317	0.0850167	3	0.319586	5.82969	Pregnant	Control	100	0.614117	479.81	0	0	0	0	0	0	0	0	0	0	0	0	0	0	0	0	0	0	0	0	0	0	0	0	0	0	0	0	0	0	0	0	0
0.91_389.1000m/z	LMPK12110798	C21H18O6	http://www.lipidmaps.org/data/LMSDRecord.php?LMID=LMPK12110798	5-Hydroxy-8-(4-hydroxy-3-methoxyphenyl)-2,2-dimethyl-2H,6H-benzo[1,2-b:5,4-b']dipyran-6-one		389.1	0.909183	0.0642833	13	0.000361077	34.7789	Pregnant	Control	100 - 26	5.7938	366.64	0.00428146	0.37216	0	6.88854	0	0	0	0	0.533339	0	0	0	0.00987566	0	0	0	0.00338004	0	0.163566	0	0	0	0	0	0	0	0	0	0	0	0	0	0
12.52_1185.3683m/z	LMPK12110758	C28H32O14	http://www.lipidmaps.org/data/LMSDRecord.php?LMID=LMPK12110758	2''-O-alpha-L-Rhamnosyl-6-C-fucosyl-3'-methoxyluteoiin		1185.37	12.5191	0.127867	23	0.42199	26.7724	Pregnant	Control	100 - 66 - 50.1	31.6454	207.92	2.15398	3.73995	0	0	0	0	7.17336	0	7.36337	0	0	0	1.26865	0	0	0	5.69351	0	9.51928	0	0	1.33638	0	0	0	0	0	0	0	0	0	0	0
14.63_837.1359m/z	LMPK12110686	C33H34O24	http://www.lipidmaps.org/data/LMSDRecord.php?LMID=LMPK12110686	Luteolin 7,3',4'-triglucuronide		837.136	14.6317	0.0785667	2	0.343815	Infinity	Pregnant	Control	100 - 13.3	8.19059	728.01	0	0	0	0	0	0	0	0	0	0	0	0	0	0	0	0	0	0	0	0	0	0	0	0	0	0	0	0	0	0	0	0	0
0.48_675.2713m/z	LMPK12110159	C20H19NO4	http://www.lipidmaps.org/data/LMSDRecord.php?LMID=LMPK12110159	Isoficine		675.271	0.475567	0.0778667	2	0.316393	23.9572	Pregnant	Control	100	1.26295	558.62	0	0	0	0	0	0	0	0	0	0	0	0	0	0	0	0	0	0	0	0	0	0	0	0	0	0	0	0	0	0	0	0	0
0.85_239.0706m/z	LMPK12110080	C15H10O3	http://www.lipidmaps.org/data/LMSDRecord.php?LMID=LMPK12110080	2'-Hydroxyflavone		239.071	0.8456	0.0993	2	0.000939871	21.3738	Control	Pregnant	100 - 4.6	1.51105	195.14	6.64634	9.23616	0	0	0	0	11.0598	0	6.64025	0	0	0	5.93914	0	0	0	6.19505	0	7.26416	0	0	5.27376	0	0	0	0	0	0	0	0	0	0	0
0.58_541.2586m/z	LMPK12100068	C17H18O3	http://www.lipidmaps.org/data/LMSDRecord.php?LMID=LMPK12100068	(R)-5-Hydroxy-2,4-dimethoxydalbergiquinol		541.259	0.582	0.114283	5	0.386279	1.10289	Pregnant	Control	100 - 21.1 - 12.1	5.80764	310.9	11.4855	2.83173	0	0	0	0	12.8436	0	21.0091	0	0	0	6.63293	0	0	0	5.27233	0	10.3287	0	0	3.24603	0	0	0	0	0	0	0	0	0	0	0
9.62_341.1019m/z	LMPK12080058	C19H16O6	http://www.lipidmaps.org/data/LMSDRecord.php?LMID=LMPK12080058	Ambanol		341.102	9.61648	0.184317	1	0.0987359	3.57363	Pregnant	Control	100 - 28 - 17.7 - 2	22.417	345.68	35.1406	0.248303	0	0	0	82.7492	0.84692	0	7.75288	0	0	0	0.259764	0	0	0	0	0	0	0	0	1.89708	0	0	0	0	0	0	0	0	0	0	0
12.28_341.1024m/z	LMPK12080058	C19H16O6	http://www.lipidmaps.org/data/LMSDRecord.php?LMID=LMPK12080058	Ambanol		341.102	12.2769	0.184317	1	0.393967	3.0751	Pregnant	Control	100 - 26.2 - 11.6	6.73826	299.73	16.7567	0	0	0	0	13.8225	0	0	2.09353	0	0	0	0.426285	0	0	15.5789	0	0	0	0	0	0	0	0	0	0	0	0	0	0	0	0	0
10.62_341.1022m/z	LMPK12080058	C19H16O6	http://www.lipidmaps.org/data/LMSDRecord.php?LMID=LMPK12080058	Ambanol		341.102	10.6195	0.2136	1	0.104311	3.99906	Pregnant	Control	100 - 28.4 - 15.4 - 1.94	25.4109	321.09	40.4873	1.30092	0	0	0	82.1913	0	0	9.60852	6.37068	0	0	1.46449	0	0	0	0.488713	0	0.231245	0	0	0.929047	0	0	0	0	0	0	0	0	0	0	0
3.91_438.2385n	LMPK12080046	C27H34O5	http://www.lipidmaps.org/data/LMSDRecord.php?LMID=LMPK12080046	7-O-Methyllicoricidin	438.238	439.246	3.91118	0.135017	1	7.89369e-14	32.9518	Pregnant	Control	100 - 32.6 - 4.07	29.8545	221.35	0.000205803	0	7.78105	0.037964	0.0584681	0	0	0	0	0	0	0	0	2.0673	4.01065	8.39189	0.00378487	0	0.0148685	0	0	0	0.0216227	0.640427	0.161241	5.9165	0	0	0.741503	0.00325394	0.186203	1.18753	0
3.72_438.2401n	LMPK12080046	C27H34O5	http://www.lipidmaps.org/data/LMSDRecord.php?LMID=LMPK12080046	7-O-Methyllicoricidin	438.24	439.247	3.71902	0.2136	1	0	43.8794	Pregnant	Control	100 - 31.2 - 4 - 0.237	39.8808	279.79	2.66693e-05	4.80582e-05	1.26834	0	0	0.130081	0	0	0	0	0	0.292663	0	0	0.0881777	0.0576072	0	0	0	0	0.0217537	7.60971e-05	0	26.5383	0.720657	0	6.41167	0.179339	0	0	0	0	0
3.48_817.2462m/z	LMPK12060063	C23H20O7	http://www.lipidmaps.org/data/LMSDRecord.php?LMID=LMPK12060063	Dehydroamorphigenin		817.246	3.4847	0.120717	12	0.834499	6.52826	Pregnant	Control	100	27.8233	239.44	0	0	0	0	0	0	0	35.4445	0	0	0	0	0	0	0	16.855	0	30.4029	0	0	0	0	0	0	0	21.2569	0	0	0	0	23.9822	0	0
0.55_365.0984m/z	LMPK12060021	C19H18O6	http://www.lipidmaps.org/data/LMSDRecord.php?LMID=LMPK12060021	Munduserone		365.098	0.546283	0.0707167	23	0.399237	1.78021	Pregnant	Control	100 - 8.08	1.75045	321.46	0	0.644136	0	0	0	0	1.00338	0	8.48351	0	0	0	1.08132	0	0	0	1.16934	0	30.3972	0	0	0.600014	0	0	0	0	0	0	0	0	0	0	0
1.51_371.0895m/z	LMPK12050052	C21H16O5	http://www.lipidmaps.org/data/LMSDRecord.php?LMID=LMPK12050052	Calopogoniumisoflavone B		371.09	1.5143	0.120733	3	0.000458493	4109.15	Pregnant	Control	100 - 32.4 - 28.6 - 4.13	16.2427	371.08	0	0	0	0	0	0	0	0	0.189735	0	0	0	0	0	0	0	0	0	0	0	0	0	0	0	0	0	0	0	0	0	0	0	0
0.48_645.2314m/z	LMPK12050012	C36H36O11	http://www.lipidmaps.org/data/LMSDRecord.php?LMID=LMPK12050012	4'-O-Methylneobavaisoflavone 7-O-(2''-p-coumaroylglucoside)		645.231	0.475567	0.05715	1	0.235271	20.6049	Pregnant	Control	100	3.08903	557.76	0	0	0	0	0	0	0	0	0	0	0	0	0	0	0	0	0	0	0	0	0	0	0	0	0	0	0	0	0	0	0	0	0
0.74_267.1016m/z	LMPK12050002	C17H14O3	http://www.lipidmaps.org/data/LMSDRecord.php?LMID=LMPK12050002	7-Methoxy-2-methylisoflavone		267.102	0.73845	0.05	1	0.001204	21.5102	Pregnant	Control	100 - 11.9	16.8373	233.77	2.18401	7.16055	0	0	0	0	2.21212	0	3.38891	0	0	0	8.46052	0	0	0	4.05494	0	2.22651	0	0	3.01795	0	0	0	0	0	0	0	0	0	0	0
0.81_337.1800m/z	LMPK12020283	C22H24O3	http://www.lipidmaps.org/data/LMSDRecord.php?LMID=LMPK12020283	Tephrowatsin B		337.18	0.809883	0.177883	1	0.00014739	1.01115	Pregnant	Control	100 - 12.7	29.9453	91.25	110.468	127.572	0	0	0	1.61543	133.369	0	113.58	20.0566	28.4542	0	115.28	0	0	0	121.151	0	109.428	0	0	122.337	0	0	0	3.01344	0	9.41966	13.6267	0	2.13953	0	0
1.20_327.1591m/z	LMPK12020281	C20H22O4	http://www.lipidmaps.org/data/LMSDRecord.php?LMID=LMPK12020281	(+)-Acutifolin A		327.159	1.2007	0.0635833	5	0.595878	2.56183	Control	Pregnant	100 - 15.6	1.6696	406.2	0	0.00467376	0	0	0	0	0.0478136	0	0.0348542	0	0	0	0.0167536	0	0	0	0.284113	0	0.00307954	0	0	0	0	0	0	12.6341	0	0	0	0	0	0	0
16.23_905.2255m/z	LMPK12020084	C24H20O9	http://www.lipidmaps.org/data/LMSDRecord.php?LMID=LMPK12020084	Cinchonain Ib		905.225	16.2326	0.1422	5	0.0970325	Infinity	Control	Pregnant	100 - 23.4	4.56126	649.54	10.165	0	0	0	0	0	0	0	0	3.50025	0	0	0	0	0	0	0	0	0	0	0	0	0	0	0	0	0	0	0	0	0	0	0
2.99_527.1886m/z	LMPK12020073	C28H30O10	http://www.lipidmaps.org/data/LMSDRecord.php?LMID=LMPK12020073	Pilosanol C		527.189	2.98668	0.0428667	2	0.000122022	81.4432	Control	Pregnant	100 - 3.86	1.21068	182.36	4.65715	6.64022	0	0	0	0	5.44356	0	4.0587	0	0	0	4.98813	0	0	0	4.31183	0	6.39101	0	0	6.36202	0	0	0	0	0	0	0	0	0	0	0
0.81_844.1345m/z	LMPK12010412	C32H37O23S+	http://www.lipidmaps.org/data/LMSDRecord.php?LMID=LMPK12010412	Malvidin 3-glucoside-5-(6'''-malonyl-2'''-sulfatoglucoside)		844.135	0.809883	0.09215	1	0.301864	7.22897	Pregnant	Control	100 - 78.9	2.23463	471.46	0	0	0	0	0	0	0	0	0.00374507	0	0	0	0	0	0	0	0	0	0	0	0	0	0	0	0	0	0	0	0	0	0	0	0
0.52_758.1365m/z	LMPK12010411	C29H35O20S+	http://www.lipidmaps.org/data/LMSDRecord.php?LMID=LMPK12010411	Malvidin 3-glucoside-5-(2''-sulfatoglucoside)		758.137	0.518417	0.0993	1	0.363633	2.51035	Pregnant	Control	100 - 6.47	1.71497	441.08	0	0	0	0	0	0	0	0	0.262891	0	0	0	0	0	0	0	0	0	0	0	0	0	0	0	0	0	0	0	0	0	0	0	0
1.04_764.1737m/z	LMPK12010388	C32H37O20+	http://www.lipidmaps.org/data/LMSDRecord.php?LMID=LMPK12010388	Malonylmalvin		764.174	1.04422	0.0778833	1	0.703614	1.21287	Pregnant	Control	100 - 7	0.785603	384.73	0	0	0	0	0	8.64877	0	0	1.85103	0	0	0	0	0	0	0	0	0	0	0	0	0	0	0	0	0	0	0	0	0	0	0	0
4.99_536.1534m/z	LMPK12010381	C25H27O13+	http://www.lipidmaps.org/data/LMSDRecord.php?LMID=LMPK12010381	Malvidin 3-(6''-acetylglucoside)		536.153	4.99282	0.405083	1	1.11022e-16	67.7695	Pregnant	Control	100 - 84.5 - 35.4 - 8.82 - 1.97	301.801	150.13	2.04297	3.86839	0	162.84	0	0	4.46244	0	6.60212	0	0	0	4.37815	0	0	0	3.43949	0	6.21744	0	0	3.64786	0	0	0	0	0	0	0	0	0	0	0
9.77_758.2233m/z	LMPK12010371	C33H41O20+	http://www.lipidmaps.org/data/LMSDRecord.php?LMID=LMPK12010371	Petunidin 3-[6-(rhamnosyl)-2-(xylosyl)glucoside]		758.223	9.76578	0.234333	9	1.36557e-14	22.2934	Control	Pregnant	100 - 70.5 - 58 - 26.2 - 12.6 - 4.38	88.1569	164.55	3.63539	4.73806	118.987	115.524	94.9955	14.1899	3.79267	90.9286	1.1522	80.4335	40.4891	198.152	3.18242	60.1347	67.0359	190.287	2.03384	142.193	0.329565	125.655	101.884	3.63386	26.4071	122.375	128.573	47.1637	45.1363	44.3593	118.313	95.673	36.4912	87.1453	67.6959
13.05_1096.3309m/z	LMPK12010369	C49H59O28+	http://www.lipidmaps.org/data/LMSDRecord.php?LMID=LMPK12010369	Petunidin 3-O-[6-O-(4-O-(4-O-(beta-D-glucopyranosyl)-trans-p-coumaroyl)-alpha-L-rhamnopyranosyl)-beta-D-glucopyranoside]- 5-O-[beta-D-glucopyranoside]		1096.33	13.0456	0.1993	1	0.484953	3.49804	Pregnant	Control	74.3 - 87.2 - 100	20.3191	461.37	5.61883	3.14743	0	0	0	0	7.55786	0	9.20428	0	0	0	1.67461	0	0	0	4.64452	0	10.7591	0	0	1.69969	34.8626	0	0	0	0	0	0	0	0	0	0
11.93_1096.3309m/z	LMPK12010369	C49H59O28+	http://www.lipidmaps.org/data/LMSDRecord.php?LMID=LMPK12010369	Petunidin 3-O-[6-O-(4-O-(4-O-(beta-D-glucopyranosyl)-trans-p-coumaroyl)-alpha-L-rhamnopyranosyl)-beta-D-glucopyranoside]- 5-O-[beta-D-glucopyranoside]		1096.33	11.9283	0.185033	1	0.00640061	11.7729	Pregnant	Control	99 - 100 - 79.8 - 49 - 29.8	164.734	132.61	1.29922	2.14228	10.7337	48.4555	38.6969	4.20733	2.42716	30.9545	7.2748	0	17.806	78.9122	0.812544	28.9416	54.891	17.0396	3.54608	0	5.29372	50.6724	19.8538	1.87092	36.162	29.7759	0	0	0	13.0466	0	23.9129	27.1424	12.9244	0
0.98_814.1820m/z	LMPK12010367	C34H37O23+	http://www.lipidmaps.org/data/LMSDRecord.php?LMID=LMPK12010367	Petunidin 3,7-di-(6-malonylglucoside)		814.182	0.980617	0.120733	1	0.397565	10.7064	Pregnant	Control	100	1.32719	510.04	0	0	0	0	0	0	0	0	0	0	0	0	0	0	0	0	0	0	0	0	0	0	0	0	0	0	0	0	0	0	0	0	0
7.59_684.1925m/z	LMPK12010366	C30H35O18+	http://www.lipidmaps.org/data/LMSDRecord.php?LMID=LMPK12010366	Petunidin 3-glucoside-5-(6''-acetylglucoside)		684.193	7.58895	0.874433	1	0.00412218	8.25592	Pregnant	Control	100 - 65.2 - 50.8 - 21.6 - 9.37 - 2.74 - 0.66 - 0.0328	9223.55	162.43	1994.81	2533.4	296.581	11293.1	471.379	912.197	3255.26	574.559	1866.81	333.852	235.031	383.455	3309.13	301.053	268.324	234.439	1929.46	338.59	2115.56	431.192	207.164	2435.76	246.167	254.653	739.807	428.944	269.372	1507.91	299.305	278.225	794.616	365.541	201.033
10.62_794.2027m/z	LMPK12010359	C37H39O18+	http://www.lipidmaps.org/data/LMSDRecord.php?LMID=LMPK12010359	Petunidin 3-(4'''-p-coumarylrutinoside)		794.203	10.6195	0.09285	3	0.379359	1.5179	Control	Pregnant	100	2.24894	403.74	10.9162	0.505746	0	0	0	57.3097	0	0	1.49221	0	0	0	0	0	0	0	0	0	0	0	0	0	0	0	0	0	0	0	0	0	0	0	0
1.04_748.1425m/z	LMPK12010312	C31H33O20+	http://www.lipidmaps.org/data/LMSDRecord.php?LMID=LMPK12010312	Delphinidin 3,5-diglucoside-6''-O-4, 6'''-O-1-cyclic-malyl diester		748.142	1.04422	0.10645	1	0.241055	4.45689	Pregnant	Control	100 - 41.3	3.8197	338.99	0	0	0	0	0	7.41792	0	0	0.801597	0	0	0	0	0	0	0	0	0	0	0	0	0	0	0	0	0	0	0	0	0	0	0	0
10.78_832.2418m/z	LMPK12010247	C39H43O20+	http://www.lipidmaps.org/data/LMSDRecord.php?LMID=LMPK12010247	Alatanin 2		832.242	10.776	0.2129	1	4.98896e-08	16.9438	Control	Pregnant	100 - 79.4 - 67.8 - 33.5 - 17	48.6351	256.36	0	1.2277	20.6531	57.7018	19.7702	3.1238	1.19122	97.0328	0.19826	9.97571	11.1836	0	1.15626	33.2755	50.8513	0	0.387082	0	1.01344	13.4819	86.8316	1.98032	92.979	45.4505	14.3075	25.9904	70.4559	11.2849	18.3769	41.6158	25.4165	13.6624	26.0158
12.33_980.2803m/z	LMPK12010178	C44H51O25+	http://www.lipidmaps.org/data/LMSDRecord.php?LMID=LMPK12010178	Cyanidin 3-(6''-sinapylsophoroside)-5-glucoside		980.28	12.3269	0.135017	1	0	144.883	Control	Pregnant	100 - 93.9 - 89.2 - 53.4 - 28.7 - 12.4 - 4.91 - 1.74	189.837	221.85	3.21986	6.09668	56.5883	126.201	110.847	46.0891	2.39996	93.6256	1.35806	76.8022	137.821	158.109	2.32067	83.2729	280.424	141.488	0.896061	31.1481	2.51508	101.917	67.4432	1.9976	61.1967	145.284	103.532	80.4668	204.152	46.1022	241.045	112.614	141.863	38.1566	32.9988
11.75_980.2748m/z	LMPK12010178	C44H51O25+	http://www.lipidmaps.org/data/LMSDRecord.php?LMID=LMPK12010178	Cyanidin 3-(6''-sinapylsophoroside)-5-glucoside		980.275	11.7504	0.46935	1	3.569e-06	1.19556	Pregnant	Control	100 - 93.4 - 83.3 - 44.9 - 17.4 - 9.5 - 3.78 - 1.29 - 0.36 - 0.0165	4628.85	68.03	4959.07	6823.86	2498.08	17657.4	2637.24	3128.73	6505.38	2370.82	3951	2321.81	2331.8	2612.72	4734.39	2564.61	3070.04	2714.54	5173.14	2515.59	5654.62	2273.36	2814.25	6315.52	2772.49	2440.92	3539.71	2718.4	2826.76	5809.19	2484.27	3253.93	4181.58	2676.71	2772.76
1.73_712.1495m/z	LMPK12010150	C30H31O20+	http://www.lipidmaps.org/data/LMSDRecord.php?LMID=LMPK12010150	Cyanidin 3-(6''-malonyl-2''-glucuronosylglucoside)		712.149	1.73433	0.10715	2	0.0690962	31.2352	Pregnant	Control	100 - 44.6	2.54306	380.64	0	0	0	0	0	0	0	0	3.90798	0	0	0	0	0	0	0	0	0	0	0	0	0	0	0	0	0	0	0	0	0	0	0	0
1.66_680.1980m/z	LMPK12010045	C31H35O17+	http://www.lipidmaps.org/data/LMSDRecord.php?LMID=LMPK12010045	Pelargonidin 3,5-di-(6-acetylglucoside)		680.198	1.6636	0.0707333	1	0.932554	6.42056	Pregnant	Control	100 - 48.3 - 12.1	4.44079	502.94	0	0	0	0	0	0	0	0	0	0	11.804	0	0	0	0	0	0	21.2685	0	0	0	0.103965	0	0	0	0	0	0	0	0	0	0	0
1.57_680.1976m/z	LMPK12010045	C31H35O17+	http://www.lipidmaps.org/data/LMSDRecord.php?LMID=LMPK12010045	Pelargonidin 3,5-di-(6-acetylglucoside)		680.198	1.57073	0.0642833	1	0.347987	1825.42	Pregnant	Control	100 - 47	1.50711	691.89	0	0.0395775	0	0	0	0	0	0	0	0	0	0	0	0	0	0	0	0	0	0	0	0	0	0	0	0	0	0	0	0	0	0	0
13.72_1131.3164m/z	LMPK12010008	C26H29O14+	http://www.lipidmaps.org/data/LMSDRecord.php?LMID=LMPK12010008	Pelargonidin 3-lathyroside		1131.32	13.7214	0.25645	2	1.18279e-05	118.002	Control	Pregnant	100 - 61.7 - 33.6 - 15.4 - 5.65 - 2.1	146.92	261.31	35.4459	41.8062	0	9.73413	0	8.34885	68.064	0	61.3395	23.7393	0	0	28.3439	0	0	0	45.2417	0	75.1486	0	0	34.9263	0	0	0	0	85.1049	10.8809	0	27.1398	0	0	28.6295
12.53_1131.3197m/z	LMPK12010008	C26H29O14+	http://www.lipidmaps.org/data/LMSDRecord.php?LMID=LMPK12010008	Pelargonidin 3-lathyroside		1131.32	12.5262	0.227883	2	0.121177	64.4037	Pregnant	Control	100 - 65.3 - 33.3 - 18.9 - 8.84	326.785	192.59	5.71828	10.4382	0	0	0	0	18.3393	0	24.8559	0	29.9872	0	4.66828	0	0	0	16.903	0	27.8633	0	0	4.51847	0	0	0	0	41.0784	0	0	0	0	0	0
2.21_591.3876m/z	LMPK09000002	C34H54O8	http://www.lipidmaps.org/data/LMSDRecord.php?LMID=LMPK09000002	Lasalocid A		591.388	2.21087	0.8323	1	8.04987e-05	2.16138	Control	Pregnant	100 - 39.9 - 37.5	412.62	88.99	985.527	1801.79	0	28.7457	11.6396	51.5596	1998.51	0	1888.05	0	0	0	1392.39	0	0	0	1510.22	0	1621.78	0	25.5716	1187.43	0	0	0	0	0	137.688	0	16.928	0	0	0
1.73_591.3866m/z	LMPK09000002	C34H54O8	http://www.lipidmaps.org/data/LMSDRecord.php?LMID=LMPK09000002	Lasalocid A		591.387	1.72718	0.32005	1	0.191368	4.18899	Control	Pregnant	100 - 44.6 - 25.2	64.9403	178.32	210.566	277.915	14.6217	0	0	1.95078	318.477	0	333.348	0	0	0	222.902	0	0	0	268.08	0	303.675	0	0	221.335	0	0	0	0	0	0	0	0	0	0	0
1.08_591.3913m/z	LMPK09000002	C34H54O8	http://www.lipidmaps.org/data/LMSDRecord.php?LMID=LMPK09000002	Lasalocid A		591.391	1.07993	0.0714833	1	0.447529	2.87099	Control	Pregnant	100 - 68.8 - 22.5	9.62226	156.94	8.8356	9.13949	0	0	0	0	16.1448	0	19.9963	0	0	0	9.07066	0	0	0	6.96251	0	33.1953	0	0	25.9429	0	0	0	0	0	248.334	0	0	0	0	0
3.14_671.4348m/z	LMPK09000001	C36H62O11	http://www.lipidmaps.org/data/LMSDRecord.php?LMID=LMPK09000001	Monensin A		671.435	3.14312	0.120833	1	0.0011825	1.67154	Pregnant	Control	100 - 63.5	5.19089	158.45	4.31556	1.35866	2.57195	3.42428	0	0.301881	1.54275	0	1.32133	2.94803	3.51189	0	3.78166	0	0.000182587	0	1.67958	0	3.56931	0	0	4.0486	0	0	0.034044	0	0	0	0	0	0	6.34174	0
2.57_693.4156m/z	LMPK09000001	C36H62O11	http://www.lipidmaps.org/data/LMSDRecord.php?LMID=LMPK09000001	Monensin A		693.416	2.57377	0.0493	1	0.712405	1.38353	Control	Pregnant	100 - 67.9 - 26.6	2.91792	190.84	12.1367	6.54637	0	0	0	0	7.74534	0	15.2567	0	0	0	18.8143	0	0	0	12.323	0	16.9758	0	0	13.661	0	0	0	0	0	0	0	0	0	0	0
10.14_671.4380m/z	LMPK09000001	C36H62O11	http://www.lipidmaps.org/data/LMSDRecord.php?LMID=LMPK09000001	Monensin A		671.438	10.1358	0.127867	1	5.18049e-08	4.36292	Pregnant	Control	100 - 10.2	9.81708	147.48	0.192701	0	0.00827969	0	0	0	0	0	0.447146	4.07366	0.848165	12.6148	0.0410456	0	0	0	0.00528065	0	0.011905	0	0	0.00758155	0	0	27.3933	11.7368	30.2754	2.12391	5.13139	0.0343271	0	0	0
1.81_693.4167m/z	LMPK09000001	C36H62O11	http://www.lipidmaps.org/data/LMSDRecord.php?LMID=LMPK09000001	Monensin A		693.417	1.81292	0.0142833	1	0.0249975	5.88238	Control	Pregnant	100 - 91.5	0.836134	287.31	0.293601	1.10753	0	0	0	0	2.41644	0	4.42926	0	0	0	0.837583	0	0	0	3.17698	0	1.77895	0	0	0.028143	0	0	0	0	0	0	0	0	0	0	0
0.77_795.1695m/z	LMPK07000007	C20H15NO8	http://www.lipidmaps.org/data/LMSDRecord.php?LMID=LMPK07000007	4-Dedimethylamino-4-oxo-anhydrotetracycline		795.17	0.767033	0.0714333	1	0.3481	15.5532	Pregnant	Control	100	1.15432	509.86	0	0	0	0	0	0	0	0	0	0	0	0	0	0	0	0	0	0	0	0	0	0	0	0	0	0	0	0	0	0	0	0	0
0.79_915.3772m/z	LMPK07000002	C23H27N3O7	http://www.lipidmaps.org/data/LMSDRecord.php?LMID=LMPK07000002	Minocycline		915.377	0.78845	0.0857167	1	0.28704	9.3506	Pregnant	Control	100	2.22065	479.24	0	0	0	0	0	0	0	0	0	0	0	0	0	0	0	0	0	0	0	0	0	0	0	0	0	0	0	0	0	0	0	0	0
0.48_914.5622m/z	LMPK06000003	C51H79NO13	http://www.lipidmaps.org/data/LMSDRecord.php?LMID=LMPK06000003	Sirolimus		914.562	0.4827	0.135017	1	0.420122	9.25021	Pregnant	Control	100 - 14.7	10.8309	375.64	5.85047	0	0	0	0	3.15528	0.534581	0	6.66973	0	0	0	0	0	0	0	0	0	0	0	0	0.525733	0	0	0	0	0	0	0	0	0	0	0
10.06_924.4997m/z	LMPK06000002	C47H73NO17	http://www.lipidmaps.org/data/LMSDRecord.php?LMID=LMPK06000002	Amphotericin B		924.5	10.0644	0.170733	1	6.02553e-05	Infinity	Pregnant	Control	100 - 44	27.1741	189.59	0	0	0	0	0	0	0	0	0	0	0	0	0	0	0	0	0	0	0	0	0	0	0	0	0	0	0	0	0	0	0	0	0
9.57_698.3179m/z	LMPK05000005	C37H47NO12	http://www.lipidmaps.org/data/LMSDRecord.php?LMID=LMPK05000005	Rifamycin		698.318	9.57362	0.0350167	1	0.634012	6.98364	Pregnant	Control	100 - 13.9	1.05394	470.01	0.381078	0	0	0	0	0	0	0	0	0	0	0	0	0	0	0	0	0	0	0	0	0	0	0	0	0	0	0.00552607	0	0	0	0	0
16.79_885.5314m/z	LMPK05000002	C45H76N2O15	http://www.lipidmaps.org/data/LMSDRecord.php?LMID=LMPK05000002	Spiramycin II		885.531	16.7871	0.135017	1	1.88914e-06	5401.21	Pregnant	Control	100 - 36.6	48.6204	205.21	0	0	0	0	0	0	0	0	0	0	0	0	0	0	0	0	0	0	0	0	0	0	0	0	0	0	0	0	0	0	0	0	0
15.04_907.5167m/z	LMPK05000002	C45H76N2O15	http://www.lipidmaps.org/data/LMSDRecord.php?LMID=LMPK05000002	Spiramycin II		907.517	15.0374	0.262967	1	0.000104702	Infinity	Pregnant	Control	100 - 42.2 - 4.01	46.8925	429.65	0	0	0	0	0	0	0	0	0	0	0	0	0	0	0	0	0	0	0	0	0	0	0	0	0	0	0	0	0	0	0	0	0
2.47_492.2922m/z	LMPK04000037	C25H43NO7	http://www.lipidmaps.org/data/LMSDRecord.php?LMID=LMPK04000037	Methymycin		492.292	2.46733	0.142167	2	0.000328418	8.08472	Pregnant	Control	100 - 98.4 - 6.69	31.0593	227	1.30909	2.23834	0	0	0	0	2.01322	0	0.851389	0	0	0	1.89041	0	0	0	1.49418	0	1.68578	0	0	2.77178	0	0	0	0	18.2589	10.2195	0	0	46.0824	0	0
0.84_297.2058m/z	LMPK04000034	C17H28O4	http://www.lipidmaps.org/data/LMSDRecord.php?LMID=LMPK04000034	10-Deoxymethynolide		297.206	0.838467	0.0493	2	0.798324	2.7748	Control	Pregnant	100 - 28.5	4.85555	117.94	19.9279	29.9339	0	0	0	0	21.9947	0	23.3556	0	0	0	17.7944	0	0	0	20.7022	0	24.2006	0	0	18.8696	0	0	0	0	0	0	0	0	0	0	0
0.97_395.2399m/z	LMPK04000030	C20H36O6	http://www.lipidmaps.org/data/LMSDRecord.php?LMID=LMPK04000030	8,8a-Deoxyoleandolide		395.24	0.973483	0.263633	4	0.00397097	2.21461	Control	Pregnant	100 - 33.2	26.4024	85.25	99.1132	111.498	0	0	0	3.38906	123.457	0	123.747	0	0	0	121.821	0	0	0	106.208	0	125.478	0	0	106.25	0	0	0.0445091	0	0	0	0	18.479	0	0	0
10.38_740.4570m/z	LMPK04000012	C37H67NO12	http://www.lipidmaps.org/data/LMSDRecord.php?LMID=LMPK04000012	Erythromycin B		740.457	10.3781	0.42655	1	7.53071e-06	223.421	Pregnant	Control	100 - 45.5 - 8.69	350.331	275.21	0.0322296	0.447056	0	0	0	0	0.470102	0	0.359992	0	0	0	0.588273	0	0	36.895	0.260658	0	0.0417718	0	0	0.376986	0	0	0	0	0	0	0	25.9586	5.42767	0	0
0.55_740.4571m/z	LMPK04000012	C37H67NO12	http://www.lipidmaps.org/data/LMSDRecord.php?LMID=LMPK04000012	Erythromycin B		740.457	0.553433	0.256467	1	1.16338e-05	4.06581	Pregnant	Control	100 - 52.8 - 6.06 - 2.19	187.988	210.45	225.496	72.872	0	0	0	174.014	122.301	0	110.652	0	0	0	45.853	0	0	0	64.1694	0	143.631	0	0	73.2167	17.7386	0	0	0	0	18.6842	0	0	0	0	0
6.34_770.4276m/z	LMPK04000011	C37H65NO14	http://www.lipidmaps.org/data/LMSDRecord.php?LMID=LMPK04000011	Erythromycin E		770.428	6.33733	0.38365	1	0.000176607	7960.83	Pregnant	Control	100 - 42.4	83.2521	196.36	0	0	0	0	0	0	0	0	0	0	0	0	0	0	0	0	0	0	0	0	0	0	0	0	0	0	0	0	0	0	0	0	0
12.55_748.4448m/z	LMPK04000011	C37H65NO14	http://www.lipidmaps.org/data/LMSDRecord.php?LMID=LMPK04000011	Erythromycin E		748.445	12.5476	0.142167	1	2.8189e-05	36.3237	Pregnant	Control	100 - 41	22.1632	210.6	0	0	0	0	0	0	0	0	0	29.2876	0	0	0	0	0	0	0	0	0	0	0	0	0	0	0	0	0	0	0	0	0	0	0
2.17_863.5279m/z	LMPK04000005	C44H76N2O13	http://www.lipidmaps.org/data/LMSDRecord.php?LMID=LMPK04000005	Spiramycin		863.528	2.16872	0.10645	1	0.000352994	42.6948	Control	Pregnant	100 - 72	4.90013	181.04	14.9193	13.1431	0	0	0	0	20.7801	0	24.4119	0	0	0	15.89	0	0	0	18.9477	0	24.1586	0	0	15.4966	0	0	0	0	0	0	0	0	0	0	0
9.11_826.4739m/z	LMPK04000003	C44H69NO12	http://www.lipidmaps.org/data/LMSDRecord.php?LMID=LMPK04000003	Tacrolimus		826.474	9.11135	0.710867	1	9.17356e-05	18592.7	Pregnant	Control	100 - 45	207.669	186.97	0	0	0	0	0	0	0	0	0	0	0	0	0	0	0	0	0	0	0	0	0	0	0	0	0	0	0	0	0	0	0	0	0
7.23_826.4751m/z	LMPK04000003	C44H69NO12	http://www.lipidmaps.org/data/LMSDRecord.php?LMID=LMPK04000003	Tacrolimus		826.475	7.22605	0.533667	1	8.51117e-05	Infinity	Pregnant	Control	100 - 48.4 - 13.8 - 0.904	460.802	183.22	0	0	0	0	0	0	0	0	0	0	0	0	0	0	0	0	0	0	0	0	0	0	0	0	0	0	0	0	0	0	0	0	0
1.17_409.2557m/z	LMPK04000002	C21H38O6	http://www.lipidmaps.org/data/LMSDRecord.php?LMID=LMPK04000002	6-deoxyerythronolide B		409.256	1.17283	0.213633	1	0.376463	11.0329	Control	Pregnant	100 - 31.6 - 50.3	33.4407	143.18	112.548	129.952	0	0	0	0	164.384	0	145.453	0	0	0	117.267	0	0	0	127.41	0	186.663	0	0	119.945	0	0	0	0	0	0	0	0	0	0	0
3.09_514.2579m/z	LMPK04000001	C27H41NO5S	http://www.lipidmaps.org/data/LMSDRecord.php?LMID=LMPK04000001	epothilone D		514.258	3.08598	0.1636	1	0.0062835	Infinity	Pregnant	Control	100 - 11.6 - 3.83	37.0468	285.53	0	0	0	0	0	0	0	0	0	0	0	0	0	0	0	0	0	0	0	0	0	0	0	0	0	0	0	0	0	0	0	0	0
1.08_645.4725m/z	LMPK03000012	C37H66O7	http://www.lipidmaps.org/data/LMSDRecord.php?LMID=LMPK03000012	Squamocin		645.472	1.07993	0.0214333	3	3.88375e-10	5.56532	Pregnant	Control	100 - 63.7 - 34.4	9.69648	110.75	6.70991	5.60602	0	0	0	0	7.06892	0	5.67645	0	0	11.1762	5.73614	0	3.98385	0	4.44503	0	5.14572	0	0	7.20754	0	0	0	0	0	3.42129	0	0	0	0	0
3.11_709.5350m/z	LMPK01000057	C38H77O9P	http://www.lipidmaps.org/data/LMSDRecord.php?LMID=LMPK01000057	Mannosyl-1beta-phosphomycoketide C32		709.535	3.1074	0.37015	4	1.28793e-06	2.12305	Pregnant	Control	51.5 - 100	93.7435	79.77	147.907	133.481	0	0	0	0	199.903	0	224.214	0	0	0	171.973	0	0	0	146.433	0	228.803	0	0	163.443	0	0	0	0	0	0	0	0	0	0	0
1.76_846.5612m/z	LMGP20010004	C46H82NO9P	http://www.lipidmaps.org/data/LMSDRecord.php?LMID=LMGP20010004	PE(18:0/20:4(5Z,8Z,11Z,13E)(15Ke))		846.561	1.75577	0.25575	4	0.0282407	1.50221	Control	Pregnant	100 - 43.4	11.6735	117.82	25.4679	36.712	0	0	0	0	53.0111	0	53.9886	0	0	0	23.0496	0	0	0	43.0226	0	51.4849	0	0	23.4871	0	0	0	0	19.8537	0	0	0	0	0	0
10.42_744.5914m/z	LMGP16010001	C42H82NO7P	http://www.lipidmaps.org/data/LMSDRecord.php?LMID=LMGP16010001	PnC(16:0/18:1(9Z))		744.591	10.4202	0.170733	8	1.3999e-06	4.33374	Pregnant	Control	100 - 69.1	43.3981	126.65	35.8787	28.4063	10.3373	0	0	1.42225	30.823	0	51.6477	0	0	0	47.8247	0	0	0	39.8736	0	39.1141	0	6.57009	39.7854	0	0	0	0	0	0	0	0	0	0	0
8.49_954.5212m/z	LMGP13010003	C44H81N3O15P2	http://www.lipidmaps.org/data/LMSDRecord.php?LMID=LMGP13010003	CDP-DG(16:0/16:0)		954.521	8.4927	1.19523	1	4.50228e-05	37876.9	Pregnant	Control	100 - 53.7 - 11.7 - 0.203	445.102	182.76	0	0	0	0	0	0	0	0	0.206331	0	0	0	0	0	0	0	0	0	0	0	0	0.357731	0	0	0	0	0	0	0	0	0	0	0
1.78_445.2675m/z	LMGP10070002	C21H43O6P	http://www.lipidmaps.org/data/LMSDRecord.php?LMID=LMGP10070002	PA(P-18:0/0:0)		445.267	1.7772	0.277883	1	0.0770722	7.86587	Pregnant	Control	100 - 35.3 - 10.1 - 1.04	16.8861	270.43	1.92799	3.93335	0	0	0	0	2.41964	0	2.39638	0	0	0	2.3056	0	0	0	3.95669	0	1.07293	0	0	3.64567	0	0	0	0	0	0	0	22.2702	0	0	0
1.67_445.2669m/z	LMGP10070002	C21H43O6P	http://www.lipidmaps.org/data/LMSDRecord.php?LMID=LMGP10070002	PA(P-18:0/0:0)		445.267	1.67075	0.113583	1	0.0621996	3.44686	Pregnant	Control	100 - 26.9 - 47.2 - 17.9	13.6869	312.91	0.581392	16.6306	0	0	0	0	2.48877	0	0.0161334	0	0	0	0.451599	0	0	0	3.35832	0	0.289003	0	0	1.11106	0	0	0	0	0	0	0	0	0	0	0
2.97_901.6296m/z	LMGP10070001	C23H47O6P	http://www.lipidmaps.org/data/LMSDRecord.php?LMID=LMGP10070001	PA(P-20:0/0:0)		901.63	2.96525	0.177867	1	0.00289477	1.20875	Pregnant	Control	100 - 79.9 - 41.9 - 18.4	37.8895	82.48	114.084	81.6671	16.3085	7.99057	18.3544	11.6597	133.016	22.4656	147.354	0	0	0	91.4708	0	1.36058	0	112.253	0	134.899	0	11.0005	95.6778	21.9412	0	0	0	0	0	29.5956	0	0	0	0
2.21_397.2727m/z	LMGP10060005	C19H41O6P	http://www.lipidmaps.org/data/LMSDRecord.php?LMID=LMGP10060005	PA(O-16:0/0:0)		397.273	2.21087	0.0635833	34	0.00372731	10.4687	Control	Pregnant	100 - 23.1 - 36.8	3.04437	189.55	6.28282	11.7946	0	0	0	0	14.3878	0	12.5925	0	0	0	14.0184	0	0	0	11.4182	0	7.79698	0	0	6.7595	0	0	0	0	0	0	0	0	0	0	0
13.13_457.2342m/z	LMGP10050033	C23H37O7P	http://www.lipidmaps.org/data/LMSDRecord.php?LMID=LMGP10050033	PA(20:5(5Z,8Z,11Z,14Z,17Z)/0:0)		457.234	13.1306	0.135717	2	0.000361446	Infinity	Pregnant	Control	100 - 30	3.6494	353.85	0	0	0	0	0	0	0	0	0	0	0	0	0	0	0	0	0	0	0	0	0	0	0	0	0	0	0	0	0	0	0	0	0
9.32_481.3292m/z	LMGP10050032	C24H49O7P	http://www.lipidmaps.org/data/LMSDRecord.php?LMID=LMGP10050032	PA(21:0/0:0)		481.329	9.31787	0.120733	9	0.00524622	Infinity	Pregnant	Control	100	3.64711	323.85	0	0	0	0	0	0	0	0	0	0	0	0	0	0	0	0	0	0	0	0	0	0	0	0	0	0	0	0	0	0	0	0	0
4.08_481.3290m/z	LMGP10050032	C24H49O7P	http://www.lipidmaps.org/data/LMSDRecord.php?LMID=LMGP10050032	PA(21:0/0:0)		481.329	4.08192	0.100017	9	3.40143e-11	5.41375	Pregnant	Control	100 - 43.1	5.07695	143.69	0.643346	1.31113	0	0	0	0	0	0	3.77643	0	0	0	1.98252	0	0	0	1.21395	0	1.13671	0	0	0.888207	0	0	0	22.2806	0	0	0	0	0	0	0
1.01_929.5884m/z	LMGP10050026	C23H45O7P	http://www.lipidmaps.org/data/LMSDRecord.php?LMID=LMGP10050026	PA(20:1(11Z)/0:0)		929.588	1.0092	0.127883	1	0.299809	6.77693	Pregnant	Control	100 - 4.37	3.32741	470.28	0	0	0	0	0	0	0	0	2.14802	0	0	0	0	0	0	0	0	0	0	0	0	0	0	0	0	0	0	0	0	0	0	0	0
0.88_929.5891m/z	LMGP10050026	C23H45O7P	http://www.lipidmaps.org/data/LMSDRecord.php?LMID=LMGP10050026	PA(20:1(11Z)/0:0)		929.589	0.880617	0.0707333	1	0.895442	1.91846	Pregnant	Control	100 - 83.6	1.36778	442.13	0.263913	0	0	0	0	12.5488	0.544762	0	1.45189	0	0	0	0.488714	0	0	0	0	0	0.126262	0	0	0	0	0	0	0	0	0	0	0	0	0	0
13.51_457.2308m/z	LMGP10050017	C21H39O7P	http://www.lipidmaps.org/data/LMSDRecord.php?LMID=LMGP10050017	PA(18:2(9Z,12Z)/0:0)		457.231	13.515	0.177883	1	1.73429e-05	Infinity	Pregnant	Control	100 - 33	6.25418	230.89	0	0	0	0	0	0	0	0	0	0	0	0	0	0	0	0	0	0	0	0	0	0	0	0	0	0	0	0	0	0	0	0	0
13.48_621.5243m/z	LMGP10040004	C35H73O6P	http://www.lipidmaps.org/data/LMSDRecord.php?LMID=LMGP10040004	PA(O-16:0/O-16:0)		621.524	13.4793	0.15645	1	0.0409321	10.7516	Control	Pregnant	100 - 47.2 - 10.3	15.6449	149.38	54.4295	53.9822	0	0	0	18.9211	58.1513	1.37006	109.477	0	0	0	63.6412	0	0	0	58.218	0	61.1589	0	0	68.0961	0	0	0	0	0	0	0	0.938328	0	0	0
12.72_727.4691m/z	LMGP10030093	C41H69O7P	http://www.lipidmaps.org/data/LMSDRecord.php?LMID=LMGP10030093	PA(P-16:0/22:6(4Z,7Z,10Z,13Z,16Z,19Z))		727.469	12.7184	0.469333	1	1.08204e-10	18.8538	Pregnant	Control	100 - 28 - 0.227	247.893	154.05	0.723957	0	49.9286	0	24.9627	7.81642	1.08694	0	0	10.0211	0	80.7137	0	0	0	44.8565	0	0	0	18.8964	0	0	20.0481	0	65.0595	0	28.1351	10.0504	0	64.269	30.0973	29.7698	44.242
14.10_737.5503m/z	LMGP10030079	C43H77O7P	http://www.lipidmaps.org/data/LMSDRecord.php?LMID=LMGP10030079	PA(P-20:0/20:4(5Z,8Z,11Z,14Z))		737.55	14.0979	0.0214333	4	4.85189e-08	8.25597	Pregnant	Control	100 - 4.36	7.42817	174.31	0	0	8.87844	0	0	0	0.325701	0	0	0	0	0	0	0	0	0	0.297076	0	0	0	0	0.759268	10.25	0	18.7709	0	0	0	0	0	0	0	3.74821
11.64_737.5483m/z	LMGP10030079	C43H77O7P	http://www.lipidmaps.org/data/LMSDRecord.php?LMID=LMGP10030079	PA(P-20:0/20:4(5Z,8Z,11Z,14Z))		737.548	11.644	0.0143	10	3.17335e-05	4.33637	Pregnant	Control	100 - 4.99	8.68922	141.05	4.66827	2.46232	0	0	0	2.34636	2.6723	8.87589	3.28237	0	0	0	3.86163	0	0	0	2.47668	0	1.95508	0	0	1.28841	0	6.6707	0	0	0	13.1795	10.2201	0	0	0	0
10.78_737.5490m/z	LMGP10030079	C43H77O7P	http://www.lipidmaps.org/data/LMSDRecord.php?LMID=LMGP10030079	PA(P-20:0/20:4(5Z,8Z,11Z,14Z))		737.549	10.776	0.0428667	10	6.69848e-10	10.5122	Pregnant	Control	100 - 14.3	18.1122	96.84	1.33832	2.18197	12.1146	4.80743	0	5.97087	1.52366	5.88892	1.50308	0	11.9414	0	1.9246	0	0	4.39166	1.06017	9.54029	0.620253	0	0	0.728681	5.45775	0	0	0	0	0	0	0	3.61792	0	0
10.24_737.5496m/z	LMGP10030079	C43H77O7P	http://www.lipidmaps.org/data/LMSDRecord.php?LMID=LMGP10030079	PA(P-20:0/20:4(5Z,8Z,11Z,14Z))		737.55	10.2352	0.0142833	4	3.31377e-06	5.44819	Pregnant	Control	100 - 6.26	11.4195	128.3	1.15899	1.25575	0	8.44255	0	5.47479	1.01553	12.0413	0.65018	7.58517	0	0	0.480097	10.6486	0	0	0.761246	17.9286	0.864897	11.8351	0	0.184109	0	0	0	0	0	7.16078	0	0	0	0	0
9.81_767.5905m/z	LMGP10030075	C43H85O7P	http://www.lipidmaps.org/data/LMSDRecord.php?LMID=LMGP10030075	PA(P-20:0/20:0)		767.591	9.80865	0.0285833	4	2.55351e-15	32.0634	Pregnant	Control	100 - 0.976	16.8832	128.7	0	0	0	0	0	1.55778	0	0	1.08558	0	0	0	0.368087	0	0	0	0.490673	0	0.0461126	0	0	0.369368	0	0	16.469	0	0	0	0	0	0	0	0
5.01_729.5767m/z	LMGP10030074	C42H81O7P	http://www.lipidmaps.org/data/LMSDRecord.php?LMID=LMGP10030074	PA(P-20:0/19:1(9Z))		729.577	5.01425	0.0214333	1	6.74597e-10	28.1425	Pregnant	Control	100 - 36.8	7.86102	115.97	0.985047	0.767222	0	0	0	0	1.81224	0	1.81371	0	0	0	1.17954	0	0	0	0.483351	0	0.732789	0	0	0.760556	0	0	0	0	0	0	0	0	0	0	0
2.67_673.5152m/z	LMGP10030061	C38H73O7P	http://www.lipidmaps.org/data/LMSDRecord.php?LMID=LMGP10030061	PA(P-20:0/15:1(9Z))		673.515	2.67378	0.0357167	5	6.60816e-11	5.57561	Pregnant	Control	100 - 5.88	6.44003	79.22	1.2894	3.46065	0	15.6976	0	0.596897	3.34385	0	2.79035	0	0	0	0.946025	0	0	0	2.84952	0	2.07843	0	0	1.1675	0	0	0	0	0	0	0	0	0	0	0
2.15_681.4883m/z	LMGP10030043	C39H69O7P	http://www.lipidmaps.org/data/LMSDRecord.php?LMID=LMGP10030043	PA(P-18:0/18:4(6Z,9Z,12Z,15Z))		681.488	2.14728	0.56225	3	0.723079	1.68538	Pregnant	Control	99.4 - 100 - 8.69	473.412	72.15	414.113	545.806	154.971	187.986	110.359	103.238	1214.52	84.6141	801.785	196.993	94.4179	165.669	855.735	150.49	94.6004	159.23	466.598	138.768	565.225	150.061	139.293	501.613	133.888	60.7069	107.895	335.606	180.997	576.726	74.7421	32.9534	32.2639	13.3281	132.274
6.76_655.4698m/z	LMGP10030014	C37H67O7P	http://www.lipidmaps.org/data/LMSDRecord.php?LMID=LMGP10030014	PA(P-16:0/18:3(9Z,12Z,15Z))		655.47	6.76382	0.128583	8	0.247621	4.39268	Control	Pregnant	100 - 32	5.94554	173.72	20.3682	19.322	0	0	0	0	20.2398	0	22.255	0	26.2282	0	22.5683	0	0	0	18.5349	0	18.4487	0	0	22.0192	0	0	0	0	0	0.997022	0	0	0	0	0
13.77_643.4718m/z	LMGP10030011	C36H67O7P	http://www.lipidmaps.org/data/LMSDRecord.php?LMID=LMGP10030011	PA(P-16:0/17:2(9Z,12Z))		643.472	13.7707	0.91025	2	1.88252e-07	1.94629	Control	Pregnant	100 - 89.4 - 4.62 - 2.02 - 0.923	1640.32	36.56	1566.33	1185.98	1887.91	1704.59	1634.09	4660.81	1203.32	1920.86	1850	1881.01	1957.25	1684.37	1815.26	1638.91	1461.95	1591.47	1367.02	1355.11	1770.52	1259.32	1671.77	1645.34	1621.69	1623.17	1578.21	1225.63	1406.21	978.091	1593.86	1725.76	1497.08	1361.31	1593.99
13.62_643.4711m/z	LMGP10030011	C36H67O7P	http://www.lipidmaps.org/data/LMSDRecord.php?LMID=LMGP10030011	PA(P-16:0/17:2(9Z,12Z))		643.471	13.6214	0.5837	2	4.37756e-06	1.35539	Control	Pregnant	100 - 76.2 - 52.8 - 14 - 3.84	1273.34	42.32	1875.46	1403.04	1196.76	1098.16	1105.23	3717.75	1474.24	1106.8	2352.71	1275.44	1153.32	943.218	2148.65	987.091	1048.23	1165.8	1674.24	1016.99	2227.24	1096.37	914.634	2046.39	1104.5	1137.3	1144.95	880.153	1061.81	866.031	971.422	1012.96	801.105	950.287	1064.66
15.44_647.5031m/z	LMGP10030009	C36H71O7P	http://www.lipidmaps.org/data/LMSDRecord.php?LMID=LMGP10030009	PA(P-16:0/17:0)		647.503	15.4426	0.568717	5	0.00313042	1.45464	Control	Pregnant	100 - 42.2 - 19.2 - 1.18	203.981	90.54	473.647	400.174	161.642	102.331	49.6764	1522.79	379.308	54.6563	493.228	142.231	80.8007	112.882	502.483	28.394	20.1102	86.4304	379.928	89.5101	490.268	48.9337	45.2904	481.11	73.2545	42.3781	24.9484	46.6927	95.9903	113.994	142.587	73.6516	25.6131	49.7548	69.825
7.94_631.4723m/z	LMGP10030008	C35H67O7P	http://www.lipidmaps.org/data/LMSDRecord.php?LMID=LMGP10030008	PA(P-16:0/16:1(9Z))		631.472	7.93757	0.30575	2	0.312346	5.10472	Control	Pregnant	100 - 35.8 - 8.63	12.8215	172.53	32.2916	54.1682	0	0	0	0	45.5237	0	69.172	0	0	0	48.0899	0	0	0	41.0458	0	39.1061	0	0	39.2383	21.0495	0	0	0	0	12.2951	0	0	19.9075	0	0
4.31_639.4382m/z	LMGP10030006	C34H65O7P	http://www.lipidmaps.org/data/LMSDRecord.php?LMID=LMGP10030006	PA(P-16:0/15:1(9Z))		639.438	4.30987	0.0857333	1	0.0460302	1.01934	Control	Pregnant	100 - 41.8 - 32.2	5.49745	291.71	1.23152	0.302728	0	0	0	0	1.04485	0	6.67227	0	0	0	4.59217	0	0	0	3.00993	0	4.27911	0	0	1.63648	0	0	0	0	0	0	0	0	0	0	0
3.72_639.4379m/z	LMGP10030006	C34H65O7P	http://www.lipidmaps.org/data/LMSDRecord.php?LMID=LMGP10030006	PA(P-16:0/15:1(9Z))		639.438	3.71902	0.235033	1	2.23316e-08	1.4141	Pregnant	Control	100 - 44.3 - 21.3	32.4707	104.95	80.8128	36.5781	0	0	0	1.22493	44.3538	22.4728	83.0948	0	0	0	84.1798	0	0	0	55.8619	0	75.3947	0	0	76.1057	0	0	0	13.9601	0	0.00953106	0	0	0	0	0
7.08_591.4380m/z	LMGP10030002	C32H63O7P	http://www.lipidmaps.org/data/LMSDRecord.php?LMID=LMGP10030002	PA(P-16:0/13:0)		591.438	7.08385	0.127883	2	0.00635344	12.4511	Pregnant	Control	100 - 25.5	10.4257	201.6	1.94696	2.73338	0	0	0	0	0.626414	0	3.08237	0	0	0	4.753	0	0	0	1.51232	0	0.273796	0	0	0.393219	0	0	0	0	0	0	0	0	0	0	0
13.51_709.5167m/z	LMGP10020087	C41H73O7P	http://www.lipidmaps.org/data/LMSDRecord.php?LMID=LMGP10020087	PA(O-18:0/20:5(5Z,8Z,11Z,14Z,17Z))		709.517	13.515	0.163583	11	0.717895	2.09122	Pregnant	Control	100 - 46.9	24.7945	151.79	1.15631	1.04061	30.6976	14.8669	9.48878	21.3246	1.22164	54.6287	0.89613	79.6512	0	0	1.23245	0	0	0	0.596291	18.3354	1.16654	0	0	0	43.2711	0	28.2112	45.3723	0	27.3098	0	12.9478	0	25.2674	0
1.26_709.5192m/z	LMGP10020087	C41H73O7P	http://www.lipidmaps.org/data/LMSDRecord.php?LMID=LMGP10020087	PA(O-18:0/20:5(5Z,8Z,11Z,14Z,17Z))		709.519	1.26498	0.0357167	6	0.0068271	7.88911	Control	Pregnant	100 - 28.3	1.59661	204.97	9.04383	10.3301	0	0	0	0	11.3966	0	7.87351	0	0	0	4.98801	0	0	0	7.5855	0	3.1746	0	0	5.87471	0	0	0	0	0	0	0	0	0	0	0
11.25_663.5307m/z	LMGP10020082	C37H75O7P	http://www.lipidmaps.org/data/LMSDRecord.php?LMID=LMGP10020082	PA(O-16:0/18:0)		663.531	11.2453	0.15645	3	0	33.7998	Control	Pregnant	100 - 39.5 - 10.9	110.445	55.8	73.0324	58.6833	90.2912	99.5166	117.959	73.717	43.9931	179.201	70.4989	159.227	125.776	118.681	59.9931	251.167	117.078	158.56	45.4679	227.366	38.2817	149.294	61.5902	58.4335	176.583	100.387	100.901	72.2842	176.611	32.0573	111.743	52.0889	104.58	153.753	163.279
7.72_711.5334m/z	LMGP10020057	C41H75O7P	http://www.lipidmaps.org/data/LMSDRecord.php?LMID=LMGP10020057	PA(O-20:0/18:4(6Z,9Z,12Z,15Z))		711.533	7.71682	0.227883	6	0.368218	1.84894	Control	Pregnant	100 - 60.2 - 0.345	8.25766	151.39	33.6674	16.726	0	0	0	0	27.9229	0	45.2747	0	0	0	54.7885	0	0	0	31.7594	0	37.6851	0	0	41.8273	0	0	0	0	0	0	0	0	0	0	0
10.21_635.5035m/z	LMGP10020042	C35H71O7P	http://www.lipidmaps.org/data/LMSDRecord.php?LMID=LMGP10020042	PA(O-20:0/12:0)		635.504	10.2073	0.163667	3	0.591437	3.06666	Control	Pregnant	100 - 39.5 - 12.8	19.0581	112.59	67.6255	41.1689	0	9.22557	0	29.4	41.9616	7.47584	73.5323	12.805	0	0	66.2712	0	0	0	43.7976	0	28.4555	29.61	40.9903	52.2838	0	0	0	0	0	18.4615	0	31.7484	6.39865	0	0
14.40_645.4867m/z	LMGP10020010	C36H69O7P	http://www.lipidmaps.org/data/LMSDRecord.php?LMID=LMGP10020010	PA(O-16:0/17:2(9Z,12Z))		645.487	14.4038	0.718783	3	0.00106056	1.13182	Control	Pregnant	100 - 46.6 - 21	483.929	93.14	1199.34	941.157	256.418	183.919	150.249	3186.34	924.089	156.544	1402.68	183.741	280.501	199.053	1336.5	239.517	182.496	153.536	1048.11	242.711	1347.84	181.586	128.255	1258.96	140.003	184.71	155.918	144.027	104.034	101.185	125.122	108.404	215.292	469.76	64.2262
10.41_645.4833m/z	LMGP10020010	C36H69O7P	http://www.lipidmaps.org/data/LMSDRecord.php?LMID=LMGP10020010	PA(O-16:0/17:2(9Z,12Z))		645.483	10.4131	0.0428667	3	0.0536093	1.50166	Pregnant	Control	100 - 35.3	8.31058	129.11	1.7807	1.14637	17.5235	1.16632	7.09497	1.87232	1.87116	0	1.91225	0	15.0447	0	3.25426	0	23.4153	13.0234	1.16717	0	0.867338	0	0	0.625958	0	13.4971	0	0	13.2911	0	0	0	0	34.8261	17.208
9.09_607.4689m/z	LMGP10020004	C33H67O7P	http://www.lipidmaps.org/data/LMSDRecord.php?LMID=LMGP10020004	PA(O-16:0/14:0)		607.469	9.08992	0.170733	2	0.49894	3.00323	Control	Pregnant	100 - 36 - 11.9	11.1363	118.9	43.0329	32.5473	0	7.0671	0	6.21846	47.4315	0	91.9048	0	0	0	48.8624	0	0	0	39.1562	0	20.3049	0	0	33.9801	0	24.4189	0	0	0	8.58819	0	0	0	0	0
5.53_621.4517m/z	LMGP10010976	C33H65O8P	http://www.lipidmaps.org/data/LMSDRecord.php?LMID=LMGP10010976	PA(16:0/14:0)		621.452	5.52647	0.220733	10	0.000239248	22.953	Control	Pregnant	100 - 42 - 23.8	17.9353	155.92	54.0821	57.0766	20.3122	0	0	2.13869	72.1091	0	81.6438	0	0	0	80.5987	19.1577	0	0	56.8787	0	76.744	0	0	61.7534	0	0	0	0	0	0	0	0	0	15.4356	0
5.39_621.4509m/z	LMGP10010976	C33H65O8P	http://www.lipidmaps.org/data/LMSDRecord.php?LMID=LMGP10010976	PA(16:0/14:0)		621.451	5.39075	0.142167	10	0.00333032	20.9146	Control	Pregnant	100 - 38.9 - 19.6	13.0346	172.4	42.7222	42.0346	0	0	0	3.9301	58.0374	0	66.0689	0	0	0	52.8687	0	0	0	45.966	0	65.3832	0	0	51.3871	0	0	0	0	0	0	0	0	0	0	0
14.85_817.6710m/z	LMGP10010945	C47H93O8P	http://www.lipidmaps.org/data/LMSDRecord.php?LMID=LMGP10010945	PA(22:0/22:0)		817.671	14.8524	0.0707167	1	0.125456	2.14655	Control	Pregnant	100 - 55.6 - 20.7 - 1.12	77.206	116.67	188.288	138.341	0	89.2635	25.1294	928.533	164.364	15.3623	78.1148	73.1051	43.5057	0.0961383	193.216	6.10677	38.0672	0	178.347	6.68579	118.705	21.8441	24.8681	216.713	87.3044	9.85426	0	0	5.82458	177.454	11.6869	0	32.8448	21.3619	0
13.77_839.6504m/z	LMGP10010945	C47H93O8P	http://www.lipidmaps.org/data/LMSDRecord.php?LMID=LMGP10010945	PA(22:0/22:0)		839.65	13.7707	0.582933	1	1.05471e-14	4.53807	Control	Pregnant	100 - 75.9	173.285	151.54	485.987	521.978	39.5126	75.1264	65.6078	1631.22	274.864	128.954	232.966	35.7164	23.3637	34.8872	496.486	114.899	43.7766	140.372	387.679	49.1485	350.956	43.585	71.3255	511.24	34.7019	23.0799	88.8038	55.6926	33.9649	89.9549	78.1465	53.7239	101.766	64.0355	71.0125
4.21_593.4197m/z	LMGP10010944	C31H61O8P	http://www.lipidmaps.org/data/LMSDRecord.php?LMID=LMGP10010944	PA(12:0/16:0)		593.42	4.20987	0.298683	5	0.000710628	37.9612	Control	Pregnant	100 - 34.5 - 4.8	21.1911	179.03	75.7032	88.7786	0	0	0	2.05882	110.464	0	93.7136	0	0	0	85.9125	0	0	0	84.3787	0	103.485	0	0	89.9218	0	0	0	0	0	0	0	0	0	0	0
6.39_649.4816m/z	LMGP10010941	C35H69O8P	http://www.lipidmaps.org/data/LMSDRecord.php?LMID=LMGP10010941	PA(12:0/20:0)		649.482	6.38663	0.20645	15	0.218686	3.62717	Control	Pregnant	100 - 43.4 - 17	19.8921	101.05	63.3697	87.8485	0	0	0	2.55345	98.3607	0	97.9821	0	0	0	76.1186	0	0	0	74.6062	0	94.8394	0	0	80.3565	0	0	0	0	0	0	0	0	0	0	0
6.20_649.4812m/z	LMGP10010941	C35H69O8P	http://www.lipidmaps.org/data/LMSDRecord.php?LMID=LMGP10010941	PA(12:0/20:0)		649.481	6.19517	0.170783	15	0.969303	3.56356	Control	Pregnant	100 - 41.1 - 13	14.8372	155.18	42.5052	55.0054	0	0	0	0	66.641	0	71.3013	0	0	0	58.4206	0	0	0	47.4936	0	65.2651	0	19.0411	58.5122	0	0	0	0	0	0	0	0	0	0	0
6.93_663.4931m/z	LMGP10010935	C36H71O8P	http://www.lipidmaps.org/data/LMSDRecord.php?LMID=LMGP10010935	PA(13:0/20:0)		663.493	6.9274	0.20645	17	0	19.5274	Control	Pregnant	100 - 40.3 - 2.1	49.3684	84.71	110.907	70.69	25.6685	55.4817	34.1224	35.6036	78.5463	58.3267	163.777	36.9129	17.6924	14.0794	137.456	18.6822	39.2295	27.5318	95.2975	24.3666	128.867	34.4263	15.05	134.591	29.5564	30.3672	7.60399	56.7324	21.2119	19.3042	22.1361	14.5785	34.8043	56.6435	7.50275
10.50_677.5116m/z	LMGP10010869	C37H73O8P	http://www.lipidmaps.org/data/LMSDRecord.php?LMID=LMGP10010869	PA(19:0/15:0)		677.512	10.4988	0.199317	15	0.0720839	1.58499	Control	Pregnant	100 - 50.2 - 29.5	10.4746	154.59	20.852	7.02257	0	10.6498	0	4.27889	16.2906	0	38.1384	0	0	7.43687	14.9606	0	0	0	10.347	0	17.8237	0	0	15.8478	0	0	0	0	0	0	0	0	0	0	0
14.13_789.6389m/z	LMGP10010850	C45H89O8P	http://www.lipidmaps.org/data/LMSDRecord.php?LMID=LMGP10010850	PA(21:0/21:0)		789.639	14.1265	0.135017	3	0.203174	3.11274	Control	Pregnant	100 - 61.1 - 26.6	86.8311	135.92	269.719	162.077	0	21.8806	7.52413	1256.52	199.701	47.7561	119.889	15.7548	5.41921	6.11393	235.262	0	0	0	265.136	19.45	149.713	35.0652	0	266.222	0	24.3379	0	18.3355	17.8672	55.3796	0	0	0	45.9583	0
13.97_789.6371m/z	LMGP10010850	C45H89O8P	http://www.lipidmaps.org/data/LMSDRecord.php?LMID=LMGP10010850	PA(21:0/21:0)		789.637	13.97	0.107167	3	0.707512	2.5187	Control	Pregnant	100 - 66.6 - 32	55.7465	191.84	219.701	102.739	10.5471	14.8647	5.06895	705.675	121.923	11.2817	56.1991	2.33984	0	0	180.159	1.72593	0	0.542344	173.305	0	136.917	0	0	199.899	0	19.9577	0	0	17.368	0	0	0.157319	0	2.38604	0
17.26_797.5090m/z	LMGP10010844	C47H73O8P	http://www.lipidmaps.org/data/LMSDRecord.php?LMID=LMGP10010844	PA(22:6(4Z,7Z,10Z,13Z,16Z,19Z)/22:4(7Z,10Z,13Z,16Z))		797.509	17.2636	0.0708667	8	5.77288e-08	Infinity	Pregnant	Control	100 - 14.5	32.4296	242.03	0	0	0	0	0	0	0	0	0	0	0	0	0	0	0	0	0	0	0	0	0	0	0	0	0	0	0	0	0	0	0	0	0
14.25_797.5141m/z	LMGP10010844	C47H73O8P	http://www.lipidmaps.org/data/LMSDRecord.php?LMID=LMGP10010844	PA(22:6(4Z,7Z,10Z,13Z,16Z,19Z)/22:4(7Z,10Z,13Z,16Z))		797.514	14.2473	0.4552	11	1.11546e-06	919.444	Pregnant	Control	100 - 27.9 - 5.72 - 0.771	1033.65	202.39	0	0.354052	0	0	0	0	0	0	0	0.00328046	12.84	0	0	0	0	0	0.0101882	0	0	0	0	0	0	0	18.0823	0	0	0	0	0	0	22.32	0
0.52_743.4650m/z	LMGP10010829	C43H67O8P	http://www.lipidmaps.org/data/LMSDRecord.php?LMID=LMGP10010829	PA(22:6(4Z,7Z,10Z,13Z,16Z,19Z)/18:3(6Z,9Z,12Z))		743.465	0.518417	0.1136	18	0.0260726	3.89074	Pregnant	Control	62.3 - 100 - 10.6	8.40546	315.74	4.18744	0.521029	0	0	0	35.1586	3.187	0	3.71241	0	0	0	0	0	0	0	0	0	0.31886	0	0	1.24742	0	0	0	0	0	0	0	0	0	0	0
13.24_807.5912m/z	LMGP10010813	C47H83O8P	http://www.lipidmaps.org/data/LMSDRecord.php?LMID=LMGP10010813	PA(22:4(7Z,10Z,13Z,16Z)/22:1(11Z))		807.591	13.2442	0.142233	8	0.0226269	65.6475	Pregnant	Control	100 - 16.3	9.77259	507.75	0	0	0	0	0	0	0	0	0	0	0	0	0	0	0	0	0	0	0.687069	0	0	0	0	0	0	0	0	0	0	0	0	0	0
10.28_795.5894m/z	LMGP10010811	C46H83O8P	http://www.lipidmaps.org/data/LMSDRecord.php?LMID=LMGP10010811	PA(22:4(7Z,10Z,13Z,16Z)/21:0)		795.589	10.2781	0.0214333	8	0.0107061	1.24212	Control	Pregnant	100 - 20.3	79.9502	77.67	6.99099	7.48589	296.673	145.056	120.257	48.8003	6.14182	147.026	4.48872	165.729	96.5863	68.3162	3.77697	139.91	94.9439	110.167	4.36144	92.9782	3.07323	149.154	16.8572	6.98092	99.387	37.4083	52.3138	69.8006	64.5082	82.0828	91.2347	151.964	119.345	63.0213	91.4967
12.94_811.6230m/z	LMGP10010782	C47H87O8P	http://www.lipidmaps.org/data/LMSDRecord.php?LMID=LMGP10010782	PA(22:2(13Z,16Z)/22:1(11Z))		811.623	12.9384	0.25645	2	0.0326936	1.1258	Control	Pregnant	100 - 63.2 - 53.2 - 0.887	48.5459	177.43	224.632	204.475	4.8446	0	0	310.634	91.674	0	87.3161	0	0	0	215.342	0	0	0	198.154	34.8451	122.422	0	0	237.407	0	1.90837	0	0	0	0	0	0	0	0	0
14.25_813.6382m/z	LMGP10010781	C47H89O8P	http://www.lipidmaps.org/data/LMSDRecord.php?LMID=LMGP10010781	PA(22:2(13Z,16Z)/22:0)		813.638	14.2545	0.113717	3	0.0116241	1.90684	Control	Pregnant	100 - 45.6	4.81493	216.81	0	0.0481194	0.570293	0	0	5.52023	0.689643	0	0.663077	0	0	0	0.283774	0	0	0	0.641827	0	0.225839	0	0	0.0811468	0	0	0	0	0	0	0	0	0	0	0
13.61_813.6374m/z	LMGP10010781	C47H89O8P	http://www.lipidmaps.org/data/LMSDRecord.php?LMID=LMGP10010781	PA(22:2(13Z,16Z)/22:0)		813.637	13.6071	0.120733	3	0.187322	1.01346	Control	Pregnant	100 - 51 - 33.5 - 12.2 - 4.32	114.496	204.71	406.414	318.23	0	17.2401	0	1404.3	246.547	0	126.652	0	0	27.5819	386.002	0	21.1214	0	331.794	0	209.029	0	0	395.111	0	0	9.30309	0	34.2584	215.585	0	0	0	0	0
14.02_821.6014m/z	LMGP10010780	C46H87O8P	http://www.lipidmaps.org/data/LMSDRecord.php?LMID=LMGP10010780	PA(22:2(13Z,16Z)/21:0)		821.601	14.02	0.15645	2	0.139451	10.1249	Pregnant	Control	100 - 26.9	6.97158	556.06	0	0.565537	0	0	0	1.05629	0	0	0	0	0	30.4718	0	0	0	0	0	0	0.957217	0	0	0	0	0	0	0	0	0	0	0	0	0	0
13.28_799.6208m/z	LMGP10010780	C46H87O8P	http://www.lipidmaps.org/data/LMSDRecord.php?LMID=LMGP10010780	PA(22:2(13Z,16Z)/21:0)		799.621	13.2799	0.0214333	2	0.652675	1.09636	Pregnant	Control	56 - 100	3.20885	281.68	9.55028	3.41116	0	0	0	52.663	5.11236	0	2.28731	0	0	0	8.64114	0	0	0	7.97603	0	7.61071	0	0	9.62668	0	0	0	0	0	0	0	0	0	0	0
13.21_799.6247m/z	LMGP10010780	C46H87O8P	http://www.lipidmaps.org/data/LMSDRecord.php?LMID=LMGP10010780	PA(22:2(13Z,16Z)/21:0)		799.625	13.2091	0.127933	2	0.0150082	1.75794	Pregnant	Control	100 - 53.3 - 40.5 - 16.9 - 4.36	88.1171	208.87	195.013	147.182	0	0	0	594.031	114.344	0	86.6958	0	0	0	197.609	0	0	0	194.553	0	119.888	0	0	201.033	0	0	0	0	0	42.1199	0	0	0	0	0
12.76_785.6054m/z	LMGP10010774	C45H85O8P	http://www.lipidmaps.org/data/LMSDRecord.php?LMID=LMGP10010774	PA(22:2(13Z,16Z)/20:0)		785.605	12.7605	0.120733	6	0.124467	1.45826	Control	Pregnant	100 - 31.9 - 19.6 - 11.9 - 3.95	34.0159	197.05	175.594	99.6924	0	0	0	338.037	81.9209	0	66.6281	0	0	0	129.897	0	0	0	118.198	0	79.8045	0	0	140.631	0	0	0	0	0	11.1479	0	0	0	0	0
14.26_815.6531m/z	LMGP10010750	C47H91O8P	http://www.lipidmaps.org/data/LMSDRecord.php?LMID=LMGP10010750	PA(22:1(11Z)/22:0)		815.653	14.2616	0.413033	2	0.888501	1.35222	Control	Pregnant	100 - 55.9 - 26.5 - 2.2	391.11	175.08	1346.68	866.432	0	185.3	5.58462	4812.69	837.352	0	489.998	11.8994	17.8707	83.2858	1227.24	76.2637	0	35.8314	1240.82	12.6112	775.029	16.4754	0	1384.86	42.1694	0.0138343	22.3743	10.132	8.0115	720.01	27.8937	19.1223	0.329166	0	7.56888
2.17_823.6202m/z	LMGP10010749	C46H89O8P	http://www.lipidmaps.org/data/LMSDRecord.php?LMID=LMGP10010749	PA(22:1(11Z)/21:0)		823.62	2.16872	0.0850667	2	0.373512	3.67147	Control	Pregnant	100 - 80.7	4.56254	202.87	25.4052	5.63361	0	0	0	0	11.0139	0	8.86447	0	0	0	7.18909	0	0	0	6.74602	0	14.2404	0	0	8.58706	0	0	0	0	0	0	0	0	0	0	0
13.74_801.6364m/z	LMGP10010749	C46H89O8P	http://www.lipidmaps.org/data/LMSDRecord.php?LMID=LMGP10010749	PA(22:1(11Z)/21:0)		801.636	13.735	0.120733	3	0.191681	1.45906	Control	Pregnant	100 - 53.7 - 25.9	83.5466	199.06	374.006	197.609	0	0	0	898.268	199.418	0	105.283	0	0	0	323.843	0	0	0	298.688	0	209.852	0	0	374.335	0	2.96609	0	0	0	119.251	0	0	0	0	0
14.48_803.6553m/z	LMGP10010720	C46H91O8P	http://www.lipidmaps.org/data/LMSDRecord.php?LMID=LMGP10010720	PA(22:0/21:0)		803.655	14.4752	0.0928667	2	0.365319	2.99385	Control	Pregnant	100 - 43.6 - 12.5	55.8821	148.5	172.376	97.4672	0	25.8438	0.798992	757.302	136.934	16.309	68.8514	0	0	0	174.07	0	21.6051	0	163.45	0	107.147	0.234307	43.8355	174.035	0	0	72.834	31.2877	0	77.4174	0	0	9.98067	28.0404	0
13.35_825.6364m/z	LMGP10010720	C46H91O8P	http://www.lipidmaps.org/data/LMSDRecord.php?LMID=LMGP10010720	PA(22:0/21:0)		825.636	13.3514	0.455133	2	0.119434	1.0805	Control	Pregnant	100 - 84.1 - 54.1	59.756	189.6	256.879	242.889	0	10.2234	0	518.863	139.185	0	129.369	0	13.7675	0	263.313	0	0	0	256.422	0	177.326	0	0	310.857	0	0	7.00072	0	0	0	0	0	1.32096	0	0
12.40_797.6043m/z	LMGP10010713	C44H87O8P	http://www.lipidmaps.org/data/LMSDRecord.php?LMID=LMGP10010713	PA(22:0/19:0)		797.604	12.3976	0.0921667	4	0.348569	1.18534	Pregnant	Control	100 - 45.9	6.4956	147.58	14.6521	15.4956	18.0718	15.0802	0	0	6.32634	0	6.47655	0	0	0	12.3641	0	0	0	15.7584	0	9.24823	0	0	16.3516	0	0	0	22.6587	0	0	0	0	0	0	0
3.72_679.4346m/z	LMGP10010652	C38H63O8P	http://www.lipidmaps.org/data/LMSDRecord.php?LMID=LMGP10010652	PA(20:5(5Z,8Z,11Z,14Z,17Z)/15:1(9Z))		679.435	3.71902	0.292183	6	0.0416343	1.55377	Control	Pregnant	100 - 46	135.75	96.32	517.977	362.259	1.46079	0	19.9307	206.72	394.38	23.3971	475.789	0	25.0859	0	575.884	35.5839	25.3423	0	432.691	0	524.163	20.6397	0	564.903	0	0	54.8202	18.1336	30.9212	197.15	0	0	0	0	0
9.32_689.4128m/z	LMGP10010649	C37H63O8P	http://www.lipidmaps.org/data/LMSDRecord.php?LMID=LMGP10010649	PA(20:5(5Z,8Z,11Z,14Z,17Z)/14:0)		689.413	9.31787	0.199317	6	3.46395e-09	46.4734	Pregnant	Control	100 - 31.4	12.5048	282.44	0.083729	2.92416e-06	0	0	0	4.61454	0.00952262	0	0.0267984	0	3.8097	0	0.0125984	0	0	0	0.00465741	0	4.39065e-05	0	0	0	0	0	0	0	0	0	0	0	0	0	3.73938
9.61_781.5753m/z	LMGP10010642	C45H81O8P	http://www.lipidmaps.org/data/LMSDRecord.php?LMID=LMGP10010642	PA(20:4(5Z,8Z,11Z,14Z)/22:0)		781.575	9.60933	0.0214333	17	0.00456371	2.73563	Pregnant	Control	100 - 27.8	25.338	105.77	1.559	2.95895	7.63049	23.2417	3.447	19.2217	1.50604	14.9367	0.627616	0.341351	20.7484	0	1.38329	31.9488	2.08245	0	1.38655	0	1.32508	15.6138	0	1.15035	0	0	17.9803	0	0	3.91462	0	15.9575	13.1569	24.1258	11.317
8.81_781.5765m/z	LMGP10010642	C45H81O8P	http://www.lipidmaps.org/data/LMSDRecord.php?LMID=LMGP10010642	PA(20:4(5Z,8Z,11Z,14Z)/22:0)		781.577	8.81275	0.0428667	9	0.343384	1.1245	Pregnant	Control	100 - 17.9	32.6488	89.74	4.38838	4.17654	38.3773	28.0853	20.7245	29.6086	2.58475	18.0972	2.87406	45.4118	87.4329	95.5444	3.8435	33.3076	43.5276	29.6837	1.3328	44.0176	2.75128	34.0282	26.8	2.35014	20.7845	23.8623	11.2431	18.255	0	23.1183	61.3258	25.9312	27.1503	31.4614	7.86489
8.67_781.5714m/z	LMGP10010642	C45H81O8P	http://www.lipidmaps.org/data/LMSDRecord.php?LMID=LMGP10010642	PA(20:4(5Z,8Z,11Z,14Z)/22:0)		781.571	8.67058	0.0142833	16	2.28749e-10	11.2512	Pregnant	Control	100 - 18.3	7.04281	160.9	0.353373	0	0	0	0	4.08861	0.232139	0	0.16932	0	0.0984378	8.90783	0	0	0	0	0	0	0	0	0	0.30581	0	0	0	0	0	0	0	0	0	0	0
2.96_803.5523m/z	LMGP10010642	C45H81O8P	http://www.lipidmaps.org/data/LMSDRecord.php?LMID=LMGP10010642	PA(20:4(5Z,8Z,11Z,14Z)/22:0)		803.552	2.9581	0.248617	8	7.92257e-07	4.88073	Control	Pregnant	100 - 95.6 - 43	116.701	80.15	196.599	210.087	53.1964	69.9834	38.6318	27.0386	272.32	121.909	256.241	90.0264	38.9849	81.2414	205.026	53.1214	16.2192	131.089	223.262	37.9039	281.187	9.78248	63.8186	226.476	21.9634	0	48.9437	33.9826	100.632	24.7006	28.8257	37.9933	26.7166	94.1857	85.7204
12.07_783.5922m/z	LMGP10010613	C45H83O8P	http://www.lipidmaps.org/data/LMSDRecord.php?LMID=LMGP10010613	PA(20:3(8Z,11Z,14Z)/22:0)		783.592	12.0704	0.1493	6	0.00614275	1.00231	Control	Pregnant	100 - 71.1	7.7555	165.92	36.7046	27.5901	28.7589	0	0	19.7679	7.75279	0	20.509	12.5043	0	0	36.4547	0	0	0	29.5382	0	18.2106	0	0	35.4038	0	0	0	0	0	0	0	0	0	0	0
2.02_791.5526m/z	LMGP10010612	C44H81O8P	http://www.lipidmaps.org/data/LMSDRecord.php?LMID=LMGP10010612	PA(20:3(8Z,11Z,14Z)/21:0)		791.553	2.01937	0.1993	4	1.51305e-05	3.03102	Pregnant	Control	100 - 43.8	132.751	102.15	86.9914	82.136	17.1331	0	0	25.2933	385.64	0	252.41	0	0	0	140.968	0	0	0	84.8642	0	100.902	0	0	97.1971	0	0	0	0	0	307.599	0	0	0	0	0
12.35_771.5928m/z	LMGP10010581	C44H83O8P	http://www.lipidmaps.org/data/LMSDRecord.php?LMID=LMGP10010581	PA(20:2(11Z,14Z)/21:0)		771.593	12.3483	0.15645	6	0.0250774	1.13707	Control	Pregnant	100 - 85.3	17.8643	169.75	79.7	58.9334	0	0	0	123.954	46.9714	0	46.3713	0.615272	0	0	70.5869	0	0	0	73.8972	0	55.2305	0	0	76.8333	0	0	0	0	0	0	0	0	0	0	0
14.00_787.6217m/z	LMGP10010551	C45H87O8P	http://www.lipidmaps.org/data/LMSDRecord.php?LMID=LMGP10010551	PA(20:1(11Z)/22:0)		787.622	13.9986	0.0857167	4	0.171041	2.08889	Control	Pregnant	100 - 57.4	3.71015	181.9	1.51343	1.11923	0	0	0	24.2956	1.37167	0	4.03013	0	0	0	4.6279	0	0	0	1.21688	0	2.8992	0	0	1.26983	0	0	0	0	0	0	0	0	0	0	0
13.44_787.6228m/z	LMGP10010551	C45H87O8P	http://www.lipidmaps.org/data/LMSDRecord.php?LMID=LMGP10010551	PA(20:1(11Z)/22:0)		787.623	13.4364	0.54085	4	0.614883	1.17409	Control	Pregnant	100 - 59.4 - 31.1 - 3.24 - 0.0842	209.125	187.05	845.62	495.356	16.7602	41.1862	0	2094.96	460.381	20.5484	287.615	33.2385	26.6526	12.8348	694.809	34.6811	0	0	782.228	72.7068	517.125	17.211	14.5657	852.381	22.887	21.2463	9.35718	18.2274	26.2365	21.8713	24.7737	0	4.09868	3.92247	0
13.05_773.6074m/z	LMGP10010550	C44H85O8P	http://www.lipidmaps.org/data/LMSDRecord.php?LMID=LMGP10010550	PA(20:1(11Z)/21:0)		773.607	13.0456	0.0707333	6	0.36086	2.14518	Control	Pregnant	100 - 58.8 - 34.9 - 39.9 - 15.4	38.3144	163.62	140.983	76.936	33.9977	0	0	316.201	88.4393	0	66.608	0	9.60281	19.0149	112.684	21.1779	13.2435	0	126.975	13.5028	93.3128	0	21.1462	107.521	0	0	5.06791	0	7.28732	0	0	0	0	0	0
12.91_773.6052m/z	LMGP10010550	C44H85O8P	http://www.lipidmaps.org/data/LMSDRecord.php?LMID=LMGP10010550	PA(20:1(11Z)/21:0)		773.605	12.9098	0.497917	6	0.888577	1.29516	Control	Pregnant	100 - 74.3 - 39.1 - 5.64	107.295	163.82	479.155	307.783	0	34.5427	0	647.933	260.425	3.20791	231.547	0.032828	0	11.2058	419.504	0	0	0.979947	399.895	0	341.337	5.86025	0	469.89	11.5081	0	11.3329	0	0	0	22.2907	34.494	0	1.30092	9.55133
12.60_759.5893m/z	LMGP10010545	C43H83O8P	http://www.lipidmaps.org/data/LMSDRecord.php?LMID=LMGP10010545	PA(20:1(11Z)/20:0)		759.589	12.6041	0.15645	8	0.0121505	1.49481	Control	Pregnant	100 - 81.8 - 45.6 - 6.41 - 5.7	67.6965	114.42	173.384	112.092	33.8138	53.3542	10.8654	478.68	113.297	14.5852	92.1801	122.54	84.8045	51.9002	140.095	29.4279	29.3171	36.2831	134.576	67.9543	100.569	0	19.6025	140.898	12.6827	12.2553	74.2632	0	51.7598	0	40.4569	0	28.8098	29.971	24.1376
12.46_759.5872m/z	LMGP10010545	C43H83O8P	http://www.lipidmaps.org/data/LMSDRecord.php?LMID=LMGP10010545	PA(20:1(11Z)/20:0)		759.587	12.4619	0.3129	8	0.138268	1.04995	Pregnant	Control	99.2 - 100 - 26.7 - 6.02	84.4737	91.07	217.936	149.783	48.6383	86.124	28.329	310.646	125.149	110.61	111.194	45.3496	124.999	66.5523	178.677	33.9527	79.0773	16.6849	195.912	17.7011	152.927	13.5675	72.6706	226.388	54.7899	31.7491	71.8069	0	114.206	0	0	18.3178	27.3542	0	16.8557
11.67_759.5885m/z	LMGP10010545	C43H83O8P	http://www.lipidmaps.org/data/LMSDRecord.php?LMID=LMGP10010545	PA(20:1(11Z)/20:0)		759.589	11.6654	0.149317	8	0.938926	1.14261	Pregnant	Control	100 - 55.9	27.6473	88.12	48.3635	37.3873	25.7191	10.6028	6.36614	35.8	41.1726	0	38.6861	0	62.2207	53.4506	48.0367	22.8126	9.09007	0	39.5972	7.95077	37.6782	17.7779	18.7569	50.3323	0.00287745	36.8585	22.2858	88.5079	36.8799	19.4365	1.21928	0.234469	0	14.2374	9.45288
13.30_761.6076m/z	LMGP10010472	C43H85O8P	http://www.lipidmaps.org/data/LMSDRecord.php?LMID=LMGP10010472	PA(19:0/21:0)		761.608	13.3014	0.1	5	0.61538	3.77631	Control	Pregnant	100 - 50.5	26.5533	156.14	80.8564	46.7699	0	0	0	304.835	58.5007	0	32.504	0	20.4402	0	67.7934	0	0	0	85.0366	14.7654	57.7119	0	0	81.0164	0	0	0	0	0	0	0	24.3872	0	0	0
1.52_711.4956m/z	LMGP10010440	C40H71O8P	http://www.lipidmaps.org/data/LMSDRecord.php?LMID=LMGP10010440	PA(18:4(6Z,9Z,12Z,15Z)/19:0)		711.496	1.52143	0.327183	32	3.54669e-06	3.22526	Pregnant	Control	100 - 45.4 - 12.4	217.14	169.09	185.159	215.533	0	0	0	14.6059	292.694	0	337.287	0	0	0	254.952	0	0	0	220.86	0	211.59	0	0	183.064	0	0	0	0	0	156.544	0	0	20.3776	0	0
5.60_683.4651m/z	LMGP10010431	C38H67O8P	http://www.lipidmaps.org/data/LMSDRecord.php?LMID=LMGP10010431	PA(18:4(6Z,9Z,12Z,15Z)/17:0)		683.465	5.5972	0.81085	30	0.0156856	3.23785	Control	Pregnant	100 - 43.7 - 15.2 - 5.01	245.227	100.38	963.081	620.733	0	0	0	244.371	713.762	13.2657	947.77	0	0	0	1209.84	0	0	0	820.04	0	1023.95	6.61221	0	1144.2	0	0	0	0	0	26.4321	0	0	0	0	0
5.25_681.4515m/z	LMGP10010404	C38H65O8P	http://www.lipidmaps.org/data/LMSDRecord.php?LMID=LMGP10010404	PA(18:3(9Z,12Z,15Z)/17:2(9Z,12Z))		681.451	5.24858	0.2422	11	0.598346	3.36698	Control	Pregnant	100 - 50.8	56.2853	119.45	7.75931	4.83199	15.7297	21.152	24.7804	28.1793	2.15434	44.6684	5.39377	26.3522	15.2378	73.3537	9.39061	29.5118	31.1876	0	4.5555	15.7137	5.22635	8.74585	69.5561	10.8009	52.3822	21.3585	0	31.4507	7.30896	16.9462	48.7029	0	27.9348	32.005	34.0051
6.96_685.4771m/z	LMGP10010402	C38H69O8P	http://www.lipidmaps.org/data/LMSDRecord.php?LMID=LMGP10010402	PA(18:3(9Z,12Z,15Z)/17:0)		685.477	6.95598	0.100017	26	0	15.9145	Control	Pregnant	100 - 48.9	43.177	53.06	66.2259	47.3306	42.6225	39.2534	15.9145	25.6431	48.8497	74.4065	77.6423	42.3685	20.3989	10.0014	89.3342	26.3165	63.8201	26.305	64.4145	21.7655	71.1735	20.9388	18.3592	87.7289	63.6883	33.1595	27.6916	78.5406	33.2958	16.1123	34.593	32.8778	45.0831	85.8583	14.9333
5.76_685.4797m/z	LMGP10010402	C38H69O8P	http://www.lipidmaps.org/data/LMSDRecord.php?LMID=LMGP10010402	PA(18:3(9Z,12Z,15Z)/17:0)		685.48	5.7608	0.220033	26	5.39529e-08	7.30131	Control	Pregnant	100 - 50	42.1388	105.95	112.597	94.2768	2.75274	12.7102	16.5268	8.75187	98.9465	26.4825	99.2587	39.3907	0	43.4524	145.524	0	6.21668	3.84136	115.577	59.0565	102.87	35.5772	32.9674	142.484	15.7631	6.39731	14.3405	27.0529	0	15.0197	0	0	0	9.94029	47.6502
8.47_679.4284m/z	LMGP10010399	C36H65O8P	http://www.lipidmaps.org/data/LMSDRecord.php?LMID=LMGP10010399	PA(18:3(9Z,12Z,15Z)/15:0)		679.428	8.47127	0.135017	10	0.0102504	1.06971	Control	Pregnant	100 - 14.5	13.3016	108.17	40.3215	64.3544	0.238505	0.31039	0	4.50757	55.3597	0.00276486	52.708	6.58328	0.0430719	0	44.1853	1.51249	0	0	42.1737	1.92969	53.0357	0	0	75.555	7.49705	0	0.245722	0	0	0	0	0.36424	3.5042	0.895695	3.65764
3.85_679.4278m/z	LMGP10010399	C36H65O8P	http://www.lipidmaps.org/data/LMSDRecord.php?LMID=LMGP10010399	PA(18:3(9Z,12Z,15Z)/15:0)		679.428	3.8476	0.0707333	10	0.816048	2.36966	Pregnant	Control	100 - 34.7	6.89115	173.78	9.03131	16.4399	0	0	0	0	4.80335	0	7.66153	0	0	0	7.44292	0	0	0	8.76862	0	3.59246	0	0	6.67025	0	0	0	0	0	0	0	0	7.31961	0	0
3.70_657.4514m/z	LMGP10010399	C36H65O8P	http://www.lipidmaps.org/data/LMSDRecord.php?LMID=LMGP10010399	PA(18:3(9Z,12Z,15Z)/15:0)		657.451	3.70473	0.20645	11	3.89978e-05	1.33707	Pregnant	Control	100 - 26.9 - 8.98	24.4417	115.12	101.486	41.3216	0	0	0	3.93217	47.4649	0	95.5666	0	0	0	94.3455	0.971125	0	0	55.7081	0.703007	72.7724	0	22.2988	77.771	0	0	0	0	0	0.0197758	0.264756	0	0	0	0
3.04_659.4649m/z	LMGP10010342	C36H67O8P	http://www.lipidmaps.org/data/LMSDRecord.php?LMID=LMGP10010342	PA(18:2(9Z,12Z)/15:0)		659.465	3.04312	0.0214333	15	0.0032211	1.37411	Pregnant	Control	100 - 65.7	4.05425	125.6	8.30848	11.6274	0	3.6283	0	0	14.5912	0	9.39055	0	0	0	11.5144	0	0	0	10.756	0	14.1674	13.4747	0	13.0638	0	0	0	0	0	0	0	0	0	0	0
2.48_659.4655m/z	LMGP10010342	C36H67O8P	http://www.lipidmaps.org/data/LMSDRecord.php?LMID=LMGP10010342	PA(18:2(9Z,12Z)/15:0)		659.466	2.48162	0.0714333	15	2.10059e-06	4.94013	Pregnant	Control	100 - 63.4	10.5422	374.18	2.71318	1.24344	0	0	0	0	3.08346	0	3.24029	0	0	2.11921	3.3344	0	0	0	2.4443	0	5.25729	0	0	2.55948	0	0	0	0	0	0	0	0	0	4.33348	0
5.73_661.4823m/z	LMGP10010252	C36H69O8P	http://www.lipidmaps.org/data/LMSDRecord.php?LMID=LMGP10010252	PA(17:1(9Z)/16:0)		661.482	5.72508	0.25575	21	0.000601803	1.30982	Control	Pregnant	100 - 74.6	162.173	50.97	284.293	231.381	214.737	57.5715	256.606	103.858	248.444	106.492	342.003	135.058	137.545	129.344	321.619	142.593	82.4942	173.334	247.738	105.043	294.472	163.83	81.1795	301.627	77.0605	133.771	119.049	101.144	138.145	77.0606	159.223	11.0571	158.539	202.948	81.8553
6.34_647.4678m/z	LMGP10010250	C35H67O8P	http://www.lipidmaps.org/data/LMSDRecord.php?LMID=LMGP10010250	PA(17:1(9Z)/15:0)		647.468	6.33733	0.135017	14	0.0191394	12.1707	Control	Pregnant	100 - 38.9	9.96396	170.83	33.4879	41.9288	0	0	0	0	45.7052	0	40.4327	0	0	0	39.6952	0	0	0	36.2329	0	45.5672	20.4276	0	37.5165	0	0	0	0	0	0	0	0	0	0	0
11.49_705.5426m/z	LMGP10010235	C39H77O8P	http://www.lipidmaps.org/data/LMSDRecord.php?LMID=LMGP10010235	PA(17:0/19:0)		705.543	11.4947	0.170733	11	0	6.58776	Control	Pregnant	100 - 85.1	23.698	106.25	32.6004	13.1257	24.2505	12.6224	14.0691	26.6599	29.7233	31.0442	51.3874	24.889	18.2068	9.28666	23.6744	14.6421	9.57285	16.4151	19.6482	10.6639	17.2583	8.65631	5.2718	34.8389	12.3952	18.3559	8.01499	27.135	19.1095	7.87078	12.8943	18.1944	3.99268	14.6676	5.62969
5.15_619.4352m/z	LMGP10010163	C33H63O8P	http://www.lipidmaps.org/data/LMSDRecord.php?LMID=LMGP10010163	PA(15:1(9Z)/15:0)		619.435	5.14927	0.12075	10	0.104729	2.21961	Control	Pregnant	100 - 40.9 - 20.2	12.9933	99.34	39.3138	43.8196	0	0	0	0	60.3285	24.617	55.8168	0	20.0305	0	53.8988	0	0	0	35.008	0	55.5226	0	0	45.1678	0	0	0	0	0	0	0	0	0	0	0
0.53_599.3684m/z	LMGP10010159	C30H57O8P	http://www.lipidmaps.org/data/LMSDRecord.php?LMID=LMGP10010159	PA(15:1(9Z)/12:0)		599.368	0.532	0.120733	4	0.00023353	1.61512	Pregnant	Control	100 - 11.8	46.0738	155.25	129.2	19.2376	0	0	0	190.236	37.0102	0	38.3253	0	0	0	14.7255	0	0	0	20.7523	0	42.3373	0	0	23.7829	0	0	0	0	0	72.6532	0	0	0	0	0
5.69_633.4507m/z	LMGP10010114	C34H65O8P	http://www.lipidmaps.org/data/LMSDRecord.php?LMID=LMGP10010114	PA(14:1(9Z)/17:0)		633.451	5.69007	0.120733	14	0.07818	1.42497	Pregnant	Control	100 - 44.9	3.01336	139.81	4.30579	6.7144	0	0	0	2.83135	10.665	0	7.60021	0	0	0	6.11751	0	0	0	6.65511	0	9.86866	0	0	6.65114	0	0	0	0	0	0	0	0	0	0	0
4.52_591.4043m/z	LMGP10010109	C31H59O8P	http://www.lipidmaps.org/data/LMSDRecord.php?LMID=LMGP10010109	PA(14:1(9Z)/14:0)		591.404	4.51632	0.199317	6	0.197023	12.6567	Control	Pregnant	100 - 31.4	37.9866	133.53	122.5	153.077	0	0	0	23.5612	174.25	0	148.233	0	0	0	139.227	0	0	0	127.449	0	152.949	0	0	149.092	0	0	0	0	0	20.278	0	0	0	0	0
3.89_447.2121m/z	LMGP10010021	C19H37O8P	http://www.lipidmaps.org/data/LMSDRecord.php?LMID=LMGP10010021	PA(8:0/8:0)		447.212	3.88975	0.127883	4	1.09987e-05	Infinity	Pregnant	Control	100 - 30.1	4.23027	353.3	0	0	0	0	0	0	0	0	0	0	0	0	0	0	0	0	0	0	0	0	0	0	0	0	0	0	0	0	0	0	0	0	0
3.61_447.2124m/z	LMGP10010021	C19H37O8P	http://www.lipidmaps.org/data/LMSDRecord.php?LMID=LMGP10010021	PA(8:0/8:0)		447.212	3.60543	0.163583	4	1.81496e-07	2125.89	Pregnant	Control	100 - 25.4	8.79132	389.06	0	0	0	0	0	0	0	0	0	0	0	0	0	0	0	0	0	0	0	0	0	0	0	0	0	0	0	0	0	0	0	0	0
0.82_369.1678m/z	LMGP10010020	C15H29O8P	http://www.lipidmaps.org/data/LMSDRecord.php?LMID=LMGP10010020	PA(6:0/6:0)		369.168	0.817033	0.0993	12	0.000897104	29.3158	Control	Pregnant	100 - 4.7 - 8.95	8.24175	182.37	26.5718	33.8831	0	0	0	0	36.0481	0	27.1387	0	0	0	23.0998	0	0	0	33.4402	0	40.3413	0	0	48.1186	0	0	0	0	0	0	0	0	0	0	0
3.24_551.3713m/z	LMGP10010001	C28H55O8P	http://www.lipidmaps.org/data/LMSDRecord.php?LMID=LMGP10010001	PA(12:0/13:0)		551.371	3.24253	0.0857167	2	0.00210165	21.4191	Control	Pregnant	100 - 25.9 - 2.82	8.03405	180.46	30.6977	34.9956	0	0	0	1.81833	44.7763	0	31.4434	0	0	0	42.0026	0	0	0	34.0583	0	23.871	0	0	34.0728	0	0	0	0	0	0	0	0	0	0	0
3.17_551.3695m/z	LMGP10010001	C28H55O8P	http://www.lipidmaps.org/data/LMSDRecord.php?LMID=LMGP10010001	PA(12:0/13:0)		551.37	3.1718	0.121533	2	0.340542	1.97017	Pregnant	Control	100 - 28.9 - 6.53	19.2931	189.09	39.3186	43.0737	0	0	0	0	51.5191	0	41.2129	0	0	0	43.2966	0	0	0	39.4124	0	61.7567	0	0	40.5913	0	0	0	0	0	0	0	0	0	0	0
7.85_1055.4603m/z	LMGP08010003	C46H83O19P3	http://www.lipidmaps.org/data/LMSDRecord.php?LMID=LMGP08010003	PIP2[4',5'](17:0/20:4(5Z,8Z,11Z,14Z))		1055.46	7.8454	0.14215	3	0.00258018	6.22379	Pregnant	Control	82.3 - 100	11.9998	299.67	0	0	0	0	0	0	0	0	0	0	0	0	0	0	0	0	0	0	0	0	0	0	0	0	0	0	0	0	0	0	0	0	0
1.43_579.2919m/z	LMGP06070003	C25H49O11P	http://www.lipidmaps.org/data/LMSDRecord.php?LMID=LMGP06070003	PI(P-16:0/0:0)		579.292	1.42858	0.0714333	3	0.610928	3.46357	Control	Pregnant	100 - 36.2 - 10.3	6.04948	521.84	0.335271	0.688141	0	0	0	0	0.46018	0	1.28548	0	0	0	0.655065	0	0	0	0.388864	0	0.812516	0	0	0	0	0	0	0	0	0	0	0	0	0	0
2.29_613.3699m/z	LMGP06070001	C29H57O11P	http://www.lipidmaps.org/data/LMSDRecord.php?LMID=LMGP06070001	PI(P-20:0/0:0)		613.37	2.28945	0.1	2	0.285368	7.36162	Control	Pregnant	100 - 29.4 - 5	14.3935	149.54	9.93969	135.575	0	0.0590764	0	0	64.7113	0.100524	78.7351	3.66441	3.2217	0	10.8116	0	0	0	75.9453	0	50.6418	0.589583	0	13.8684	0	0	0	0	0	0	0	5.17757	0	0	0
2.21_613.3701m/z	LMGP06070001	C29H57O11P	http://www.lipidmaps.org/data/LMSDRecord.php?LMID=LMGP06070001	PI(P-20:0/0:0)		613.37	2.21087	0.113633	2	0.0148875	14.8568	Control	Pregnant	100 - 27.3 - 18.3 - 0.111	21.4168	181.42	63.3672	96.6494	0	0	0	0	118.305	0	101.578	0.225092	0.619885	0	102.84	0	0	0	86.9721	0.0672249	103.231	2.65796	0	74.2732	0	0	0	0	1.81364	0	0.353867	2.291	0	0	0
1.77_587.3528m/z	LMGP06060002	C27H55O11P	http://www.lipidmaps.org/data/LMSDRecord.php?LMID=LMGP06060002	PI(O-18:0/0:0)		587.353	1.77005	0.1	1	0.0437553	5.94025	Control	Pregnant	100 - 11.1	2.59524	196.05	5.84522	11.2423	0	0	0	0	14.3353	0	16.6575	0	0	0	4.41512	0	0	0	12.1995	0	11.823	0	0	7.51587	0	0	0	0	0	0	0	0	0	0	0
6.25_619.2888m/z	LMGP06050026	C29H47O12P	http://www.lipidmaps.org/data/LMSDRecord.php?LMID=LMGP06050026	PI(20:5(5Z,8Z,11Z,14Z,17Z)/0:0)		619.289	6.2516	0.170733	1	0.810857	17.7441	Control	Pregnant	100 - 40.2 - 9.44	5.82647	231.25	0	0	0	0	0	0	0	0	0	0	0	0	0	0	0	0	0	0	0	0	0	0	0	0	0	0	0	0	0	22.0545	0	0	0
5.76_619.2901m/z	LMGP06050026	C29H47O12P	http://www.lipidmaps.org/data/LMSDRecord.php?LMID=LMGP06050026	PI(20:5(5Z,8Z,11Z,14Z,17Z)/0:0)		619.29	5.7608	0.298617	1	0.109748	2.75623	Control	Pregnant	100 - 36.9 - 7.32	31.4046	132.95	137.91	107.691	0	0	0	12.8694	158.154	0	179.527	0	0	0	115.605	0	0	0	104.73	0	165.883	0	0	123.613	0	0	0	0	0	0	0	0	0	0	0
3.65_619.2897m/z	LMGP06050026	C29H47O12P	http://www.lipidmaps.org/data/LMSDRecord.php?LMID=LMGP06050026	PI(20:5(5Z,8Z,11Z,14Z,17Z)/0:0)		619.29	3.64828	0.0993	1	0.00511259	1.53342	Control	Pregnant	100 - 42.5	2.55221	190.65	0	0	0	0	0	0	0	0	0	0	0	0	0	0	0	0	0	0	0	0	0	0	0	0	0	0	0	0	0	0	0	0	0
3.08_619.2896m/z	LMGP06050026	C29H47O12P	http://www.lipidmaps.org/data/LMSDRecord.php?LMID=LMGP06050026	PI(20:5(5Z,8Z,11Z,14Z,17Z)/0:0)		619.29	3.07883	0.15655	1	0.271649	2.2801	Control	Pregnant	100 - 40.1 - 5.83	15.4255	146.64	59.1592	49.1663	0	0	0	0	71.7028	0	99.8024	0	0	0	52.2389	0	0	0	60.5682	0	92.1593	0	0	53.5722	0	0	0	0	0	0	0	0	0	0	0
12.67_641.2704m/z	LMGP06050026	C29H47O12P	http://www.lipidmaps.org/data/LMSDRecord.php?LMID=LMGP06050026	PI(20:5(5Z,8Z,11Z,14Z,17Z)/0:0)		641.27	12.6684	0.142867	1	8.87588e-06	76.3186	Pregnant	Control	100 - 48.6	25.9676	208.26	0	0	0	0	0	0	0	0	0	0	0	0	0	0	0	0	0	0	0	0	0	0	0	16.3321	0	0	0	0	0	0	0	0	0
11.63_641.2701m/z	LMGP06050026	C29H47O12P	http://www.lipidmaps.org/data/LMSDRecord.php?LMID=LMGP06050026	PI(20:5(5Z,8Z,11Z,14Z,17Z)/0:0)		641.27	11.6297	0.391483	1	6.97995e-07	13025.8	Pregnant	Control	100 - 36.5	41.2272	221.55	0	0	0	0	0	0	0	0	0.151922	0	0	0	0	0	0	0	0	0	0	0	0	0	0	0	0	0	0	0	0	0	0	0	0
3.09_675.3504m/z	LMGP06050023	C31H57O12P	http://www.lipidmaps.org/data/LMSDRecord.php?LMID=LMGP06050023	PI(22:2(13Z,16Z)/0:0)		675.35	3.08598	0.1494	1	0.0110655	2.20386	Control	Pregnant	100 - 43.5 - 8.8 - 0.299	31.0605	97.57	114.994	96.549	0	0	0	7.02207	136.57	0	180.484	0	0	0	106.503	0	0	0	115.696	0	181.266	0	0	113.035	0	0	0	0	0	0	0	0	0	0	0
2.06_593.2704m/z	LMGP06050017	C27H45O12P	http://www.lipidmaps.org/data/LMSDRecord.php?LMID=LMGP06050017	PI(18:4(6Z,9Z,12Z,15Z)/0:0)		593.27	2.06152	0.10645	3	0.194316	35942.6	Pregnant	Control	100 - 25.4	4.53983	692.82	0	0	0	0	0	0	0	0	0	0	0	0	0	0	0	0	0	0	0	0	0	0	0	0	0	0	0	0	0	0	0	0	0
1.66_579.2557m/z	LMGP06050014	C24H45O12P	http://www.lipidmaps.org/data/LMSDRecord.php?LMID=LMGP06050014	PI(15:1(9Z)/0:0)		579.256	1.65647	0.199317	1	0.0044529	838.292	Pregnant	Control	100 - 41.6	7.36824	361.92	0	0	0	0	0	0	0	0	0	0	0	0	0.00772431	0	0	0	0	0	0	0	0	0	0	0	0	0	0	0	0	0	0	0	0
14.46_645.3058m/z	LMGP06050012	C31H49O12P	http://www.lipidmaps.org/data/LMSDRecord.php?LMID=LMGP06050012	PI(22:6(4Z,7Z,10Z,13Z,16Z,19Z)/0:0)		645.306	14.4609	0.668783	1	1.52022e-06	Infinity	Pregnant	Control	100 - 58.2 - 6.15	173.068	147.54	0	0	0	0	0	0	0	0	0	0	0	0	0	0	0	0	0	0	0	0	0	0	0	0	0	0	0	0	0	0	0	0	0
1.60_667.2860m/z	LMGP06050012	C31H49O12P	http://www.lipidmaps.org/data/LMSDRecord.php?LMID=LMGP06050012	PI(22:6(4Z,7Z,10Z,13Z,16Z,19Z)/0:0)		667.286	1.59932	0.1636	1	0.0338206	41.7888	Pregnant	Control	100 - 81.1	11.7616	374.96	0	0	13.5097	0	0	0	0	0	0	0	0	0	0	0	0	0	0	0	0	0	0	0	0	0	0	0	0	0	0	0	0	0	0
2.23_593.2686m/z	LMGP06050009	C25H47O12P	http://www.lipidmaps.org/data/LMSDRecord.php?LMID=LMGP06050009	PI(16:1(9Z)/0:0)		593.269	2.2323	0.170733	2	0.0152483	Infinity	Pregnant	Control	100 - 29.4	15.0412	326.72	0	0	0	0	0	0	0	0	0	0	0	0	0	0	0	0	0	0	0	0	0	0	0	0	0	0	0	0	0	0	0	0	0
1.34_531.2560m/z	LMGP06050001	C22H43O12P	http://www.lipidmaps.org/data/LMSDRecord.php?LMID=LMGP06050001	PI(13:0/0:0)		531.256	1.34357	0.09215	1	0.000496789	1.76357	Control	Pregnant	100 - 38.2 - 10.3	3.78516	187.69	0	0	0	0	0	0	0	0	0	0	0	0	0.00811565	0	0	0	0	0	0	0	0	0	0	0	0	0	0	0	0	0	0	0	0
15.16_897.5817m/z	LMGP06030081	C49H85O12P	http://www.lipidmaps.org/data/LMSDRecord.php?LMID=LMGP06030081	PI(P-20:0/20:5(5Z,8Z,11Z,14Z,17Z))		897.582	15.1582	0.0785833	8	8.24462e-07	1224.02	Pregnant	Control	100 - 40.9 - 5.85	123.643	294.16	0	0	0	0	0	0	0	0	0.307654	0	0	0	0	0	0	0	0	0	0	4.52592	0	0	0	0	0	0	0	0	0	0	0	0	0
2.98_901.6135m/z	LMGP06030079	C49H89O12P	http://www.lipidmaps.org/data/LMSDRecord.php?LMID=LMGP06030079	PI(P-20:0/20:3(8Z,11Z,14Z))		901.614	2.97953	0.0214333	9	0.287298	2.76304	Control	Pregnant	50.1 - 100 - 57.6 - 30.3	12.8696	102.51	47.0374	45.9918	0	0	0	10.5564	61.6256	0	63.4593	0	0	0	51.714	0	0	0	40.3965	0	63.5473	0	0	53.8299	0	0	0	0	0	0	0	0	0	0	0
1.90_901.6164m/z	LMGP06030079	C49H89O12P	http://www.lipidmaps.org/data/LMSDRecord.php?LMID=LMGP06030079	PI(P-20:0/20:3(8Z,11Z,14Z))		901.616	1.89792	0.262883	9	0.000696305	2.45868	Pregnant	Control	100 - 56.6 - 24.9 - 8.65	20.8969	130.01	8.14521	5.49497	0	0	0	0	69.2404	0	85.3111	0	0	0	7.05059	0	0	0	16.4909	0	26.6008	0	0	4.40013	0	0	0	0	0	30.2785	0	0	0	0	0
1.11_821.5556m/z	LMGP06030060	C43H81O12P	http://www.lipidmaps.org/data/LMSDRecord.php?LMID=LMGP06030060	PI(P-20:0/14:1(9Z))		821.556	1.1085	0.106483	4	0.873851	1.04098	Pregnant	Control	100 - 58.1	3.33944	293.56	4.89714	4.20583	0	0	0	0	83.6341	0	8.62505	0	0	0	6.56118	0	0	0	3.63896	0	21.1787	0	0	2.16823	0	0	0	0	0	0	0	0	0	0	0
0.72_821.5561m/z	LMGP06030060	C43H81O12P	http://www.lipidmaps.org/data/LMSDRecord.php?LMID=LMGP06030060	PI(P-20:0/14:1(9Z))		821.556	0.724167	0.0714333	4	0.682042	1.52163	Control	Pregnant	100 - 37.5	1.2737	495.33	45.1401	0	0	0	0	8.49204	0.72881	0	5.55192	0	0	0	0.382305	0	0	0	0	0	0	0	0	0	0	0	0	0	0	0	0	0	0	0	0
1.78_859.5654m/z	LMGP06030037	C44H85O12P	http://www.lipidmaps.org/data/LMSDRecord.php?LMID=LMGP06030037	PI(P-18:0/17:0)		859.565	1.7772	0.127883	6	0.308841	4.15214	Control	Pregnant	100 - 92.1	8.22523	189.98	28.2658	32.2078	0	0	0	0	34.1664	0	49.1697	0	0	0	14.2569	0	0	0	33.1956	0	36.5667	0	0	19.0127	0	0	0	0	0	17.9857	0	0	0	0	0
1.76_803.5018m/z	LMGP06030006	C40H77O12P	http://www.lipidmaps.org/data/LMSDRecord.php?LMID=LMGP06030006	PI(P-16:0/15:0)		803.502	1.75577	0.170733	3	0.0839798	4.21403	Control	Pregnant	100 - 65.5	10.6735	143.5	14.563	27.5005	32.6948	0	19.6845	2.55545	38.6738	0	43.3507	0	0	0	18.7817	8.08251	16.8383	17.8628	35.0502	0	34.1236	0	0	19.1623	14.3065	0	0	0	0	0	0	0	0	0	0
6.27_787.4762m/z	LMGP06030005	C39H73O12P	http://www.lipidmaps.org/data/LMSDRecord.php?LMID=LMGP06030005	PI(P-16:0/14:1(9Z))		787.476	6.27303	0.170733	1	1.88077e-08	1.43988	Control	Pregnant	100 - 55 - 16.4	7.09011	130.24	0.00428953	0	0	0	0	0	0	0	0.00921634	0	0	0	0.270154	0	0	0	0.0749372	0	0.675438	0	0	0.0061275	0	0	0	0	0	0	0	0	0	0	0
5.77_787.4766m/z	LMGP06030005	C39H73O12P	http://www.lipidmaps.org/data/LMSDRecord.php?LMID=LMGP06030005	PI(P-16:0/14:1(9Z))		787.477	5.76793	0.341467	1	0.00250389	1.39715	Control	Pregnant	100 - 52.9 - 13.6	38.7729	96.36	137.247	113.546	0	0	0	2.57173	165.595	0	191.106	0	0	0	139.826	0	0	0	142.778	0	233.334	0	0	165.214	0	0	0	0	0	0	0	0	0	0	15.4132
0.53_775.4733m/z	LMGP06030003	C38H73O12P	http://www.lipidmaps.org/data/LMSDRecord.php?LMID=LMGP06030003	PI(P-16:0/13:0)		775.473	0.532	0.20645	1	2.62972e-06	6.74655	Pregnant	Control	100 - 35.1 - 7.31 - 2.26	59.1642	158.6	22.3843	4.51342	0	0	0	5.39586	36.9665	0	43.8678	0	0	0	1.16424	0	0	0	4.68753	0	6.21462	0	0	2.40426	0	0	0	0	0	159.287	0	0	0	0	0
6.26_843.5391m/z	LMGP06020075	C45H79O12P	http://www.lipidmaps.org/data/LMSDRecord.php?LMID=LMGP06020075	PI(O-16:0/20:5(5Z,8Z,11Z,14Z,17Z))		843.539	6.25875	0.170733	7	3.10141e-07	2.35246	Control	Pregnant	100 - 59 - 21.3	9.70271	118.78	0.24867	0.568138	0	0	0	0	0.401998	25.809	1.17686	0	0	0	0.252491	0	0	0	0.514301	0	1.34402	0	0	0.303707	0	0	0	0	0	0	0	0	0	0	0
5.76_843.5404m/z	LMGP06020075	C45H79O12P	http://www.lipidmaps.org/data/LMSDRecord.php?LMID=LMGP06020075	PI(O-16:0/20:5(5Z,8Z,11Z,14Z,17Z))		843.54	5.7608	0.391483	3	0.000304622	1.22125	Control	Pregnant	100 - 57.2 - 25.3 - 1.84	52.1901	86.28	169.494	136.565	0	0	0	2.50701	212.301	0	244.596	0	0	27.602	180.813	0	0	0	202.168	0	308.142	0	0	218.598	0	0	0	0	0	15.3854	0	0	0	0	0
2.20_699.4108m/z	LMGP06010962	C33H63O13P	http://www.lipidmaps.org/data/LMSDRecord.php?LMID=LMGP06010962	PI(12:0/12:0)		699.411	2.20373	0.09935	1	0.000912824	41.8717	Control	Pregnant	100 - 15.4 - 8.61	11.6211	179.86	43.5141	49.1908	0	0	0	0	53.8536	0	53.9397	0	0	0	57.1341	0	0	0	45.1495	0	57.3609	0	0	41.3593	0	0	0	0	0	0	0	0	0	0	0
2.31_959.5620m/z	LMGP06010814	C53H83O13P	http://www.lipidmaps.org/data/LMSDRecord.php?LMID=LMGP06010814	PI(22:6(4Z,7Z,10Z,13Z,16Z,19Z)/22:4(7Z,10Z,13Z,16Z))		959.562	2.31088	0.0500167	8	0.00220519	49.7497	Control	Pregnant	100 - 47.5 - 26.6	2.34135	273.46	0	14.0717	0	0	0	0	9.25822	0	8.9358	0	0	0	0	0	0	0	7.17271	0	3.9651	0	0	0.740369	0	0	0	0	0	0	0	0	0	0	0
14.92_931.5300m/z	LMGP06010808	C51H79O13P	http://www.lipidmaps.org/data/LMSDRecord.php?LMID=LMGP06010808	PI(22:6(4Z,7Z,10Z,13Z,16Z,19Z)/20:4(5Z,8Z,11Z,14Z))		931.53	14.9231	0.0635833	12	0.010578	Infinity	Pregnant	Control	100 - 10.9	12.515	653.36	0	0	0	0	0	0	0	0	0	0	0	0	0	0	0	0	0	0	0	0	0	0	0	0	0	0	0	0	0	0	0	0	0
3.62_937.5788m/z	LMGP06010805	C51H85O13P	http://www.lipidmaps.org/data/LMSDRecord.php?LMID=LMGP06010805	PI(22:6(4Z,7Z,10Z,13Z,16Z,19Z)/20:1(11Z))		937.579	3.61972	0.0785667	24	0.807471	45.1583	Control	Pregnant	100 - 20.3	24.1599	243.86	0.544088	0.118897	0	0	0	0	0.795854	0	0.550992	0	0	0	0.345288	0	0	0	1.11398	0	0.766034	0	0	0.203904	0	0	0	0	0	0	0	0	0	0	0
3.04_937.5799m/z	LMGP06010805	C51H85O13P	http://www.lipidmaps.org/data/LMSDRecord.php?LMID=LMGP06010805	PI(22:6(4Z,7Z,10Z,13Z,16Z,19Z)/20:1(11Z))		937.58	3.04312	0.10645	24	0.0133653	1.13362	Control	Pregnant	100 - 87	68.9866	102.1	190.584	153.098	0	0	0	83.3426	203.36	0	219.237	0	0	0	442.663	0	0	0	281.886	0	234.512	0	0	309.614	0	0	0	0	0	152.366	0	0	0	0	0
15.98_897.5447m/z	LMGP06010793	C48H81O13P	http://www.lipidmaps.org/data/LMSDRecord.php?LMID=LMGP06010793	PI(22:6(4Z,7Z,10Z,13Z,16Z,19Z)/17:0)		897.545	15.9762	0.100017	20	3.18532e-07	Infinity	Pregnant	Control	72.5 - 100 - 21.2	40.9175	165.47	0	0	0	0	0	0	0	0	0	0	0	0	0	0	0	0	0	0	0	0	0	0	0	0	0	0	0	0	0	0	0	0	0
15.26_869.5145m/z	LMGP06010790	C46H77O13P	http://www.lipidmaps.org/data/LMSDRecord.php?LMID=LMGP06010790	PI(22:6(4Z,7Z,10Z,13Z,16Z,19Z)/15:0)		869.515	15.2575	0.177233	18	2.22727e-06	Infinity	Pregnant	Control	94.8 - 100	65.5008	211.12	0	0	0	0	0	0	0	0	0	0	0	0	0	0	0	0	0	0	0	0	0	0	0	0	0	0	0	0	0	0	0	0	0
15.14_869.5165m/z	LMGP06010790	C46H77O13P	http://www.lipidmaps.org/data/LMSDRecord.php?LMID=LMGP06010790	PI(22:6(4Z,7Z,10Z,13Z,16Z,19Z)/15:0)		869.517	15.1367	0.0285667	18	1.81827e-06	Infinity	Pregnant	Control	100 - 30.9	6.71362	153.96	0	0	0	0	0	0	0	0	0	0	0	0	0	0	0	0	0	0	0	0	0	0	0	0	0	0	0	0	0	0	0	0	0
14.45_853.4831m/z	LMGP06010789	C45H73O13P	http://www.lipidmaps.org/data/LMSDRecord.php?LMID=LMGP06010789	PI(22:6(4Z,7Z,10Z,13Z,16Z,19Z)/14:1(9Z))		853.483	14.4466	0.469467	19	3.47104e-06	23828.5	Pregnant	Control	100 - 78.9 - 12.5	280.592	228.83	0	0.565224	0	0	0	0	0	0	0	0	0	0	0	0	0	0	0	0	0	0	0	0	0	0	0	0	0	0	0	0	0	0	0
16.67_855.5040m/z	LMGP06010788	C45H75O13P	http://www.lipidmaps.org/data/LMSDRecord.php?LMID=LMGP06010788	PI(22:6(4Z,7Z,10Z,13Z,16Z,19Z)/14:0)		855.504	16.6663	0.113583	11	4.98493e-07	Infinity	Pregnant	Control	100 - 41.8	35.7091	175.32	0	0	0	0	0	0	0	0	0	0	0	0	0	0	0	0	0	0	0	0	0	0	0	0	0	0	0	0	0	0	0	0	0
16.29_855.5045m/z	LMGP06010788	C45H75O13P	http://www.lipidmaps.org/data/LMSDRecord.php?LMID=LMGP06010788	PI(22:6(4Z,7Z,10Z,13Z,16Z,19Z)/14:0)		855.505	16.2891	0.419383	11	2.43427e-07	33805.3	Pregnant	Control	100 - 48.1	144.104	185.29	0	0	0	0	0	0	0	0	0	0	0	0	0	0	0	0	0	0	0	0	0	0	0	0	0	0	0	0	0	0	0	0	0
15.58_855.4984m/z	LMGP06010788	C45H75O13P	http://www.lipidmaps.org/data/LMSDRecord.php?LMID=LMGP06010788	PI(22:6(4Z,7Z,10Z,13Z,16Z,19Z)/14:0)		855.498	15.5847	0.896533	22	2.19988e-07	21454.2	Pregnant	Control	100 - 57.1 - 23.4 - 7.03 - 0.94	1040.88	174.7	0	0	0	0	0	0	0	0	0	0	0	0	0.574464	0	0	0	0	0	0.584985	0.0546621	0	0.451227	0	0	0	0	0	0	0	0	0	0	0
15.22_841.4865m/z	LMGP06010787	C44H73O13P	http://www.lipidmaps.org/data/LMSDRecord.php?LMID=LMGP06010787	PI(22:6(4Z,7Z,10Z,13Z,16Z,19Z)/13:0)		841.486	15.2153	0.661567	16	4.99969e-08	1799.36	Pregnant	Control	100 - 51.2 - 25.9 - 13.2 - 4.57	612.202	185.68	0	0	0	0	15.9194	0	0	0	0.0890281	0	0	0	0	0	0	0	0	0	0	0	0	0	0	0	0	0	0	0	0	0	0	0	0
14.65_841.4890m/z	LMGP06010787	C44H73O13P	http://www.lipidmaps.org/data/LMSDRecord.php?LMID=LMGP06010787	PI(22:6(4Z,7Z,10Z,13Z,16Z,19Z)/13:0)		841.489	14.6531	0.398617	6	6.95852e-07	24266.3	Pregnant	Control	100 - 48.3 - 12.3	310.646	189.55	0	0	0	0	0	0	0	0	0	0	0	0	0	0	0	0	0	0	0	0	0	0	0	0	0	0	0	0	0	0	0	0	0
15.02_827.4734m/z	LMGP06010786	C43H71O13P	http://www.lipidmaps.org/data/LMSDRecord.php?LMID=LMGP06010786	PI(22:6(4Z,7Z,10Z,13Z,16Z,19Z)/12:0)		827.473	15.016	0.6758	4	5.96658e-06	1168.13	Pregnant	Control	100 - 53.3 - 37 - 13.4 - 6.09	1043.19	184.6	0	0	0	0	18.5592	0	0.306729	0	0.00515946	0	0	0	0	0	0	0	0	0	0	0	0	0	0	0	0	0	0	0	0	23.5683	0	0	0
14.43_827.4739m/z	LMGP06010786	C43H71O13P	http://www.lipidmaps.org/data/LMSDRecord.php?LMID=LMGP06010786	PI(22:6(4Z,7Z,10Z,13Z,16Z,19Z)/12:0)		827.474	14.4323	0.135017	4	2.78696e-06	10028.2	Pregnant	Control	100 - 52.1 - 23.5	257.367	216.31	0	0	0	0	0	0	0	0	0	0	0	0	0	0	0	0	0	0	0	0	0	0.676391	0	0	0	0	0	0	0	0	0	0	0
11.63_979.6230m/z	LMGP06010781	C52H93O13P	http://www.lipidmaps.org/data/LMSDRecord.php?LMID=LMGP06010781	PI(22:4(7Z,10Z,13Z,16Z)/21:0)		979.623	11.6297	0.291467	2	0.802474	3.86801	Control	Pregnant	100 - 56	70.7917	169.99	300.529	217.074	0	0	0	329.995	250.344	0	229.106	0	0	0	368.148	0	0	0	250.033	0	364.618	0	0	307.807	0	0	0	0	0	19.0529	0	0	0	0	0
3.66_939.5971m/z	LMGP06010643	C51H87O13P	http://www.lipidmaps.org/data/LMSDRecord.php?LMID=LMGP06010643	PI(20:5(5Z,8Z,11Z,14Z,17Z)/22:1(11Z))		939.597	3.65543	0.1493	20	0.00371762	34.2641	Control	Pregnant	100 - 61.8 - 20.1 - 1.1	121.084	220.62	0.575473	0.569679	0	0	0	29.5806	2.4715	0	0.381744	0	0	0	0.336815	0	0	0	0.646483	0	0.802047	0	0	0.869841	0	0	0	0	0	0	0	0	0	0	0
3.08_939.5943m/z	LMGP06010643	C51H87O13P	http://www.lipidmaps.org/data/LMSDRecord.php?LMID=LMGP06010643	PI(20:5(5Z,8Z,11Z,14Z,17Z)/22:1(11Z))		939.594	3.07883	0.185133	20	9.80378e-05	1.89842	Control	Pregnant	100 - 61.8 - 20.6 - 5.64	1513	82.6	4229.54	4094.95	0	80.316	0	2413.72	5155.08	0.94096	4423.62	0	0	0	5984.57	0	0	0	5181.68	0	5736.38	0	0	5601.05	0	0	60.7189	0	0	5313.07	0	0	461.388	0	0
14.69_867.4980m/z	LMGP06010627	C46H75O13P	http://www.lipidmaps.org/data/LMSDRecord.php?LMID=LMGP06010627	PI(20:5(5Z,8Z,11Z,14Z,17Z)/17:2(9Z,12Z))		867.498	14.6888	0.440783	18	1.63374e-05	88294.7	Pregnant	Control	100 - 65 - 19.1	42.4625	301.92	0	0.0230841	0	0	0	0	0	0	0	0	0	0	0	0	0	0	0	0	0	0	0	0	0	0	0	0	0	0	0	0	0	0	0
15.56_829.4858m/z	LMGP06010619	C43H73O13P	http://www.lipidmaps.org/data/LMSDRecord.php?LMID=LMGP06010619	PI(20:5(5Z,8Z,11Z,14Z,17Z)/14:0)		829.486	15.5568	0.5337	17	1.14744e-06	13489	Pregnant	Control	100 - 59.1 - 17.5	336.406	208.15	0	0	0	0	0	0	0	0	0	0	0	0	0	0	0	0	0	0	0	0	0	0	0	0	0	0	0	0	0	0	0	0	0
15.11_815.4742m/z	LMGP06010618	C42H71O13P	http://www.lipidmaps.org/data/LMSDRecord.php?LMID=LMGP06010618	PI(20:5(5Z,8Z,11Z,14Z,17Z)/13:0)		815.474	15.1082	0.433683	4	2.87719e-10	1688.62	Pregnant	Control	100 - 59.4 - 15 - 17	303.552	247.49	0	0	0	0	0	0	0	0	0.518633	0	0	0	0	0	0	0	0	0	0	0	0	0	0	0	0	0	0	0	0	0	0	0	0
13.97_837.4515m/z	LMGP06010618	C42H71O13P	http://www.lipidmaps.org/data/LMSDRecord.php?LMID=LMGP06010618	PI(20:5(5Z,8Z,11Z,14Z,17Z)/13:0)		837.452	13.97	0.15645	4	0.00330643	Infinity	Pregnant	Control	100 - 30.5	9.70567	313.82	0	0	0	0	0	0	0	0	0	0	0	0	0	0	0	0	0	0	0	0	0	0	0	0	0	0	0	0	0	0	0	0	0
14.76_839.4660m/z	LMGP06010589	C42H73O13P	http://www.lipidmaps.org/data/LMSDRecord.php?LMID=LMGP06010589	PI(20:4(5Z,8Z,11Z,14Z)/13:0)		839.466	14.7595	0.227183	8	8.44585e-06	Infinity	Pregnant	Control	100 - 63.9	33.6675	286.07	0	0	0	0	0	0	0	0	0	0	0	0	0	0	0	0	0	0	0	0	0	0	0	0	0	0	0	0	0	0	0	0	0
14.65_839.4668m/z	LMGP06010589	C42H73O13P	http://www.lipidmaps.org/data/LMSDRecord.php?LMID=LMGP06010589	PI(20:4(5Z,8Z,11Z,14Z)/13:0)		839.467	14.6531	0.249317	8	1.07781e-05	21382.4	Pregnant	Control	100 - 66.6	130.672	223.74	0	0	0	0	0	0	0	0	0	0	0	0	0	0	0	0	0	0	0	0	0	0	0	0	0	0	0	0	0	0	0	0	0
13.82_851.4697m/z	LMGP06010409	C45H71O13P	http://www.lipidmaps.org/data/LMSDRecord.php?LMID=LMGP06010409	PI(18:4(6Z,9Z,12Z,15Z)/18:4(6Z,9Z,12Z,15Z))		851.47	13.8207	0.25645	7	0.000372394	2411.26	Pregnant	Control	100 - 44.7 - 4.88	31.1259	369.25	0	0	0	0	0	0	0	0	0	0	0	0	0	0	0	0	0	0	0	0	0	0	0	0	0	0	0	0	0	0	0	0	0
14.40_825.4562m/z	LMGP06010395	C41H71O13P	http://www.lipidmaps.org/data/LMSDRecord.php?LMID=LMGP06010395	PI(18:4(6Z,9Z,12Z,15Z)/14:0)		825.456	14.4038	0.547333	8	3.01891e-06	9903.63	Pregnant	Control	100 - 72.2	376.051	199.52	0.364548	0	0	0	0	0	0	0	0	0	0	0	0	0	0	0	0	0	0	0	0	0	0	0	0	0	0	0	0	0	0	0	0
0.52_819.4984m/z	LMGP06010338	C42H75O13P	http://www.lipidmaps.org/data/LMSDRecord.php?LMID=LMGP06010338	PI(18:3(6Z,9Z,12Z)/15:0)		819.498	0.518417	0.1993	19	0.000133501	6.42214	Pregnant	Control	100 - 40.7 - 1.94	39.2594	183.14	13.0525	0.653099	0	0	0	0	23.5418	0	32.5501	0	0	0	0	0	0	0	0.943895	0	0.720146	0	0	0.356979	0	0	0	0	0	140.077	0	0	0	0	0
13.24_779.4703m/z	LMGP06010308	C39H71O13P	http://www.lipidmaps.org/data/LMSDRecord.php?LMID=LMGP06010308	PI(18:2(9Z,12Z)/12:0)		779.47	13.2442	0.05715	7	0.00125562	Infinity	Pregnant	Control	100	14.0816	244.82	0	0	0	0	0	0	0	0	0	0	0	0	0	0	0	0	0	0	0	0	0	0	0	0	0	0	0	0	0	0	0	0	0
12.55_779.4735m/z	LMGP06010308	C39H71O13P	http://www.lipidmaps.org/data/LMSDRecord.php?LMID=LMGP06010308	PI(18:2(9Z,12Z)/12:0)		779.474	12.5476	0.170733	7	1.00235e-05	Infinity	Pregnant	Control	100	50.0831	231.23	0	0	0	0	0	0	0	0	0	0	0	0	0	0	0	0	0	0	0	0	0	0	0	0	0	0	0	0	0	0	0	0	0
12.35_779.4721m/z	LMGP06010308	C39H71O13P	http://www.lipidmaps.org/data/LMSDRecord.php?LMID=LMGP06010308	PI(18:2(9Z,12Z)/12:0)		779.472	12.3483	0.15645	7	6.59357e-05	2153.66	Pregnant	Control	100	29.8008	284.2	0	0	0	0	0	0	0	0	0	0	0	0	0.00010846	0	0	0	0	0	0	0	0	0	0	0	0	0	0	0.66408	0	0	0	0	0
15.13_855.4975m/z	LMGP06010097	C43H77O13P	http://www.lipidmaps.org/data/LMSDRecord.php?LMID=LMGP06010097	PI(14:1(9Z)/20:2(11Z,14Z))		855.498	15.1296	0.100017	12	2.34497e-06	14427.4	Pregnant	Control	100 - 51 - 16.4	105.6	204.63	0	0	0	0	0	0	0	0	0	0	0	0	0	0	0	0	0	0	0	0	0	0	0	0	0	0	0	0	0	0	0	0	0
14.99_855.4971m/z	LMGP06010097	C43H77O13P	http://www.lipidmaps.org/data/LMSDRecord.php?LMID=LMGP06010097	PI(14:1(9Z)/20:2(11Z,14Z))		855.497	14.9946	0.185017	12	2.35852e-06	19708.9	Pregnant	Control	100 - 50.2 - 20.6	323.163	215.68	0	0	0	0	0	0	0	0	0	0	0	0	0	0	0	0	0	0	0	0	0	0	0	0	0	0	0	0	0	0	0	0	0
2.73_767.4737m/z	LMGP06010080	C38H71O13P	http://www.lipidmaps.org/data/LMSDRecord.php?LMID=LMGP06010080	PI(14:1(9Z)/15:0)		767.474	2.73022	0.0850167	9	0.24278	3.56178	Control	Pregnant	100 - 45.1	1.72138	264.26	0.244669	0.0509137	0	0	0	0	0.173045	0	1.38581	0	0	0	0.0687182	0	0	0	0.0232644	0	0.171797	0	0	0	0	0	0	0	0	0	0	0	0	0	0
2.57_767.4727m/z	LMGP06010080	C38H71O13P	http://www.lipidmaps.org/data/LMSDRecord.php?LMID=LMGP06010080	PI(14:1(9Z)/15:0)		767.473	2.56663	0.10645	9	0.064138	3.32722	Control	Pregnant	100 - 59.7	2.41838	162.04	0.345573	0	0	0	0	0	0.167918	0	3.88274	0	0	0	0	0	0	0	0.0740952	0	0.245696	0	0	0.147579	0	0	0	0	0	0	0	0	0	0	0
2.16_767.4721m/z	LMGP06010080	C38H71O13P	http://www.lipidmaps.org/data/LMSDRecord.php?LMID=LMGP06010080	PI(14:1(9Z)/15:0)		767.472	2.16157	0.127917	9	0.00856074	20.6375	Control	Pregnant	100 - 36 - 9.84	15.6566	176.81	55.5635	56.7614	0	0	0	0	72.3668	0	70.405	0	0	0	54.7887	0	0	0	63.8522	0	71.9183	0	0	59.4203	0	0	0	0	0	0	0	0	0	0	0
2.01_767.4711m/z	LMGP06010080	C38H71O13P	http://www.lipidmaps.org/data/LMSDRecord.php?LMID=LMGP06010080	PI(14:1(9Z)/15:0)		767.471	2.01222	0.127883	9	0.460874	5.98402	Control	Pregnant	100 - 48.7 - 1.33	11.9621	154.46	34.3474	43.0988	0	0	0	0	51.4149	0	71.4953	0	0	0	32.933	0	0	0	45.2344	0	54.5501	0	0	39.8382	0	0	0	0	0	0	0	0	0	0	0
15.80_843.4971m/z	LMGP06010052	C42H77O13P	http://www.lipidmaps.org/data/LMSDRecord.php?LMID=LMGP06010052	PI(13:0/20:2(11Z,14Z))		843.497	15.7983	0.355767	12	3.63817e-06	490.117	Pregnant	Control	100 - 64.5 - 23.3	156.626	222.48	0	0	0	0	0	0	0	0	0	0	0	5.95643	0	0	0	0	0	0	0	0	0	0	0	0	0	0	0	0	0	0	0	0	0
2.96_741.4564m/z	LMGP06010037	C36H69O13P	http://www.lipidmaps.org/data/LMSDRecord.php?LMID=LMGP06010037	PI(13:0/14:0)		741.456	2.9581	0.0993	4	2.46296e-07	1.18821	Pregnant	Control	100 - 17.8 - 59.2 - 6.6	16.4421	87.16	54.1362	63.377	0	0	0	0.0152611	79.9877	0	49.2839	0	0	0	53.8282	0	0	0	65.751	0	70.1836	0	0	75.822	0	0	0	0	0	0	0	0	0	0	0
2.89_521.3235m/z	LMGP04060002	C24H51O8P	http://www.lipidmaps.org/data/LMSDRecord.php?LMID=LMGP04060002	PG(O-18:0/0:0)		521.323	2.88667	0.0778667	1	0.828024	1.05906	Pregnant	Control	100 - 32.9	2.43864	181.85	10.6532	12.811	0	0	0	0.134075	11.1678	0	7.18934	0	0	0	6.076	0	0	0	10.4027	0	9.6106	0	0	10.4277	0	0	0	0	0	0	0	0	0	0	0
1.83_521.3196m/z	LMGP04060002	C24H51O8P	http://www.lipidmaps.org/data/LMSDRecord.php?LMID=LMGP04060002	PG(O-18:0/0:0)		521.32	1.83433	0.120733	1	0.899081	3.32409	Control	Pregnant	100 - 26.2	7.93163	169.07	10.4262	18.0371	0	0	0	0	32.5134	0	22.8679	0	0	0	19.2121	0	0	0	22.9467	0	27.7897	0	0	17.4492	0	0	0	0	0	0	0	0	0	0	0
9.18_577.3498m/z	LMGP04050029	C27H55O9P	http://www.lipidmaps.org/data/LMSDRecord.php?LMID=LMGP04050029	PG(21:0/0:0)		577.35	9.18278	0.263667	9	5.55112e-16	Infinity	Pregnant	Control	100 - 50.7	35.3475	213.76	0	0	0	0	0	0	0	0	0	0	0	0	0	0	0	0	0	0	0	0	0	0	0	0	0	0	0	0	0	0	0	0	0
15.58_577.3500m/z	LMGP04050029	C27H55O9P	http://www.lipidmaps.org/data/LMSDRecord.php?LMID=LMGP04050029	PG(21:0/0:0)		577.35	15.5847	1.35878	9	5.105e-10	841.81	Pregnant	Control	100 - 46.1 - 26.2 - 11.7	1298	173.74	0.469772	0.402577	0	0.0404627	15.5702	0	0	0	0.166116	0	0	0	0	0	0	0	0	0	0	0	0.679344	0	0	2.75112	0	0	0	0	0	34.8045	0	18.4938	0
15.94_591.3621m/z	LMGP04050028	C28H57O9P	http://www.lipidmaps.org/data/LMSDRecord.php?LMID=LMGP04050028	PG(22:0/0:0)		591.362	15.9405	0.53365	1	2.63209e-09	29.4503	Pregnant	Control	100 - 50	69.4809	201.4	0	0	0	0	0	0	0	0	0	0	0	0	0	0	0	0	0	0	0.176502	1.82733	0	0	0	0	0	28.3809	0	0	0	25.915	0.179292	0	26.0026
15.31_591.3633m/z	LMGP04050028	C28H57O9P	http://www.lipidmaps.org/data/LMSDRecord.php?LMID=LMGP04050028	PG(22:0/0:0)		591.363	15.3075	0.562283	1	2.55351e-15	9623.81	Pregnant	Control	100 - 46 - 4.07	85.352	177.27	0	0	0	0	0	0	0	0	0	0	0	0	0	0	0	0	0	0	0	0	0	0	0	0	0.425704	0	0	0	0	0	0	0	0
14.65_591.3653m/z	LMGP04050028	C28H57O9P	http://www.lipidmaps.org/data/LMSDRecord.php?LMID=LMGP04050028	PG(22:0/0:0)		591.365	14.6459	0.51935	1	2.86359e-11	29.8495	Pregnant	Control	100 - 38.7	35.0182	250.76	0	0.38246	0	0	0	2.13599	0	0	0	0	0	0	0	0	0	0	0	0	0	0	0	0.261006	26.1422	0	0	0	0	0	0	0	22.9654	4.4246	0
15.35_589.3462m/z	LMGP04050026	C28H55O9P	http://www.lipidmaps.org/data/LMSDRecord.php?LMID=LMGP04050026	PG(22:1(11Z)/0:0)		589.346	15.3504	0.348683	1	0	310.201	Pregnant	Control	100 - 43.8	36.5514	116.43	0	0	0	0	3.42206	2.04469	0	0	0	0	0	0.189163	0	0	0	0	0	0	0	0	0	0	0	0	0	0	0	0	0	0	0	0	0
14.75_589.3494m/z	LMGP04050026	C28H55O9P	http://www.lipidmaps.org/data/LMSDRecord.php?LMID=LMGP04050026	PG(22:1(11Z)/0:0)		589.349	14.7453	0.42005	1	0	769.118	Pregnant	Control	100 - 42.2	38.5837	143.09	0	0	0	0	0	0	0.0913239	0	0	0	0	0	0	0	0	0	0	0	0	0	0	0	0	0	0	0	0	0	0	0	0	0	0
2.73_513.3199m/z	LMGP04050009	C24H49O9P	http://www.lipidmaps.org/data/LMSDRecord.php?LMID=LMGP04050009	PG(18:0/0:0)		513.32	2.73022	0.0785833	2	0.0218239	1.51711	Control	Pregnant	100 - 13	1.29649	204.63	0.763752	0.00113534	0	0	0	0	0.119432	0	0.0344808	0	0	0	0.572341	0	0	0	0.0131105	0	0.213021	0	0	0	0	0	0	0	0	0	0	0	0	0	0
13.75_823.6784m/z	LMGP04040007	C46H95O9P	http://www.lipidmaps.org/data/LMSDRecord.php?LMID=LMGP04040007	beta-hydroarchaetidylglycerol		823.678	13.7493	0.370033	67	0.000913417	2.84592	Control	Pregnant	100 - 40.2	614.362	111.56	1447.58	1632.85	104.515	587.475	75.8777	6824.31	764.87	97.1105	636.449	59.8502	64.8221	55.8617	1928.92	45.1193	12.092	103.907	1704.35	23.1926	834.275	29.8048	73.9513	1785.49	75.6876	47.6694	43.3659	77.8057	128.685	2119.89	29.7112	33.7103	135.722	46.3253	55.1719
14.62_811.5254m/z	LMGP04040004	C46H77O8P	http://www.lipidmaps.org/data/LMSDRecord.php?LMID=LMGP04040004	1-(8-[5]-ladderane-octanyl)-2-(8-[3]-ladderane-octanyl)-sn-glycero-3-phospho-(1'-sn-glycerol)		811.525	14.6174	0.192167	1	1.96012e-06	22076.7	Pregnant	Control	100 - 25.6 - 3.86 - 0.696	449.003	198.86	0	0	0	0	0	0	0	0	0	0	0	0	0	0	0	0	0	0	0.472299	0	0	0	0	0	0	0	0	0	0	0	0	0	0
14.48_811.5255m/z	LMGP04040004	C46H77O8P	http://www.lipidmaps.org/data/LMSDRecord.php?LMID=LMGP04040004	1-(8-[5]-ladderane-octanyl)-2-(8-[3]-ladderane-octanyl)-sn-glycero-3-phospho-(1'-sn-glycerol)		811.525	14.4824	0.12145	1	1.17275e-06	5.68755e+06	Pregnant	Control	100 - 26.5 - 4.45 - 0.282	396.709	222.43	0	0	0	0	0	0	0	0	0	0	0	0	0	0	0	0	0	0	0.00334802	0	0	0	0	0	0	0	0	0	0	0	0	0	0
2.09_731.5255m/z	LMGP04030087	C40H75O9P	http://www.lipidmaps.org/data/LMSDRecord.php?LMID=LMGP04030087	PG(P-16:0/18:2(9Z,12Z))		731.525	2.09008	0.0642833	3	0.00960817	1.06037	Pregnant	Control	56.5 - 100 - 64.3	8.80991	71.46	8.35709	6.47823	0	11.7501	25.8681	0	10.8308	9.95324	15.473	0	0	0	5.06174	0	0	0	10.6446	9.35998	14.277	0	0	8.5387	0	0	0	0	0	5.53978	31.4072	0	0	0	0
11.86_797.5679m/z	LMGP04030045	C43H83O9P	http://www.lipidmaps.org/data/LMSDRecord.php?LMID=LMGP04030045	PG(P-18:0/19:1(9Z))		797.568	11.8575	0.0778667	6	0.301793	2.567	Pregnant	Control	100 - 36.7	6.12275	288.48	0	0.831672	8.53516	20.5594	0	3.59495	1.13641	0	0.851724	10.9429	0	0	0	0	0	0	0.316045	0	1.23792	0	0	0.201954	0	0	0	0	0	0	0	0	0	0	0
3.90_693.5079m/z	LMGP04030029	C37H73O9P	http://www.lipidmaps.org/data/LMSDRecord.php?LMID=LMGP04030029	PG(P-18:0/13:0)		693.508	3.90403	0.0714333	5	0.0715977	1.46282	Pregnant	Control	100 - 33.9	14.2944	129.13	37.5941	30.866	0	0	0	2.22278	35.2391	0	40.2201	0	0	14.0298	30.2355	0	0	0	28.0687	0	33.4941	0	0	37.0787	0	0	0	0	0	0	0	0	0	0	0
5.64_763.5875m/z	LMGP04030018	C42H83O9P	http://www.lipidmaps.org/data/LMSDRecord.php?LMID=LMGP04030018	PG(P-16:0/20:0)		763.587	5.64007	0.0142833	8	0	100.771	Pregnant	Control	100 - 69.2 - 28.4	30.3594	82.51	1.5579	1.54199	0	0	0	0	0.828171	0	2.29775	0	0	0	1.77365	0	0	0	1.90049	0	0.377638	0	0	0.89254	0	0	0	0	0	0	0	0	0	0	0
15.64_713.4736m/z	LMGP04030006	C37H71O9P	http://www.lipidmaps.org/data/LMSDRecord.php?LMID=LMGP04030006	PG(P-16:0/15:1(9Z))		713.474	15.6418	0.0214333	1	1.31084e-05	Infinity	Pregnant	Control	100 - 1.66	1.41952	232.67	0	0	0	0	0	0	0	0	0	0	0	0	0	0	0	0	0	0	0	0	0	0	0	0	0	0	0	0	0	0	0	0	0
3.56_699.4598m/z	LMGP04030004	C36H69O9P	http://www.lipidmaps.org/data/LMSDRecord.php?LMID=LMGP04030004	PG(P-16:0/14:1(9Z))		699.46	3.56257	0.106433	1	0.0399796	3.14081	Control	Pregnant	100 - 29.7	16.3454	122.93	11.6446	1.03924	9.44886	32.4278	1.70827	1.50182	3.42942	22.8436	8.54799	14.7257	6.71285	0	14.7439	2.34342	17.7238	10.8684	8.89788	0	5.21825	0.293106	16.0812	15.2495	13.4706	17.3358	56.6422	0	22.4873	1.61791	0	1.70807	0	24.4146	2.14448
11.53_699.4605m/z	LMGP04030004	C36H69O9P	http://www.lipidmaps.org/data/LMSDRecord.php?LMID=LMGP04030004	PG(P-16:0/14:1(9Z))		699.461	11.5304	0.10645	1	0.00110256	32.3703	Pregnant	Control	100 - 29.8	30.9975	202.42	0	0.018895	0	0	0	0	0	0	0	0.0605939	0.682389	0	0	0	17.56	0	0	0	0	0	0	0	2.74518	0	1.53428	0	0	10.7259	0	0	6.43843	2.30755	0
1.29_679.4898m/z	LMGP04030003	C36H71O9P	http://www.lipidmaps.org/data/LMSDRecord.php?LMID=LMGP04030003	PG(P-16:0/14:0)		679.49	1.29355	0.05715	3	0.0193295	8.87797	Control	Pregnant	100 - 5.32	1.04733	244	4.7155	0.666643	0	0	0	0	2.95722	0	9.4065	0	0	0	0	0	0	0	7.32714	0	9.2611	0	0	1.58905	0	0	0	0	0	0	0	0	0	0	0
6.42_821.6612m/z	LMGP04020084	C46H93O9P	http://www.lipidmaps.org/data/LMSDRecord.php?LMID=LMGP04020084	PG(O-18:0/22:0)		821.661	6.42235	0.355767	33	0.516163	3.42525	Control	Pregnant	100 - 71	22.5697	135.44	69.0097	81.4388	0	0	0	0	101.807	0	123.857	0	0	0	82.731	0	0	0	81.4553	0	107.479	0	0	84.0738	0	0	0	0	0	0	27.3023	0	0	0	0
6.12_821.6603m/z	LMGP04020084	C46H93O9P	http://www.lipidmaps.org/data/LMSDRecord.php?LMID=LMGP04020084	PG(O-18:0/22:0)		821.66	6.1237	0.213633	33	0.562818	3.88383	Control	Pregnant	100 - 68.2	15.4585	162.64	42.4734	54.5624	0	13.2932	0	0	63.5022	0	75.4665	0	0	0	54.0354	0	0	0	45.7822	0	69.1097	0	0	53.72	0	0	0	0	0	0	0	0	0	0	0
14.02_849.6967m/z	LMGP04020069	C48H97O9P	http://www.lipidmaps.org/data/LMSDRecord.php?LMID=LMGP04020069	PG(O-20:0/22:0)		849.697	14.02	0.220733	85	0.0166666	2.22015	Control	Pregnant	100 - 42.9	77.3364	113.84	158.584	223.733	8.66068	35.8233	2.94478	778.229	92.4886	18.9417	72.5102	36.2904	7.38156	7.12585	287.039	26.741	7.59076	0.0222386	173.034	1.90274	106.267	11.7467	50.7014	189.096	3.71899	4.65171	64.3579	18.7671	3.71809	164.476	6.3492	32.2005	16.2728	13.5506	10.6726
13.75_849.6978m/z	LMGP04020069	C48H97O9P	http://www.lipidmaps.org/data/LMSDRecord.php?LMID=LMGP04020069	PG(O-20:0/22:0)		849.698	13.7493	0.30575	85	0.467841	1.73417	Control	Pregnant	100 - 30.5	90.2956	111.21	242.335	614.49	5.28315	52.8292	8.70942	580.203	217.956	0	171.095	7.73317	12.5145	0.734061	245.563	32.2461	0.118929	2.67259	297.641	0	226.83	10.6674	23.7685	248.531	4.1151	6.3084	0.0350625	47.4659	2.97809	254.158	5.41561	2.71951	23.4475	18.2785	24.8039
13.59_835.6781m/z	LMGP04020065	C47H95O9P	http://www.lipidmaps.org/data/LMSDRecord.php?LMID=LMGP04020065	PG(O-20:0/21:0)		835.678	13.5928	0.106433	59	0.132478	5.21114	Control	Pregnant	100 - 20.4	6.20214	189.45	24.1496	26.2177	0	0	0	80.7918	8.68893	0	2.71391	0	0	0	35.7546	0	0	0	26.7413	0	9.45331	0	0	23.2674	0	0	0	0	0	1.76433	0	0	0.648653	0	0
13.36_835.6827m/z	LMGP04020065	C47H95O9P	http://www.lipidmaps.org/data/LMSDRecord.php?LMID=LMGP04020065	PG(O-20:0/21:0)		835.683	13.3585	0.0993	22	0.392725	1.89338	Control	Pregnant	100 - 2.98	9.48636	201.43	28.9331	55.9038	0	0	0	118.535	18.1516	0	16.1905	0	0	0	31.8325	0	0	0	44.5575	0	15.2077	0	0	31.5761	0	0	0	0	0	21.9619	0	0	3.05985	0	0
4.31_829.6254m/z	LMGP04020037	C45H91O9P	http://www.lipidmaps.org/data/LMSDRecord.php?LMID=LMGP04020037	PG(O-18:0/21:0)		829.625	4.30987	0.0285667	2	1.13713e-05	9.06105	Pregnant	Control	100 - 9.89	2.59662	223.49	0.122492	0.589195	0	0	0	0	1.04221	0	1.91831	0	0	0	0.730195	0	0	0	0.796574	0	1.63633	0	0	0.44108	0	0	0	0	0	0	0	0	0	0	0
1.55_689.4720m/z	LMGP04020002	C35H71O9P	http://www.lipidmaps.org/data/LMSDRecord.php?LMID=LMGP04020002	PG(O-16:0/13:0)		689.472	1.54932	0.41935	1	0.00488903	1.38024	Pregnant	Control	100 - 50.4 - 36.7	222.691	152.04	408.247	462.594	0	0	12.0197	38.9597	612.522	74.0611	673.256	14.5455	13.1357	14.4372	517.195	0	0	42.763	503.236	0	509.542	0	11.6065	427.902	0	40.7851	18.6242	10.1226	20.1183	305.368	0	0	91.7287	0	0
9.72_833.6259m/z	LMGP04010957	C46H89O10P	http://www.lipidmaps.org/data/LMSDRecord.php?LMID=LMGP04010957	PG(18:1(9Z)/22:0)		833.626	9.72292	0.120733	8	0.00688633	1.78696	Pregnant	Control	100 - 89.9 - 43	28.7292	101.6	43.6317	46.0257	0	0	0	1.33073	54.1211	8.72199	51.6928	7.93272	0	0	50.6802	16.6955	0	0	45.9625	0	62.662	0	0	53.2731	19.0582	2.08169	0	0	0	7.78477	0	17.5592	0	0	0
3.09_639.4228m/z	LMGP04010932	C32H63O10P	http://www.lipidmaps.org/data/LMSDRecord.php?LMID=LMGP04010932	PG(14:0/12:0)		639.423	3.08598	0.170833	3	6.03563e-11	1.5465	Pregnant	Control	100 - 44.3 - 44.7	76.1425	54.65	172.869	152.532	0	0	0	7.607	206.578	0	266.926	0	0	0	204.207	0	0	0	184.67	0	259.933	0	0	190.547	0	0	0	0	0	0	0	0	0	0	0
3.69_663.4248m/z	LMGP04010920	C34H63O10P	http://www.lipidmaps.org/data/LMSDRecord.php?LMID=LMGP04010920	PG(14:1(9Z)/14:1(9Z))		663.425	3.69115	0.0493	1	0.277152	1.12234	Control	Pregnant	100 - 20.8	2.6834	106.9	9.62938	9.65854	0	0	1.90504	1.2963	11.7381	0	10.3191	0	0	0	8.07974	0	3.79449	0	9.82937	0	11.6028	0	0	10.8731	0	0	0	9.22915	0	0.0379512	0	0	1.12826	0	0.951971
1.49_849.5662m/z	LMGP04010836	C48H81O10P	http://www.lipidmaps.org/data/LMSDRecord.php?LMID=LMGP04010836	PG(22:6(4Z,7Z,10Z,13Z,16Z,19Z)/20:1(11Z))		849.566	1.49287	0.234317	6	0.408098	1.67452	Control	Pregnant	100 - 61.1	8.0158	354.83	3.7983	4.04876	0	0	0	0	18.0853	0	15.0352	0	0	0	2.74472	0	0	0	12.1134	0	27.9552	0	0	190.275	0	0	0	0	0	0	0	0	0	0	0
2.40_819.5199m/z	LMGP04010829	C46H75O10P	http://www.lipidmaps.org/data/LMSDRecord.php?LMID=LMGP04010829	PG(22:6(4Z,7Z,10Z,13Z,16Z,19Z)/18:2(9Z,12Z))		819.52	2.3959	0.127883	8	0.162844	10.1143	Control	Pregnant	100 - 54.1 - 19.8 - 34.6	17.3999	150.68	54.5813	217.746	0	0	9.69769	0	79.697	0	74.5221	0	0	0	44.2308	0	0	0	70.3466	0	54.9568	0	0	37.1175	0	0	0	0	0	0	0	0	0	0	0
15.73_827.4804m/z	LMGP04010826	C45H73O10P	http://www.lipidmaps.org/data/LMSDRecord.php?LMID=LMGP04010826	PG(22:6(4Z,7Z,10Z,13Z,16Z,19Z)/17:2(9Z,12Z))		827.48	15.7276	0.1636	2	1.87685e-07	Infinity	Pregnant	Control	100 - 22.6	37.1046	181.54	0	0	0	0	0	0	0	0	0	0	0	0	0	0	0	0	0	0	0	0	0	0	0	0	0	0	0	0	0	0	0	0	0
10.88_861.6577m/z	LMGP04010744	C48H93O10P	http://www.lipidmaps.org/data/LMSDRecord.php?LMID=LMGP04010744	PG(22:1(11Z)/20:0)		861.658	10.876	0.192167	4	0.778884	1.88467	Control	Pregnant	100 - 69 - 23.7	81.2233	99.01	272.019	203.61	15.3768	23.4486	17.9196	157.28	219.449	0	214.24	31.7223	0	30.161	347.084	0	0	36.8093	249.731	32.8013	288.643	15.6784	4.64432	300.826	26.6046	48.4186	8.77942	0	0	58.6711	0	31.56	12.1792	16.5568	0
11.65_863.6773m/z	LMGP04010716	C48H95O10P	http://www.lipidmaps.org/data/LMSDRecord.php?LMID=LMGP04010716	PG(22:0/20:0)		863.677	11.6511	0.0642833	3	0.0101805	1.40471	Pregnant	Control	86.1 - 100 - 31.1	33.8806	97.07	102.87	64.5204	0	0	0	48.5281	70.3096	0	53.739	0	5.10516	0	99.2436	0	0	0	73.6704	0	80.792	0	0	90.2439	0	0	20.1265	0	0	33.3648	0	0.245058	0	0	0
12.43_741.4713m/z	LMGP04010650	C40H69O10P	http://www.lipidmaps.org/data/LMSDRecord.php?LMID=LMGP04010650	PG(20:5(5Z,8Z,11Z,14Z,17Z)/14:0)		741.471	12.4333	0.277183	17	0	186.048	Pregnant	Control	100 - 59 - 1.95	140.635	177.27	0	0	0	0	0	0	0	0	0	0	0	0	0.558866	0	0	0	0.348826	0	0	0	0	0	0	0	0	0	0	0	0	35.3456	0	0	0
2.97_713.4394m/z	LMGP04010648	C38H65O10P	http://www.lipidmaps.org/data/LMSDRecord.php?LMID=LMGP04010648	PG(20:5(5Z,8Z,11Z,14Z,17Z)/12:0)		713.439	2.97238	0.15645	11	0.00558614	17.2479	Control	Pregnant	100 - 5.01	13.3323	186.14	66.9062	39.1956	0	0	0	0	47.3682	0	50.2656	0	0	0	92.3615	0	0	0	53.5053	0	57.8999	0	0	73.4043	0	0	0	0	0	0	0	0	0	0	0
1.67_713.4404m/z	LMGP04010648	C38H65O10P	http://www.lipidmaps.org/data/LMSDRecord.php?LMID=LMGP04010648	PG(20:5(5Z,8Z,11Z,14Z,17Z)/12:0)		713.44	1.67075	0.376483	4	0.000237749	1.88132	Control	Pregnant	100 - 56.1 - 79.7 - 13.4	104.561	100.47	303.225	386.5	0	15.5463	26.0207	0	407.781	0	500.9	0	0	0	313.15	0	0	0	482.556	0	398.749	0	0	339.877	0	0	0	0	0	0	0	0	0	0	0
0.82_735.4243m/z	LMGP04010648	C38H65O10P	http://www.lipidmaps.org/data/LMSDRecord.php?LMID=LMGP04010648	PG(20:5(5Z,8Z,11Z,14Z,17Z)/12:0)		735.424	0.817033	0.04285	4	0.0195125	6.82055	Control	Pregnant	73.5 - 100 - 97.6	2.70859	198.4	17.1853	9.25352	0	0	0	0	16.7292	0	17.4372	0	0	0	11.3844	0	0	0	10.2955	0	15.7325	0	0	8.67888	0	0	0	0	0	0	0	0	0	0	0
0.97_821.5272m/z	LMGP04010630	C44H79O10P	http://www.lipidmaps.org/data/LMSDRecord.php?LMID=LMGP04010630	PG(20:4(5Z,8Z,11Z,14Z)/18:0)		821.527	0.973483	0.135017	14	1.0962e-08	4.90185	Pregnant	Control	100 - 11.4	7.14161	129.98	2.06519	2.97406	0	0	0	0.0154936	21.6175	0	6.90551	0	0	0	1.58293	0	0	0	2.86609	0	0.995205	0	0	2.30415	0	0	0	0	0	1.25112	0	0	0	0	0
5.78_857.6254m/z	LMGP04010615	C48H89O10P	http://www.lipidmaps.org/data/LMSDRecord.php?LMID=LMGP04010615	PG(20:3(8Z,11Z,14Z)/22:0)		857.625	5.78222	0.0214333	11	0.410338	1.55992	Control	Pregnant	59.6 - 100	0.663752	207.77	0.621787	1.39665	0	0	0	0	3.60542	0	4.15134	0	0	0	1.82912	0	0	0	3.11242	0	3.9559	0	0	5.38316	0	0	0	0	0	0	0	0	0	0	0
9.30_815.5782m/z	LMGP04010606	C45H83O10P	http://www.lipidmaps.org/data/LMSDRecord.php?LMID=LMGP04010606	PG(20:3(8Z,11Z,14Z)/19:0)		815.578	9.30358	0.185083	20	1.33141e-10	24.9414	Pregnant	Control	100 - 85.9	92.9194	114.86	17.7979	11.2466	0	0	0	2.9262	14.4886	0	15.7964	0	0	0	15.5422	0	0	0	9.23598	0	15.3757	0	0	14.5263	0	11.5925	0	0	0	0	0	0	0	0	12.3582
2.89_801.5625m/z	LMGP04010600	C44H81O10P	http://www.lipidmaps.org/data/LMSDRecord.php?LMID=LMGP04010600	PG(20:3(8Z,11Z,14Z)/18:0)		801.562	2.88667	0.284333	21	2.0386e-08	2.44541	Pregnant	Control	100 - 93.4	69.0944	104.83	104.053	96.8708	0	0	0	3.53182	137.377	0	130.847	0	0	0	95.453	0	0	0	86.2441	0	130.692	0	0	97.4803	0	0	0	0	0	0	0	0	0	0	0
3.00_809.5266m/z	LMGP04010597	C43H79O10P	http://www.lipidmaps.org/data/LMSDRecord.php?LMID=LMGP04010597	PG(20:3(8Z,11Z,14Z)/17:0)		809.527	3.00097	0.0921667	14	0.259434	1.58673	Control	Pregnant	100 - 24.7 - 1.65	12.1918	84.57	36.0759	38.3191	0.462532	0.63451	1.04798	1.21829	50.1481	0	43.8138	1.65116	0.674418	2.26907	44.9336	0.417423	0	1.74426	46.1567	0	54.7024	0.347919	3.95061	46.897	0.0401879	0.744006	1.6175	4.47551	0.443873	7.8167	3.62879	20.1098	12.1589	2.03096	0.33835
7.28_761.5319m/z	LMGP04010562	C41H77O10P	http://www.lipidmaps.org/data/LMSDRecord.php?LMID=LMGP04010562	PG(20:2(11Z,14Z)/15:0)		761.532	7.2832	0.0500167	14	0.194702	2.79019	Control	Pregnant	100 - 50.1	1.59638	193.51	4.64274	7.33319	0	0	0	0	7.72522	0	12.0009	0	0	0	5.82549	0	0	0	5.69848	0	9.8255	0	0	4.7463	0	0	0	0	0	0	0	0	0	0	0
3.01_761.5340m/z	LMGP04010562	C41H77O10P	http://www.lipidmaps.org/data/LMSDRecord.php?LMID=LMGP04010562	PG(20:2(11Z,14Z)/15:0)		761.534	3.0081	0.2137	14	4.40613e-06	2.53127	Pregnant	Control	100 - 63.8 - 21.8	121.125	81.64	179.968	158.264	0	0	0	4.82194	202.377	0	156.297	0	0	19.8883	178.458	16.6727	0	0	180.428	0	225.729	0	0	204.411	0	0	0	0	0	0	0	34.3287	19.4962	21.8685	0
11.98_755.4806m/z	LMGP04010559	C39H73O10P	http://www.lipidmaps.org/data/LMSDRecord.php?LMID=LMGP04010559	PG(20:2(11Z,14Z)/13:0)		755.481	11.9783	0.0142833	12	5.27919e-05	Infinity	Pregnant	Control	100 - 31.8	3.47824	236.17	0	0	0	0	0	0	0	0	0	0	0	0	0	0	0	0	0	0	0	0	0	0	0	0	0	0	0	0	0	0	0	0	0
1.49_733.5039m/z	LMGP04010559	C39H73O10P	http://www.lipidmaps.org/data/LMSDRecord.php?LMID=LMGP04010559	PG(20:2(11Z,14Z)/13:0)		733.504	1.49287	0.4765	12	9.16205e-05	2.2572	Pregnant	Control	100 - 67.1 - 19.8	220.777	157.61	247.024	272.63	0	0	0	28.8183	409.154	0	518.289	0	20.6956	0	300.283	0	0	0	307.803	16.2002	321.038	0	0	248.123	0	0	38.5903	0	0	238.105	28.3134	0	28.5412	0	0
1.99_813.5664m/z	LMGP04010450	C45H81O10P	http://www.lipidmaps.org/data/LMSDRecord.php?LMID=LMGP04010450	PG(18:4(6Z,9Z,12Z,15Z)/21:0)		813.566	1.99078	0.192167	10	7.92235e-05	2.96019	Pregnant	Control	100 - 27	82.6595	108.59	58.8118	57.1853	0	0	0	8.90224	231.201	0	182.235	0	0	0	75.2383	0	0	0	58.4402	0	73.6848	0	0	61.5586	0	0	0	0	0	179.399	0	0	0	0	0
13.41_811.4501m/z	LMGP04010449	C44H69O10P	http://www.lipidmaps.org/data/LMSDRecord.php?LMID=LMGP04010449	PG(18:4(6Z,9Z,12Z,15Z)/20:5(5Z,8Z,11Z,14Z,17Z))		811.45	13.4149	0.312967	2	1.75463e-06	816.469	Pregnant	Control	100 - 85.6	113.127	191.33	0	0	0	0	0	0	0	0	0	0	0	0	0	0	0	0	0	0	0	0	0	0	0	0	0	0	0	0	0	0	0	0	0
13.87_785.4382m/z	LMGP04010441	C42H67O10P	http://www.lipidmaps.org/data/LMSDRecord.php?LMID=LMGP04010441	PG(18:4(6Z,9Z,12Z,15Z)/18:4(6Z,9Z,12Z,15Z))		785.438	13.8707	0.199317	1	6.87237e-08	694.505	Pregnant	Control	100 - 55 - 75.1 - 34.5 - 9.56	220.345	182.94	0	0	0	0	0	0	0	0	0	0	0	15.2285	0	0	0	0	0	0	0	0	0	0	0	0.000384005	0	0	0	0	0	0	0	0	0
13.82_763.4531m/z	LMGP04010441	C42H67O10P	http://www.lipidmaps.org/data/LMSDRecord.php?LMID=LMGP04010441	PG(18:4(6Z,9Z,12Z,15Z)/18:4(6Z,9Z,12Z,15Z))		763.453	13.8207	0.100017	7	0.000966181	5732.67	Pregnant	Control	100	5.90083	289.75	0	0	0	0	0	0	0	0	0	0	0	0	0	0	0	0	0	0	0	0	0	0	0	0	0	0	0	0	0	0	0	0	0
13.71_785.4389m/z	LMGP04010441	C42H67O10P	http://www.lipidmaps.org/data/LMSDRecord.php?LMID=LMGP04010441	PG(18:4(6Z,9Z,12Z,15Z)/18:4(6Z,9Z,12Z,15Z))		785.439	13.7143	0.32005	1	1.48597e-08	121209	Pregnant	Control	100 - 57.4 - 41.1 - 13.4 - 2.93 - 2.27	302.106	158.97	0	0	0	0	0	0	0	0	0	0	0.119637	0	0	0	0	0	0	0	0	0	0	0	0	0	0	0	0	0	0	0	0	0	0
14.45_749.4385m/z	LMGP04010430	C39H67O10P	http://www.lipidmaps.org/data/LMSDRecord.php?LMID=LMGP04010430	PG(18:4(6Z,9Z,12Z,15Z)/15:1(9Z))		749.438	14.4538	0.0643	4	0.0382981	6.85625	Pregnant	Control	100 - 92.8 - 22.6	10.123	328.27	0.204189	0	0	0	0	0	0	0	0	0	0	0	0	0	18.2789	0	0	0	0	0	0	0	0	1.03763	0	0	0	0	12.1521	0	0	0	0
3.58_715.4540m/z	LMGP04010427	C38H67O10P	http://www.lipidmaps.org/data/LMSDRecord.php?LMID=LMGP04010427	PG(18:4(6Z,9Z,12Z,15Z)/14:0)		715.454	3.584	0.106433	18	0.00626415	2.88563	Control	Pregnant	100 - 33.1	1.56264	118.78	0	0	0	0	0	0	0.00113841	0	0	0	0	0	0.40697	0	0	0	8.90972e-05	0	0	0	0	0	0	0	0	0	0	0	0	0	0	0	0
2.99_715.4511m/z	LMGP04010427	C38H67O10P	http://www.lipidmaps.org/data/LMSDRecord.php?LMID=LMGP04010427	PG(18:4(6Z,9Z,12Z,15Z)/14:0)		715.451	2.99382	0.120733	18	0.0967836	12.6045	Control	Pregnant	100 - 23	10.628	127.83	59.5814	23.8543	0	0	0	0.331457	35.244	0	35.1921	0	0	0	84.5833	0	0	0	49.0257	0	49.8781	0	0	62.5205	0	0	0	0	0	0	0	0	0	0	0
2.20_715.4553m/z	LMGP04010427	C38H67O10P	http://www.lipidmaps.org/data/LMSDRecord.php?LMID=LMGP04010427	PG(18:4(6Z,9Z,12Z,15Z)/14:0)		715.455	2.20373	0.270783	18	1.90006e-06	1.70583	Control	Pregnant	100 - 60.9 - 54.6 - 5.84	105.811	56.78	368.07	368.856	0	0.0405805	5.45125	0	413.819	0	481.177	0	0	0	478.288	0	0	0	430.176	0.511623	438.324	0	0	402.522	0	0	0	0	12.4262	0	0	0	0	0	0
3.62_709.4023m/z	LMGP04010425	C36H63O10P	http://www.lipidmaps.org/data/LMSDRecord.php?LMID=LMGP04010425	PG(18:4(6Z,9Z,12Z,15Z)/12:0)		709.402	3.61972	0.32005	2	0.0023557	42.521	Pregnant	Control	100 - 58.4 - 8.64	29.3365	295.39	0.00990976	0	0	0	0	0	0	0	0	0	0	0	0	0	0	0	0	0	0	0	0	0	0	0	0	0	0	0	0	0	0	0	0
0.53_687.4204m/z	LMGP04010425	C36H63O10P	http://www.lipidmaps.org/data/LMSDRecord.php?LMID=LMGP04010425	PG(18:4(6Z,9Z,12Z,15Z)/12:0)		687.42	0.532	0.25645	8	1.28096e-09	5.21228	Pregnant	Control	100 - 28.5 - 6.63	88.8426	122.54	60.7735	14.8807	0	0	0	51.8092	50.8046	0	40.6097	0	0	0	8.91259	0	0	0	14.8702	0	20.5414	0	0	14.439	0	0	0	0	0	136.777	0	0	0	0	0
1.72_703.4515m/z	LMGP04010398	C37H67O10P	http://www.lipidmaps.org/data/LMSDRecord.php?LMID=LMGP04010398	PG(18:3(9Z,12Z,15Z)/13:0)		703.451	1.72005	0.341483	12	0.377582	1.80068	Control	Pregnant	83.4 - 100 - 99.8	41.2565	180.98	89.1915	147.735	11.05	0	0	0	177.487	0	190.994	0	0	0	99.6462	0	0	0	161.066	0	158.671	0	0	97.5279	0	0	0	0	0	0	0	0	0	0	0
13.92_691.4569m/z	LMGP04010340	C36H67O10P	http://www.lipidmaps.org/data/LMSDRecord.php?LMID=LMGP04010340	PG(18:2(9Z,12Z)/12:0)		691.457	13.92	0.22075	7	0.00017728	24.882	Pregnant	Control	100 - 62.8	22.2338	380.28	0	0	0	0	0	0	0	0	0.263421	0	0	0	0	0	0	17.6824	0	2.43501	0	22.2837	0	0	0	0	0	0	0	0	0	0	0	0	0
14.16_719.4854m/z	LMGP04010282	C38H71O10P	http://www.lipidmaps.org/data/LMSDRecord.php?LMID=LMGP04010282	PG(17:2(9Z,12Z)/15:0)		719.485	14.155	0.263017	11	0.000582478	9.85185	Pregnant	Control	100 - 58.3 - 9.68	42.5556	151.61	0.145595	0.38698	11.8508	12.3888	0	3.86568	0	0	0.250694	8.98197	18.1311	2.31973	0	2.07929	17.4177	0	0	0	0	14.5348	19.9441	0.0106779	7.54786	0	0	0	11.4734	6.01428	0	0	0	0	15.4186
4.00_677.4377m/z	LMGP04010278	C35H65O10P	http://www.lipidmaps.org/data/LMSDRecord.php?LMID=LMGP04010278	PG(17:2(9Z,12Z)/12:0)		677.438	3.9969	0.05715	4	0.869588	2.05516	Control	Pregnant	100 - 35.8	2.03809	143.33	6.27812	2.9234	0	0	0	0	12.1666	0	10.4746	0	0	0	2.06255	0	15.8036	0	5.32309	0	11.74	0	0	5.63946	0	0	0	0	0	0	0	0	0	0	0
6.65_805.5951m/z	LMGP04010272	C44H85O10P	http://www.lipidmaps.org/data/LMSDRecord.php?LMID=LMGP04010272	PG(17:1(9Z)/21:0)		805.595	6.65023	0.0142833	12	1.46783e-11	22.0017	Pregnant	Control	100 - 85	38.2449	93.83	3.91026	4.20586	0	0	0	6.03139	4.36999	0	2.42069	0	0	0	4.57105	0	0	0	2.41524	0	4.5967	0	0	4.7338	0	0	0	0	0	0	0	0	0	0	0
4.34_679.4528m/z	LMGP04010248	C35H67O10P	http://www.lipidmaps.org/data/LMSDRecord.php?LMID=LMGP04010248	PG(17:1(9Z)/12:0)		679.453	4.33845	0.1636	8	0.319298	39.1671	Control	Pregnant	100 - 43	202.825	147.46	9.66162	12.3809	0	17.1799	0	0	12.8036	0	23.3761	0	0	0	9.99927	0	13.2066	0	7.02689	0	5.80858	0	0	12.6531	0	0	0	0	0	0	0	0	0	0	0
9.66_625.4105m/z	LMGP04010068	C31H61O10P	http://www.lipidmaps.org/data/LMSDRecord.php?LMID=LMGP04010068	PG(13:0/12:0)		625.41	9.65933	0.0778667	2	0	7.96674	Pregnant	Control	100 - 85.5 - 26.1	50.9915	80.96	5.85167	3.31344	0	18.5377	0	13.1796	2.98326	0	2.20148	0	11.2774	46.787	6.10742	18.151	0	0	4.94753	0	3.49512	0	0	7.80797	16.4068	13.8	0	29.612	0	29.2342	0	35.2438	0	0	0
9.32_625.4078m/z	LMGP04010068	C31H61O10P	http://www.lipidmaps.org/data/LMSDRecord.php?LMID=LMGP04010068	PG(13:0/12:0)		625.408	9.31787	0.04285	2	0	10.0036	Pregnant	Control	100 - 42.5	28.5508	92.98	2.44606	1.5739	0	38.971	0	9.11704	1.68073	0	0.56968	0	3.00879	0	2.12033	0	0	0	0.258774	0	2.26479	0	0	2.23522	0	0	0	0	0	26.5916	27.5859	0	0	0	16.0768
1.34_443.2047m/z	LMGP04010030	C18H35O10P	http://www.lipidmaps.org/data/LMSDRecord.php?LMID=LMGP04010030	PG(6:0/6:0)		443.205	1.33642	0.1493	3	0.0671137	2.15275	Pregnant	Control	100 - 68.1 - 8.25	3.70294	378.77	0	0	0	0	0	0	0	0	0	0	0	0	0	0	0	0	0	0	0	0	0	0	0	0	0	0	0	0	0	0	0	0	0
0.48_1079.6556m/z	LMGP03050028	C25H50NO9P	http://www.lipidmaps.org/data/LMSDRecord.php?LMID=LMGP03050028	PS(19:0/0:0)		1079.66	0.4827	0.20645	1	0.313052	2.1067	Pregnant	Control	100 - 40 - 17.8	11.984	230.3	40.8481	0	0	0	0	0	60.9754	0	3.08676	0	0	0	0.435098	0	0	0	0	25.5486	0.229232	0	23.1294	0	25.4564	0	0	12.0824	0	0	0	0	0	0	0
5.51_582.3747m/z	LMGP03050025	C28H56NO9P	http://www.lipidmaps.org/data/LMSDRecord.php?LMID=LMGP03050025	PS(22:0/0:0)		582.375	5.50505	0.227167	1	0	51.4952	Pregnant	Control	100 - 38.3	16.2957	169.55	0	0	0	9.53428	0	0	0	0	0	0	0	0	0	0	0	0	0.399216	0	0	0	0	0	0	5.15366	0	0	0	0	0	0	0	0	0
5.22_582.3749m/z	LMGP03050025	C28H56NO9P	http://www.lipidmaps.org/data/LMSDRecord.php?LMID=LMGP03050025	PS(22:0/0:0)		582.375	5.22002	0.362917	1	0	125.323	Pregnant	Control	100 - 36.2 - 17.3	62.0435	127.34	0	0	0	0	0	0	0	0	0	0	0	0	0	0	0	0	0	0	0	0	0	0	0	0	0	0	0	0	0	0	0	0	0
3.95_1159.7150m/z	LMGP03050023	C28H54NO9P	http://www.lipidmaps.org/data/LMSDRecord.php?LMID=LMGP03050023	PS(22:1(11Z)/0:0)		1159.72	3.95405	0.113583	1	0.000789708	11.7363	Control	Pregnant	100 - 54 - 9.42	4.77542	169.52	5.65162	13.4201	0	0	0	0	17.3992	0	19.9947	0	0	0	10.157	0	0	27.5174	18.1202	14.3237	21.8431	0	0	13.4687	0	0	0	0	0	0	0	0	22.8519	0	0
11.67_1099.6226m/z	LMGP03050021	C26H48NO9P	http://www.lipidmaps.org/data/LMSDRecord.php?LMID=LMGP03050021	PS(20:2(11Z,14Z)/0:0)		1099.62	11.6654	0.128583	1	0.000166367	123.058	Control	Pregnant	100 - 56.4	3.80766	197.65	23.7621	11.1091	0	0	0	2.8344	12.7111	0	15.3493	0	0	0	29.2764	0	0	0	17.1925	0	17.7683	0	0	19.8366	0	0	0	0	0	0	0	0	0	0	0
1.77_504.2331m/z	LMGP03050015	C21H40NO9P	http://www.lipidmaps.org/data/LMSDRecord.php?LMID=LMGP03050015	PS(15:1(9Z)/0:0)		504.233	1.77005	0.0714333	1	0.0200104	2706.11	Pregnant	Control	100 - 19.2	4.57678	553	0	0	0	0	0	0	0	0	0.00243224	0	0	0	0	0	0	0	0.0702023	0	0	0	0	0.00658798	0	0	0	0	0	0	0	0	0	0	0
1.59_504.2344m/z	LMGP03050015	C21H40NO9P	http://www.lipidmaps.org/data/LMSDRecord.php?LMID=LMGP03050015	PS(15:1(9Z)/0:0)		504.234	1.59217	0.121433	1	0.0459845	523.541	Pregnant	Control	100 - 20.6	17.5307	281.28	0.139446	0.00328262	0	0	0	0	0.0165256	0	0.0693854	0	0	0	0.021642	0	0	0	0.14667	0	0.124844	0	0	0.457403	0	0	0	0	0	0	0	0	0	0	0
1.50_592.2629m/z	LMGP03050013	C28H44NO9P	http://www.lipidmaps.org/data/LMSDRecord.php?LMID=LMGP03050013	PS(22:6(4Z,7Z,10Z,13Z,16Z,19Z)/0:0)		592.263	1.50002	0.0993	1	0.0889384	827.96	Pregnant	Control	100 - 25.2 - 5.77	29.0279	692.82	0	0	0	0	0	0	0	0	0	0	0	0	0	0	0	0	0	0	0	0	0	0	0	0	0	0	0	0	0	0	0	0	0
1.57_554.3443m/z	LMGP03050012	C26H52NO9P	http://www.lipidmaps.org/data/LMSDRecord.php?LMID=LMGP03050012	PS(20:0/0:0)		554.344	1.57073	0.0778833	1	0.0512523	6.82296	Control	Pregnant	100 - 13.1	1.18998	282.77	0.142879	4.11988	0	0	0	0	3.3177	0	12.9912	0	0	0	0	0	0	0	9.20079	0	0.349084	0	0	0.392855	0	0	0	0	0	0	0	0	0	0	0
1.41_442.2199m/z	LMGP03050008	C18H36NO9P	http://www.lipidmaps.org/data/LMSDRecord.php?LMID=LMGP03050008	PS(12:0/0:0)		442.22	1.41428	0.0785667	1	0.0230417	822.516	Pregnant	Control	100 - 14.6	5.31601	364.89	0.00135753	0	0	0	0	0	0	0	0	0	0	0	0.0019262	0	0	0	0.0556631	0	0	0	0	0	0	0	0	0	0	0	0	0	0	0	0
2.09_524.2958m/z	LMGP03050001	C24H46NO9P	http://www.lipidmaps.org/data/LMSDRecord.php?LMID=LMGP03050001	PS(18:1(9Z)/0:0)		524.296	2.09008	0.177933	1	2.8144e-10	49.1999	Pregnant	Control	100 - 29	6.69438	254.83	0.815236	0.924987	0	0	0	0	0.054625	0	1.54333	0	0	0	0.521455	0	0	0	1.15265	0	0.153597	0	0	0.956939	0	0	0	0	0	0	0	0	0	0	0
14.47_870.5604m/z	LMGP03030093	C48H82NO9P	http://www.lipidmaps.org/data/LMSDRecord.php?LMID=LMGP03030093	PS(P-20:0/22:6(4Z,7Z,10Z,13Z,16Z,19Z))		870.56	14.4681	0.0714333	1	2.26677e-05	22.1147	Pregnant	Control	100 - 16.5	15.7527	272.77	0	0	0	0	0	0	0	0	0	0	0	0	0	0	0	0	0	0	0	0	0	0	0	0	0	0	0	0	0	0	0	0	0
2.97_746.5329m/z	LMGP03030088	C40H76NO9P	http://www.lipidmaps.org/data/LMSDRecord.php?LMID=LMGP03030088	PS(P-16:0/18:1(9Z))		746.533	2.96525	0.0928667	4	0.013292	1.55304	Pregnant	Control	100 - 59.6 - 32.4	70.5173	66.97	121.668	115.087	35.664	56.5664	62.8521	4.07068	130.272	26.9855	95.9175	8.42444	39.3393	19.4242	107.079	15.0799	0	12.2327	112.833	0	122.671	47.9617	25.6752	127.313	19.1119	19.6817	10.3331	0	0	34.4796	0	0	13.3175	153.339	0
6.69_878.6281m/z	LMGP03030084	C48H90NO9P	http://www.lipidmaps.org/data/LMSDRecord.php?LMID=LMGP03030084	PS(P-20:0/22:2(13Z,16Z))		878.628	6.68595	0.284317	1	3.4438e-12	51.2253	Pregnant	Control	100 - 54.3 - 18.2 - 1.82	301.147	80.77	14.9897	16.727	0	0	0	7.55832	27.2353	0	19.3962	0	0	0	18.9913	0	0	0	13.4506	0	19.3041	0	30.6237	17.5485	0	0	0	0	0	0	0	0	0	0	0
7.18_838.5904m/z	LMGP03030074	C45H86NO9P	http://www.lipidmaps.org/data/LMSDRecord.php?LMID=LMGP03030074	PS(P-20:0/19:1(9Z))		838.59	7.17672	0.0143333	1	1.09294e-07	6.52904	Control	Pregnant	100 - 11.8	12.0553	107.6	0	0	15.4463	37.5568	20.8563	2.61704	0	36.9196	0	13.4455	17.8074	5.95771	0	13.205	27.9039	0.328004	0	21.7292	0	0	30.0494	0	10.0827	9.47702	36.3835	0.528602	10.5367	5.23913	18.1531	30.6988	46.2137	9.86297	7.12622
2.99_840.6122m/z	LMGP03030073	C45H88NO9P	http://www.lipidmaps.org/data/LMSDRecord.php?LMID=LMGP03030073	PS(P-20:0/19:0)		840.612	2.98668	0.09285	3	5.31491e-08	2.43976	Pregnant	Control	100 - 45.5	69.4651	84.03	118.949	115.305	0	0	0	0	143.914	0	117.327	0	0	0	97.3525	0	0	0	115.798	0	134.984	0	0	119.113	0	0	0	0	0	5.64863	0	0	0	0	0
1.76_766.5017m/z	LMGP03030022	C42H72NO9P	http://www.lipidmaps.org/data/LMSDRecord.php?LMID=LMGP03030022	PS(P-16:0/20:5(5Z,8Z,11Z,14Z,17Z))		766.502	1.75577	0.10715	4	0.0837812	1.69768	Control	Pregnant	94.4 - 100 - 16	11.6699	151.01	7.88171	30.0497	0	0	0	0	55.435	0	61.3478	0	0	0	33.2055	0	0	0	60.5848	0	53.3951	0	0	36.577	0	0	0	0	0	0	0	0	0	0	0
3.09_776.5766m/z	LMGP03030018	C42H82NO9P	http://www.lipidmaps.org/data/LMSDRecord.php?LMID=LMGP03030018	PS(P-16:0/20:0)		776.577	3.09312	0.0214333	6	5.28326e-09	7.8557	Pregnant	Control	100 - 66.4	9.33932	160.78	1.78503	0.489035	4.23619	0	11.5958	0	0.987185	0	2.30393	0	0	0	1.86088	0	0	0	2.18678	17.1908	2.92177	0	0	2.26933	0	0	0	0	0	0	0	0	0	0	0
2.19_730.5049m/z	LMGP03030011	C39H72NO9P	http://www.lipidmaps.org/data/LMSDRecord.php?LMID=LMGP03030011	PS(P-16:0/17:2(9Z,12Z))		730.505	2.19015	0.170783	1	0.434217	1.41342	Control	Pregnant	5.15 - 100 - 88.5	43.1997	63.57	99.6915	100.748	42.1893	32.2172	26.0649	1.68162	113.523	0	126.834	33.1123	22.408	45.7088	133.609	16.4912	0	23.5531	112.531	0	122.317	15.0056	33.7267	105.778	16.9623	0	28.5107	23.9115	39.5746	9.1699	0	10.9333	0	0	74.0372
0.93_730.5019m/z	LMGP03030011	C39H72NO9P	http://www.lipidmaps.org/data/LMSDRecord.php?LMID=LMGP03030011	PS(P-16:0/17:2(9Z,12Z))		730.502	0.930617	0.0357167	3	3.67005e-09	13.2024	Pregnant	Control	100 - 15.5	8.02631	223.03	2.43326	0.849543	0	0	0	0	2.46964	0	3.74963	0	0	0	2.47019	0	0	0	3.79586	0	1.17976	0	0	0.0658441	0	0	0	0	0	0	0	0	0	0	0
3.04_732.5151m/z	LMGP03030010	C39H74NO9P	http://www.lipidmaps.org/data/LMSDRecord.php?LMID=LMGP03030010	PS(P-16:0/17:1(9Z))		732.515	3.04312	0.3629	3	0.731101	1.51192	Pregnant	Control	100 - 97.1 - 63 - 77.9	413.561	57.32	552.799	509.106	258.875	260.455	279.434	58.6403	664.964	225.373	595.031	275.471	69.8384	235.711	652.149	192.532	197.451	146.157	565.913	203.89	730.818	137.764	191.553	622.118	237.788	92.594	203.94	153.746	94.5802	141.514	148.862	168.722	96.4083	394.676	263.644
11.79_704.4853m/z	LMGP03030006	C37H70NO9P	http://www.lipidmaps.org/data/LMSDRecord.php?LMID=LMGP03030006	PS(P-16:0/15:1(9Z))		704.485	11.7933	0.2986	1	0.00147052	17.1384	Pregnant	Control	100 - 49.2	45.8287	310.58	4.97378	1.56295	6.41675	10.1826	0	5.03836	1.25446	0	3.28316	0	0	0	1.5623	0	23.9742	0	0.822632	0	0.423021	0	0	1.26314	0	0	0	0	0	0	0	0	0	0	0
11.35_704.4887m/z	LMGP03030006	C37H70NO9P	http://www.lipidmaps.org/data/LMSDRecord.php?LMID=LMGP03030006	PS(P-16:0/15:1(9Z))		704.489	11.3525	0.0707333	1	0.00911595	2.75466	Pregnant	Control	100 - 34.6	3.28328	267.02	0.189522	0.0667967	0	0	0	0	0.441745	0	1.30019	0	0	0	0.979114	0	0	0	0	0	0.241519	0	0	0.271397	0	0	0	0	0	0	0	33.483	0	0	0
3.02_690.4724m/z	LMGP03030004	C36H68NO9P	http://www.lipidmaps.org/data/LMSDRecord.php?LMID=LMGP03030004	PS(P-16:0/14:1(9Z))		690.472	3.0224	0.348717	1	0.2204	1.56348	Control	Pregnant	100 - 51.1 - 33.3 - 14.7	251.564	63.57	953.815	626.602	17.0083	45.9681	44.2353	67.487	821.414	63.9384	1114.45	33.4903	31.9681	26.6276	1189.65	87.3314	0	13.5845	941.064	0	1062.52	26.9774	21.6447	1072.41	25.6227	17.1909	65.767	15.2786	25.9476	58.5672	18.7404	33.1989	0	25.2624	15.1117
11.33_690.4730m/z	LMGP03030004	C36H68NO9P	http://www.lipidmaps.org/data/LMSDRecord.php?LMID=LMGP03030004	PS(P-16:0/14:1(9Z))		690.473	11.331	0.37005	1	0.00921847	2.96116	Pregnant	Control	100 - 46	34.932	128.34	2.76755	1.0492	48.5851	7.14799	0	10.2958	3.2984	0	4.69233	23.8798	0	18.4969	2.55878	19.2032	0	0	3.32295	0	3.82539	22.7682	24.1025	4.46202	11.9724	17.4057	46.7786	31.8515	0	0	0	0	17.7678	0	0
12.34_678.4732m/z	LMGP03030002	C35H68NO9P	http://www.lipidmaps.org/data/LMSDRecord.php?LMID=LMGP03030002	PS(P-16:0/13:0)		678.473	12.3412	0.348617	1	5.9947e-10	7.86651	Pregnant	Control	100 - 35	49.4108	202.43	0	0	0	0	0	20.6414	0	11.8666	0.409283	6.4141	0	28.9027	0	0	0	26.684	0	0	0	24.8792	0	0	0	0	0	0	0	0	0	0	0	0	0
1.49_678.4726m/z	LMGP03030002	C35H68NO9P	http://www.lipidmaps.org/data/LMSDRecord.php?LMID=LMGP03030002	PS(P-16:0/13:0)		678.473	1.49287	0.0778667	1	0.0361109	2.4033	Control	Pregnant	100 - 45.9	6.93682	101.5	5.91595	7.15854	0	0	13.6726	3.31046	5.28879	0	8.04111	0	0	0	3.55503	0	0	0	5.86111	0	6.55127	0	0	7.44666	0	0	0	0	0	0	0	0	0	0	0
0.95_678.4735m/z	LMGP03030002	C35H68NO9P	http://www.lipidmaps.org/data/LMSDRecord.php?LMID=LMGP03030002	PS(P-16:0/13:0)		678.474	0.95205	0.227883	1	1.15944e-09	1.6711	Pregnant	Control	100 - 43.8	112.874	66.81	121.581	155.218	0	0	0	24.7094	259.11	0	171.436	0	0	0	403.508	0	0	0	303.24	0	408.631	0	0	146.925	0	0	0	0	20.8088	96.0832	0	0	0	22.7586	0
6.69_850.5984m/z	LMGP03020093	C48H84NO9P	http://www.lipidmaps.org/data/LMSDRecord.php?LMID=LMGP03020093	PS(O-20:0/22:6(4Z,7Z,10Z,13Z,16Z,19Z))		850.598	6.69308	0.25575	1	1.00956e-11	36.4042	Pregnant	Control	100 - 51.8 - 11.9 - 0.385	313.812	74.46	26.9809	22.8275	0	0	0	4.51096	31.5189	0	21.2774	0	0	0	27.3066	0	0	0	16.703	0	26.7701	0	0	36.7314	0	0	0	0	0	0	0	0	0	0	0
11.68_736.5465m/z	LMGP03020022	C39H78NO9P	http://www.lipidmaps.org/data/LMSDRecord.php?LMID=LMGP03020022	PS(O-18:0/15:0)		736.547	11.6797	0.0143	3	0.0231937	1.94087	Pregnant	Control	100 - 7.79	14.2318	144.67	0	0.99966	4.42365	34.0612	0	1.21531	0.496409	27.9699	0.203626	26.4098	6.89072	0	0.100569	32.3157	0	0	0.0794587	8.70715	0.114183	5.62688	30.9124	0	0	0	0	0	0	2.46158	0	26.9567	0	9.69662	7.88277
2.97_694.5010m/z	LMGP03020018	C36H72NO9P	http://www.lipidmaps.org/data/LMSDRecord.php?LMID=LMGP03020018	PS(O-18:0/12:0)		694.501	2.97238	0.227183	2	0.000893929	1.73625	Control	Pregnant	100 - 38.5	53.934	74.8	234.206	164.364	0	0	0	2.75383	198.354	0	246.553	0	0	0	248.356	0	0	0	225.666	21.7106	253.586	0	0	254.184	0	0	0	0	0	0	0	31.181	0	0	0
9.94_792.6135m/z	LMGP03020014	C43H86NO9P	http://www.lipidmaps.org/data/LMSDRecord.php?LMID=LMGP03020014	PS(O-16:0/21:0)		792.614	9.94367	0.0142833	3	0.000357186	3.19691	Pregnant	Control	100 - 36.4	16.111	132.16	3.73615	1.76862	18.4999	0	6.16302	4.16161	2.02691	19.1707	2.05734	11.1593	18.2289	0	2.87792	0	0	13.476	1.77952	0	2.68998	0	15.0835	2.1882	9.29661	0	12.8658	2.45438	2.59016	0	0	8.72366	0	0	0
9.39_792.6125m/z	LMGP03020014	C43H86NO9P	http://www.lipidmaps.org/data/LMSDRecord.php?LMID=LMGP03020014	PS(O-16:0/21:0)		792.612	9.3886	0.04215	3	0.000301805	4.35711	Pregnant	Control	100 - 51.3	29.3724	106.18	4.84375	9.044	20.9205	10.2291	7.74081	38.9879	7.57899	0	8.04855	10.0641	0	0	6.30549	1.95056	35.0355	0	7.82555	0	7.16055	0	16.9447	8.64047	18.7017	0	0	0	0	13.6052	0	2.22524	0	0	0
9.33_792.6122m/z	LMGP03020014	C43H86NO9P	http://www.lipidmaps.org/data/LMSDRecord.php?LMID=LMGP03020014	PS(O-16:0/21:0)		792.612	9.32502	0.0142833	3	2.02224e-05	3.99488	Pregnant	Control	100 - 38.1	16.4887	132.44	4.53331	6.63696	0	0	0	16.5844	5.50353	0	4.05996	0	0	31.3475	8.64013	0	33.0302	0	8.14327	0	4.72938	1.35764	0	3.42011	0	0	0	0	0	14.5649	0	0	0	0	0
11.51_792.6145m/z	LMGP03020014	C43H86NO9P	http://www.lipidmaps.org/data/LMSDRecord.php?LMID=LMGP03020014	PS(O-16:0/21:0)		792.615	11.5089	0.0357167	3	0.0374594	2.69451	Pregnant	Control	100 - 25.4	19.3014	137.82	3.77408	3.30182	0	2.7367	0	5.17237	2.20542	41.6574	4.43477	11.5602	6.42805	14.8322	4.0528	15.4321	3.59841	0	1.40318	0	1.12708	0	0	3.86153	12.8165	9.35812	0	0	5.87743	0.284787	26.9497	29.7596	11.2044	12.8501	0
11.12_792.6105m/z	LMGP03020014	C43H86NO9P	http://www.lipidmaps.org/data/LMSDRecord.php?LMID=LMGP03020014	PS(O-16:0/21:0)		792.61	11.1174	0.0142833	3	1.68775e-05	4.35435	Pregnant	Control	100 - 25	7.95281	124.2	0.37933	0.148728	0.436387	0	0	2.90648	2.31689	4.54998	1.4488	0	0.520198	0.871886	0.613185	23.8382	0	15.0477	0.770414	0	0.687698	0	9.43145	0.331283	0	0	0	0	0	0	0	0.689671	0	0	0
10.73_792.6116m/z	LMGP03020014	C43H86NO9P	http://www.lipidmaps.org/data/LMSDRecord.php?LMID=LMGP03020014	PS(O-16:0/21:0)		792.612	10.726	0.0428667	3	0.0730374	3.12521	Pregnant	Control	100 - 44.1	27.9572	119.46	2.17659	1.98085	0.714132	16.3859	0.171799	14.2033	3.74685	2.87644	3.86752	48.9481	7.85809	0.280515	4.14021	10.8139	0	18.1625	2.79339	18.1493	4.21759	22.9937	40.9979	5.37347	18.2014	0	0	15.3468	0	13.6562	0.186252	0	0	7.18819	5.58841
10.36_792.6124m/z	LMGP03020014	C43H86NO9P	http://www.lipidmaps.org/data/LMSDRecord.php?LMID=LMGP03020014	PS(O-16:0/21:0)		792.612	10.3638	0.0350167	3	0.0100813	1.26031	Pregnant	Control	100 - 37.3	37.1597	77.37	7.57359	6.75005	53.9242	27.3229	24.8395	43.9183	9.03864	23.5816	6.64634	53.9998	22.3784	25.4803	10.3041	48.7146	47.549	28.1484	9.7658	41.1306	5.71023	45.296	29.5907	11.5803	17.9475	32.9235	60.1144	16.4593	28.7745	25.1318	7.54663	39.3062	1.92053	84.6709	12.2798
10.31_792.6145m/z	LMGP03020014	C43H86NO9P	http://www.lipidmaps.org/data/LMSDRecord.php?LMID=LMGP03020014	PS(O-16:0/21:0)		792.615	10.3138	0.0285833	3	0.565452	2.62901	Pregnant	Control	100 - 34.5	46.5394	94.79	2.32035	3.79751	11.228	36.5519	25.5353	18.4218	6.83124	51.2746	2.59462	40.6996	25.5978	19.2952	4.68046	6.38965	31.6867	35.6686	3.43893	0.6304	3.62893	26.1502	27.3956	3.37545	13.382	1.94791	19.0369	0.206143	4.91206	26.2256	71.2298	8.03974	21.763	52.4802	46.8121
12.44_730.4605m/z	LMGP03010983	C36H70NO10P	http://www.lipidmaps.org/data/LMSDRecord.php?LMID=LMGP03010983	PS(14:0/16:0)		730.461	12.4405	0.220033	7	3.04333e-05	3.38905	Pregnant	Control	100 - 51.7 - 23.5	48.5972	123.47	1.59764	2.99235	24.7056	36.3531	61.7164	37.6449	0.954846	65.3299	1.21438	14.0042	0.150356	1.08881	0	15.7472	37.3125	29.0645	0	15.8892	0.977182	0	22.9938	0.443329	20.1118	19.0903	5.46017	12.0785	48.1468	5.34871	2.59396	0.275253	20.0045	56.189	0
12.51_904.6994m/z	LMGP03010943	C50H98NO10P	http://www.lipidmaps.org/data/LMSDRecord.php?LMID=LMGP03010943	PS(22:0/22:0)		904.699	12.5119	0.085	1	7.21645e-15	7.44864	Control	Pregnant	100 - 59	16.0317	128.17	7.57557	2.93873	3.84647	24.1609	2.76543	23.5923	2.82991	21.2887	6.49613	11.8591	10.782	3.34244	8.95402	24.4809	31.9171	3.51472	3.82457	38.3155	6.90735	0	30.2468	11.3413	14.1283	1.51844	80.0052	0	13.8105	14.5327	2.93346	2.6861	6.48926	27.6123	37.7994
12.71_744.4756m/z	LMGP03010917	C37H72NO10P	http://www.lipidmaps.org/data/LMSDRecord.php?LMID=LMGP03010917	PS(15:0/16:0)		744.476	12.7112	0.213583	8	2.77556e-15	105.953	Pregnant	Control	100 - 40.9 - 26	19.9974	258.63	0	0	0	8.52122	0	0	0.00231464	0	0	0	0.0959765	0	0	0	0.0181752	0	0	0	0	0	0	0	0	0	0	0	0	0.0785878	0	0	0	0	0
2.30_788.5439m/z	LMGP03010876	C42H78NO10P	http://www.lipidmaps.org/data/LMSDRecord.php?LMID=LMGP03010876	PS(18:2(9Z,12Z)/18:0)		788.544	2.29658	0.199367	15	0.000113871	1.22622	Control	Pregnant	100 - 37.9	30.375	89.69	73.8173	127.992	0	0	0	0	134.679	0	153.612	0	0	0	84.275	0	0	0	123.467	0	134.761	0	0	80.9995	0	0	23.2553	0	0	0	0	19.8088	0	0	0
9.10_854.4972m/z	LMGP03010856	C48H72NO10P	http://www.lipidmaps.org/data/LMSDRecord.php?LMID=LMGP03010856	PS(20:5(5Z,8Z,11Z,14Z,17Z)/22:6(4Z,7Z,10Z,13Z,16Z,19Z))		854.497	9.09707	0.4194	9	6.53236e-05	13140.5	Pregnant	Control	100 - 52.1 - 1.8 - 0.381	217.437	179.72	0	0	0	0	0	0	0	0	0	0	0	0	0	0	0	0	0	0	0	0	0	0	0	0	0	0	0	0	0	0	0	0	0
15.39_870.6163m/z	LMGP03010847	C46H90NO10P	http://www.lipidmaps.org/data/LMSDRecord.php?LMID=LMGP03010847	PS(22:0/18:0)		870.616	15.3933	0.220733	5	4.16511e-06	64.402	Pregnant	Control	100 - 46 - 11.3	15.1064	304.07	0.0204357	0.382837	0	0	0	3.56296	0.185468	0	0.257286	0	0	0	0.0579564	0	0	0	0.230894	0	0.839657	0	0	0.792773	0	0	0	0	0	0	0	0	0	0	0
2.97_891.5989n	LMGP03010842	C50H86NO10P	http://www.lipidmaps.org/data/LMSDRecord.php?LMID=LMGP03010842	PS(22:6(4Z,7Z,10Z,13Z,16Z,19Z)/22:0)	891.599	914.635	2.97238	0.51935	4	0.00149822	1.37048	Pregnant	Control	100 - 64.1	115.778	107.37	286.719	263.354	1.23378	0	0	1.75689	369.954	1.96461	425.772	0	0	0	270.395	0	0	0	318.838	0	418.262	0	19.763	294.642	0	28.7498	0	66.0892	0	13.9854	0	0	0	45.0979	18.8461
0.48_832.5114m/z	LMGP03010829	C46H74NO10P	http://www.lipidmaps.org/data/LMSDRecord.php?LMID=LMGP03010829	PS(22:6(4Z,7Z,10Z,13Z,16Z,19Z)/18:2(9Z,12Z))		832.511	0.4827	0.120733	21	0.742998	5.78923	Pregnant	Control	100 - 10.1	5.89273	355.05	2.57227	0.978711	0	0	0	16.57	0	0	4.35818	0	0	0	0	0	0	0	0	0	0	0	0	0	0	0	0	0	0	0	0	0	0	0	0
13.34_818.4955m/z	LMGP03010826	C45H72NO10P	http://www.lipidmaps.org/data/LMSDRecord.php?LMID=LMGP03010826	PS(22:6(4Z,7Z,10Z,13Z,16Z,19Z)/17:2(9Z,12Z))		818.495	13.3442	0.0142833	12	1.34325e-06	Infinity	Pregnant	Control	64.9 - 100	10.9388	200.83	0	0	0	0	0	0	0	0	0	0	0	0	0	0	0	0	0	0	0	0	0	0	0	0	0	0	0	0	0	0	0	0	0
14.43_806.5005m/z	LMGP03010823	C44H72NO10P	http://www.lipidmaps.org/data/LMSDRecord.php?LMID=LMGP03010823	PS(22:6(4Z,7Z,10Z,13Z,16Z,19Z)/16:1(9Z))		806.501	14.4323	0.1493	10	2.19921e-06	Infinity	Pregnant	Control	100 - 52.7	337.797	261.5	0	0	0	0	0	0	0	0	0	0	0	0	0	0	0	0	0	0	0	0	0	0	0	0	0	0	0	0	0	0	0	0	0
13.97_806.4929m/z	LMGP03010823	C44H72NO10P	http://www.lipidmaps.org/data/LMSDRecord.php?LMID=LMGP03010823	PS(22:6(4Z,7Z,10Z,13Z,16Z,19Z)/16:1(9Z))		806.493	13.97	0.5765	23	6.67986e-07	Infinity	Pregnant	Control	100 - 57.5	2134.61	187.91	0	0	0	0	0	0	0	0	0	0	0	0	0	0	0	0	0	0	0	0	0	0	0	0	0	0	0	0	0	0	0	0	0
13.44_806.4929m/z	LMGP03010823	C44H72NO10P	http://www.lipidmaps.org/data/LMSDRecord.php?LMID=LMGP03010823	PS(22:6(4Z,7Z,10Z,13Z,16Z,19Z)/16:1(9Z))		806.493	13.4435	0.576567	23	7.53433e-07	92365.5	Pregnant	Control	100 - 65.2	1665.11	196.1	0	0.323258	0	0	0	0	0	0	0	0	0	0	0	0	0	0	0.35824	0	0	0	0	0	0	0	0	0	0	0	0	0	0	0	0
11.81_778.4658m/z	LMGP03010820	C42H68NO10P	http://www.lipidmaps.org/data/LMSDRecord.php?LMID=LMGP03010820	PS(22:6(4Z,7Z,10Z,13Z,16Z,19Z)/14:1(9Z))		778.466	11.8147	0.0643	19	0.00023636	Infinity	Pregnant	Control	100 - 37.6	27.7227	279.9	0	0	0	0	0	0	0	0	0	0	0	0	0	0	0	0	0	0	0	0	0	0	0	0	0	0	0	0	0	0	0	0	0
13.85_780.4838m/z	LMGP03010819	C42H70NO10P	http://www.lipidmaps.org/data/LMSDRecord.php?LMID=LMGP03010819	PS(22:6(4Z,7Z,10Z,13Z,16Z,19Z)/14:0)		780.484	13.8493	0.455183	10	0	442.668	Pregnant	Control	100 - 52.5 - 74.7 - 15.8 - 4.96	1805.29	168.2	0.0346899	0	9.06348	17.2346	0.355324	0	0	5.16721	0	1.69669	18.259	22.279	0	0	0.309786	0.20307	0.476075	2.96148	0	1.3104	4.08058	0	1.04357	11.3873	32.6799	1.0023	1.19877	4.1278	0.471923	0.387832	16.4086	7.27407	10.8289
13.71_780.4835m/z	LMGP03010819	C42H70NO10P	http://www.lipidmaps.org/data/LMSDRecord.php?LMID=LMGP03010819	PS(22:6(4Z,7Z,10Z,13Z,16Z,19Z)/14:0)		780.483	13.7143	0.1493	10	9.86248e-08	41757.7	Pregnant	Control	100 - 53.4 - 50.3 - 22.1 - 3.65	1305.13	180.48	0.75213	0	0	0	0	0	0	0	0	0	0.208573	0	0	0	0	0	0	0	0	0	0	0	0	0	0	0	0	0	0	0	0	0	0.0097897
13.24_780.4843m/z	LMGP03010819	C42H70NO10P	http://www.lipidmaps.org/data/LMSDRecord.php?LMID=LMGP03010819	PS(22:6(4Z,7Z,10Z,13Z,16Z,19Z)/14:0)		780.484	13.2442	0.1993	10	1.38778e-14	513.262	Pregnant	Control	100 - 55.1 - 95.9 - 43.7 - 14.1 - 2.23 - 0.0407	1020.21	212.62	0	0	0.53782	0.0825268	4.23942e-05	0	0	0.116528	0	0.202007	1.04764	4.58466e-05	0	0.0462211	0.0276715	0	0	0	0	0	0	0.515523	18.7323	0.0276591	0	0.253989	1.31592	0.759398	0.0858484	0.671033	1.37954	3.48483	3.45776
12.54_780.4823m/z	LMGP03010819	C42H70NO10P	http://www.lipidmaps.org/data/LMSDRecord.php?LMID=LMGP03010819	PS(22:6(4Z,7Z,10Z,13Z,16Z,19Z)/14:0)		780.482	12.5405	0.63365	22	0	66.5509	Pregnant	Control	100 - 52.6 - 92 - 30	1671.49	76.05	2.15301	1.21438	14.9481	37.7692	18.3664	14.2106	2.14999	35.8237	0.746628	27.7442	76.0683	41.1593	1.16261	20.373	65.0885	18.8569	0.648759	16.6126	1.23857	39.607	33.1216	0.718686	34.0939	27.4813	39.1747	31.061	48.1944	22.5353	16.0158	48.95	38.8202	44.2384	28.88
11.64_780.4826m/z	LMGP03010819	C42H70NO10P	http://www.lipidmaps.org/data/LMSDRecord.php?LMID=LMGP03010819	PS(22:6(4Z,7Z,10Z,13Z,16Z,19Z)/14:0)		780.483	11.6368	0.327183	10	0	58.991	Pregnant	Control	100 - 56.3	323.926	131.2	0.0396384	0.240551	11.8003	3.32029	4.62295	4.96966	0.343725	0.667348	0.483425	3.0908	0.483057	1.29734	0.070481	0.543346	8.1356	0.237439	0.00801762	16.8866	0.0475828	24.2696	0.0101996	0.018765	7.54893	13.0397	24.6453	3.80253	0.614719	4.56441	0.59299	22.0893	12.3202	1.15751	18.3816
[truncated: 1,187 more rows]
[truncated: 68 more columns]
